# Supplementary material for: Microbiota succession influences nematode physiology in a beetle microcosm ecosystem
Source: Nat Commun. 2024 Jun 15;15:5137. doi: 10.1038/s41467-024-49513-5 (PMC11180206; doi:10.1038/s41467-024-49513-5)
Supplement: Supplementary file 4 — Supplementary Data 1 [file 41467_2024_49513_MOESM4_ESM.xlsx]

## Sheet: early_stage
MAGs bin no.	Genome length (Mb)	Genome GC content (%)	Relative abundance in Control	Relative abundance in ps312 (Wild Type)	Relative abundance in tu1539 (Cellulase-Null Mutant)	Assigned taxonomic name	Identical bin in late stage
1	1.85917	50.0504	0.0604689	0.0960718	0.0172399	Brucella thiophenivorans
7	3.22911	70.3818	0.055794	0.530057	0.84387	Leucobacter sp.
8	1.86282	43.6834	0.293519	0.068522	0.874766	Providencia alcalifaciens
9	3.47295	56.4531	0.047519	0.046023	0.0168383	Enterobacillus tribolii
10	7.60925	37.8927	0.0616668	0.0392741	0.0129119	Dysgonomonas sp.
13	3.57714	53.9515	0.0110574	0.034908	0.0684222	Advenella kashmirensis
19	4.44774	36.6557	2.71513	3.25073	3.941	Lysinibacillus sphaericus	190
20	4.5499	54.2439	0.0576781	0.072802	0.0126474	Serratia fonticola
21	4.45661	37.0773	0.0293704	0.0764902	0.0193063	Dysgonomonas mossii
22	4.00283	70.2843	0.052569	0.370269	0.405334	Microbacterium hydrocarbonoxydans	183
23	4.66043	60.1269	2.58505	9.11637	3.38603	Serratia marcescens	147
24	2.82648	67.9439	0.0723761	0.133011	0.246172	Achromobacter anxifer
25	4.4028	56.3644	0.0556612	1.89863	0.569256	Enterobacter roggenkampii
26	2.55424	54.5375	0.0946603	0.1405	0.379905	Herminiimonas fonticola
27	4.47793	54.9138	0.0908266	0.0877831	0.059328	Advenella kashmirensis
29	1.90049	67.8683	0.0791019	0.0893881	0.174871	Stenotrophomonas rhizophila
30	1.8286	41.1657	0.0928214	0.0523525	0.0435515	Dysgonomonas sp.
35	4.50122	38.2337	0.68617	0.545422	0.695267	Acinetobacter guillouiae	42
39	4.06118	40.034	0.545847	0.507218	0.756967	Sphingobacterium sp.
40	4.24131	64.2598	0.0683931	0.0174716	0.0284086	Pandoraea pnomenusa
44	3.64311	30.4805	0.300654	0.440019	0.0158345	Tissierella praeacuta
45	2.78752	43.8422	0.0148993	0.0502249	0.0350827	Niabella ginsenosidivorans
46	4.36637	36.0927	0.0803193	0.134042	0.00684527	Anaerocolumna aminovalerica
47	3.75965	38.6592	0.114107	0.0663764	0.0668518	Acinetobacter oleivorans
48	6.32492	65.1538	0.416122	1.03811	1.29164	Achromobacter xylosoxidans	267
53	9.13572	54.0667	0.181062	0.0635216	1.67572	Cohnella sp.
55	4.19105	55.3429	0.301632	0.275863	0.229292	Klebsiella oxytoca
58	3.87664	56.419	0.00890423	0.18985	1.25502	Alcaligenes faecalis
59	2.52728	36.9492	0.135291	0.00132348	0.0593793	Flavobacterium sp.
63	4.58345	61.7303	2.31893	1.55184	2.26841	Comamonas odontotermitis	65
64	4.02874	58.7188	0.0783327	0.0479087	0.0863156	Pseudomonas fragi
66	3.91102	61.1568	0.000882289	0.0158762	0.0989045	Diaphorobacter sp.
67	3.44449	56.8809	0.00121076	1.29729	0.498204	Alcaligenes faecalis
68	3.08238	69.5364	0.0124998	0.0843797	0.121725	Microbacterium sp.	133
69	5.2615	42.3933	0.0417447	0.0860843	0.122721	Sphingobacterium yanglingense
73	3.59482	33.2991	1.01095	2.11986	1.14488	Empedobacter brevis	85
74	4.3434	66.3234	0.825258	0.249449	0.627779	Stenotrophomonas lactitubi
75	5.63097	63.0112	2.34692	0.250073	0.862874	Pseudomonas qingdaonensis	48
76	3.71816	64.6066	0.332603	0.373942	0.744383	Diaphorobacter ruginosibacter
78	3.87424	68.5042	2.45221	0.984383	2.26031	Achromobacter xylosoxidans
79	3.22931	38.0602	0.00564304	0.059765	0.046181	Dysgonomonas mossii
82	7.15333	65.7689	0.57533	0.13923	0.905291	Burkholderia anthina
83	4.74464	54.8259	0.437491	1.42311	0.50676	Enterobacter cloacae
85	1.79573	66.7317	0.116559	0.188047	1.18341	Stenotrophomonas maltophilia
86	3.20034	64.5408	0.0727178	0.0299776	0.0481654	Stenotrophomonas terrae
87	4.01182	37.8339	1.54493	1.59464	0.26984	Lysinibacillus fusiformis
88	3.12879	65.311	0.179795	0.0418221	0.19637	Stenotrophomonas sp.
89	5.66647	67.3058	0.614215	0.168825	0.187986	Delftia acidovorans
93	2.90664	56.4155	0.534217	0.590277	0.574487	Brucella tritici
96	4.2357	60.3758	7.28684	4.94802	3.91055	Serratia marcescens	126
97	4.23552	38.5077	0.115051	0.04157	0.0449812	Dysgonomonas sp.
99	3.67413	68.3799	0.381719	0.233685	0.329253	Achromobacter denitrificans
101	3.71046	67.9994	0.406848	0.0982876	0.157208	Achromobacter anxifer
102	4.15754	40.8348	0.0996454	0.177723	0.138493	Dysgonomonas hofstadii
103	3.72982	65.3906	0.0272556	0.0265435	0.161924	Achromobacter piechaudii
104	2.9369	64.7118	0.0785406	0.0259118	0.0771291	Brevundimonas diminuta
106	3.81244	51.4653	0.127515	2.50661	0.199754	Morganella morganii	240
107	4.87055	40.4099	12.903	6.84501	9.69031	Chryseobacterium sp.
108	4.68436	58.946	0.438505	0.316221	3.65226	Klebsiella quasipneumoniae
112	3.94724	56.354	0.128489	0.0117337	0.000750178	Tumebacillus avium
114	3.0734	71.1439	0.039799	0.469493	0.245156	Leucobacter chromiireducens
117	1.95094	29.262	0.0549096	0.0346182	0.00638695	Fusobacterium ulcerans
120	9.16073	44.1912	0.106275	0.240303	0.117864	Lacrimispora sphenoides
122	2.56855	66.7351	0.339327	0.0581513	0.116561	Delftia tsuruhatensis
129	3.52111	68.0944	0.0126898	0.0688307	0.135809	Microbacterium sp.	117
131	3.91419	54.3786	0.552273	0.165504	0.0572554	Citrobacter koseri
133	5.13972	65.5423	0.194222	2.15359	3.0331	Achromobacter insolitus
135	4.03676	68.9714	0.0475299	0.0358942	0.0672852	Bosea sp.
136	4.76494	65.7233	0.0829055	0.0353586	0.0413638	Achromobacter aloeverae
139	1.98198	64.213	0.0406011	0.0402758	0.0796045	Pseudaminobacter salicylatoxidans
141	4.16371	39.3214	3.63922	1.60161	1.40702	Acinetobacter rudis
142	2.19748	41.9535	0.0144484	0.0687074	0.0132588	Kineothrix alysoides
145	2.06975	61.1188	0.351278	0.0769718	0.110241	Pseudomonas lactis
151	3.14847	40.2827	1.27802	0.256692	0.620897	Flavobacterium sp.
152	4.14544	50.1897	0.619719	5.03844	2.7594	Pseudochrobactrum asaccharolyticum	130
153	3.4974	44.5964	0.00129359	0.0441164	0.212522	Acinetobacter pragensis
154	5.73878	58.3814	0.0868031	0.323857	0.723289	Pseudomonas helleri
155	4.22234	38.9751	0.401714	0.627275	1.15353	Acinetobacter bereziniae
156	5.49222	42.4816	0.234517	0.0786374	0.208704	Paenibacillus nanensis
157	3.8188	35.7824	19.8329	15.1902	12.0575	Myroides odoratus	110
158	5.1538	62.4561	1.03458	0.537709	1.47963	Comamonas testosteroni
159	5.46462	40.1818	1.07185	1.45251	1.66415	Sphingobacterium sp.	140
160	4.72189	63.1516	0.294202	0.0269135	0.0321152	Comamonas sp.
161	4.14175	64.7341	0.825608	0.884958	1.67427	Comamonas sp.
162	4.28862	41.9166	4.79998	0.63352	0.401901	Providencia sp.	23
163	4.70589	42.4536	0.0313065	0.0448223	0.217243	Dysgonomonas capnocytophagoides

## Sheet: late_stage
MAGs bin no.	Genome length (Mb)	Genome GC content (%)	Relative abundance in Control	Relative abundance in ps312 (Wild Type)	Relative abundance in tu1539 (Cellulase-Null Mutant)	Assigned taxonomic name	Identical bin in late stage
1	5.71095	61.6666	0.000425603	0.110139	0.0618549	Rhodococcus globerulus
2	2.81121	30.3724	0.433476	5.2457e-05	4.82888e-05	Empedobacter falsenii
3	2.39363	35.6457	0.0827064	6.83591e-06	5.65762e-06	Entomomonas sp.
4	4.60339	57.9936	0.000153916	0.156341	0.297428	Pigmentiphaga sp.
5	6.15601	54.542	0	0.173473	0.205717	Victivallis vadensis
7	3.09424	60.9331	0.000328129	0.144269	0.14292	Mesorhizobium sp.
8	3.12291	34.2757	0.00022771	0.316906	0.0208387	Portibacter sp.
9	2.00576	68.468	1.02371e-05	0.0642514	0.0583554	Devosia sp.
12	7.24075	64.7889	0.000122685	0.0715308	0.0628099	Mesorhizobium sp.
14	5.58393	68.0134	0.798202	0.29969	0.204618	Achromobacter denitrificans
15	3.44107	54.7816	2.38898e-06	0.085432	0.0300002	Telluribacter sp.
16	3.03659	38.5595	0.110591	0.00257628	0.00134895	Lysinibacillus parviboronicapiens
17	4.52956	52.5125	0	0.830505	0.289951	Planctomicrobium piriforme
18	2.60766	41.2028	0.00537483	0.00010139	0.13344	Flavobacterium sp.
19	2.27949	63.9325	2.52232e-05	0.13756	0.120754	Devosia ginsengisoli
20	2.08258	36.2101	1.90448e-05	0.196772	0.0236466	Flavobacterium beibuense
22	6.75371	50.1496	0	0.105326	0.043756	Telluribacter sp.
23	4.04392	41.2306	0.308946	0.000275014	0.000117027	Providencia sp.	162
24	6.02741	47.8598	0	0.104429	0.0562932	Parapedobacter indicus
25	2.01057	50.2283	0.000806964	0.0726074	0.171258	Taibaiella helva
26	2.41341	63.1134	3.89552e-05	0.0859623	0.110606	Devosia sp. Root635
27	2.04934	38.2344	0	0.482392	0.074674	Moheibacter lacus
28	4.29609	42.4103	3.3839e-05	0.280908	0.0353057	Sphingobacterium sp.
29	3.36695	56.6276	21.8839	2.05881e-05	0.0248947	Alcaligenes faecalis
30	5.75156	57.8005	0.121305	0.000487968	0.000550276	Achromobacter deleyi
31	5.06088	42.717	0.665445	0.00902557	0.0271382	Paenibacillus nanensis
32	2.92963	64.5302	0	0.166314	0.0584272	Sphingopyxis flava
34	3.36374	68.445	0.265324	0.828004	0.687113	Achromobacter veterisilvae
38	3.59131	64.2101	6.62511e-05	0.000942891	0.138636	Solimonas flava
40	2.11989	67.0903	0	0.14013	0.0783001	Conexibacter woesei
42	2.24835	38.7004	0.0351201	0.0217351	0.0593754	Acinetobacter guillouiae	35
43	4.46884	71.3055	0.000137109	0.0618398	0.144035	Tsukamurella paurometabola
44	3.47114	62.9297	5.30377e-05	0.275426	0.236322	Aquamicrobium aerolatum
46	3.23768	61.9957	0.106855	0.000685075	0.000311062	Eoetvoesia caeni
48	5.23089	64.7586	0.242687	0.0222454	0.0393214	Pseudomonas qingdaonensis	75
50	2.85217	69.7292	0.000104138	0.0538111	0.158015	Leucobacter celer
52	2.45231	34.2287	2.39838e-05	0.0575332	0.266286	Flavobacterium baculatum
55	4.19005	68.3019	0	0.283268	0.00211922	Vulgatibacter incomptus
59	3.17093	63.1102	0.000209326	0.0224081	0.0823563	Ottowia thiooxydans
61	3.58244	57.0893	27.345	1.37059e-05	0.333081	Alcaligenes faecalis
63	2.62559	68.4626	0.637998	5.28186	9.41554	Brevundimonas diminuta
64	2.67084	34.2208	5.07343e-05	0.188834	0.350192	Flavobacterium ummariense
65	4.29172	62.0551	0.0644147	0.0292649	0.0649209	Comamonas odontotermitis	63
66	4.73516	43.9582	0	4.00477	3.71253	Telluribacter sp.
67	2.86154	37.3149	0.000830081	3.78651	3.83487	Flavobacterium sp.
69	5.57658	64.1406	0.209426	2.38292e-05	1.49506e-05	Pandoraea pnomenusa
70	2.99669	50.1334	0	0.270887	0.44152	Parapedobacter lycopersici
71	5.37446	40.9617	0.0183175	0.354272	0.551721	Sphingobacterium yanglingense
74	2.83397	58.2896	0	0.0812052	0.0233429	Aureliella helgolandensis
76	3.19279	70.6573	0.00229319	0.205716	0.520367	Leucobacter sp.
77	2.31974	64.1005	0.000128733	0.0900585	0.0179578	Dokdonella fugitiva
78	4.11521	66.4597	0.0663293	0.010138	0.00974196	Burkholderia anthina
79	3.78635	67.0304	6.09749e-05	0.154651	0.268864	Phenylobacterium sp.
80	2.46958	70.2122	1.77211e-05	0.0539945	0.0495146	Roseococcus sp.
82	2.65598	57.2375	0.027858	0.0830879	0.158123	Brucella haematophila
83	2.30508	44.8234	0.0836	0.0145429	0.0139463	Paenibacillus prosopidis
84	3.8539	57.1895	0	0.279924	0.223159	Cryomorpha ignava
85	3.59177	32.0998	0.154515	3.11597	3.20647	Empedobacter brevis	73
88	2.62294	54.7637	0.0154571	0.0687631	0.0254867	Citrobacter amalonaticus
89	2.07681	43.5191	0.000943778	0.134609	0.0991599	Albibacterium bauzanense
90	3.73505	60.8808	0.0707324	0.233892	1.05281	Pusillimonas sp.
91	5.18489	48.7603	0	1.26189	1.64067	Parapedobacter pyrenivorans
93	7.25706	57.3987	0	0.00164569	0.140522	Chthoniobacter flavus
96	3.11913	39.5823	0.000100434	0.0869633	0.126544	Albibacterium bauzanense
97	3.41455	38.2672	2.60051	5.81153e-05	2.06995e-05	Proteus alimentorum
98	3.44742	66.1754	0.000706798	0.0494685	0.122306	Shinella zoogloeoides
99	4.98496	35.0082	0.000132158	0.0889564	0.0715428	Bacillus mycoides
100	3.12768	68.514	7.47495e-05	0.271202	0.360897	Microbacterium sp.
101	3.03915	50.4165	0	0.949922	0.12863	Parapedobacter lycopersici
105	3.47749	63.6153	7.9062e-05	0.109999	0.109533	Steroidobacter denitrificans
107	2.75326	62.6221	0.0014411	0.237766	0.251646	Mesorhizobium microcysteis
108	3.19562	42.5286	2.97113e-05	0.811519	0.811152	Sphingobacterium wenxiniae
109	2.6372	42.0954	0	0.221632	0.0322898	Aequorivita soesokkakensis
110	3.61532	35.83	5.03703	1.23391e-05	3.27769e-06	Myroides odoratus	157
111	3.49186	67.5054	0.000949126	0.0615764	0.105817	Mycobacterium heraklionense
112	3.9884	39.992	1.82389e-05	0.00662497	0.129622	Sphingobacterium sp.
113	2.98727	67.395	0	0.461604	0.172824	Paludisphaera borealis
114	3.29787	47.0451	0	0.260031	1.35362	Gemmatimonas phototrophica
115	6.03873	62.4959	0.0152401	0.334379	0.36288	Rhodococcus qingshengii
117	3.71843	68.5353	0.01014	0.0767373	0.159652	Microbacterium sp.	129
118	3.15394	34.6554	0	1.83228	0.577751	Taishania pollutisoli
119	3.10223	41.8072	8.9994e-05	0.140779	0.19876	Parapedobacter sp.
121	2.8121	63.8213	0.256455	0.00116485	0.000598588	Castellaniella defragrans
122	4.04227	48.8411	0	1.4049	1.37618	Leadbetterella byssophila
123	3.2583	49.2476	0	0.124446	0.107296	Leadbetterella byssophila
124	2.81609	71.5572	3.34033e-06	0.420063	0.436417	Leucobacter soli
125	4.5953	68.1187	2.54923e-05	0.100184	0.0244821	Rhodococcus rhodochrous
126	3.077	60.1481	1.10159	0.152659	0.0738709	Serratia marcescens	96
128	5.40516	55.144	0	0.204477	0.175947	Victivallis vadensis
130	2.37935	50.2152	0.137385	3.27842e-05	1.43916e-05	Pseudochrobactrum asaccharolyticum	152
131	4.77919	48.5708	8.87523e-06	0.1436	0.0395926	Parapedobacter defluvii
132	3.68367	36.03	0.000152961	0.559949	0.456464	Sphingobacterium mizutaii
133	3.3178	70.7472	0.00566438	0.93586	2.77407	Microbacterium sp.	68
134	2.61128	56.3009	0.0208075	0.798546	0.840964	Brucella pecoris
135	6.40126	65.7765	1.4836	0.0169517	0.0505746	Delftia acidovorans
136	6.44084	50.3174	0	0.15052	0.229578	Telluribacter humicola
140	6.14361	39.6452	0.0765005	0.142762	0.192092	Sphingobacterium sp.	159
142	5.1946	40.7642	0.00114758	0.0789188	0.105491	Sphingobacterium puteale
143	3.73757	60.3502	7.34727e-05	0.10056	0.0721807	Pusillimonas harenae
145	4.15957	43.0762	0.000112124	0.382645	0.888569	Sphingobacterium humi
146	3.1637	39.9912	0.00980997	2.19639	1.98073	Sphingobacterium mizutaii
147	4.60025	60.1774	1.65561	0.574947	0.270124	Serratia marcescens	23
148	3.48653	53.8236	0	0.000144958	0.116768	Lujinxingia vulgaris
149	2.97772	64.7583	1.95234e-06	0.183943	0.0167357	Microbacterium sp.
150	2.68379	65.5906	2.56928e-05	0.162525	0.0446258	Agaricicola taiwanensis
151	2.43487	39.9849	0.000136104	0.256974	0.0373749	Moheibacter lacus
152	2.62014	36.6466	0	0.132955	0	Wohlfahrtiimonas larvae
153	2.80746	65.5862	2.77527e-05	3.44303	1.34705	Leucobacter soli
154	2.13777	68.4558	2.3962e-05	0.172214	0.0717159	Microbacterium esteraromaticum
155	2.36033	70.3181	2.92e-06	0.214247	0.264092	Leucobacter soli
157	2.96086	69.6234	0.076409	0.0390826	0.166288	Stenotrophomonas sp.
159	3.33582	48.0588	0	2.96702	0.00498458	Taibaiella helva
160	2.57988	52.7285	8.93831e-07	0.0103391	0.119247	Parapedobacter pyrenivorans
162	2.41291	54.8471	4.56079e-05	0.458444	0.762267	Aeromicrobium sp.
163	3.55205	62.9924	0.000755915	0.401961	0.345008	Pusillimonas noertemannii
165	2.89575	44.0343	0.00142203	0.129456	0.14298	Lacrimispora celerecrescens
167	6.71789	69.0416	0.230343	0.00568116	0.00502641	Achromobacter insuavis
169	2.15485	69.6873	1.16423e-05	0.340815	0.305931	Leucobacter soli
170	4.17704	52.4087	0	0.643914	0.238739	Planctomicrobium piriforme
172	3.83218	62.9978	0	0.291332	0.0996447	Paludisphaera borealis
174	4.44101	50.4755	3.45549e-07	1.71478	1.60118	Parapedobacter pyrenivorans
175	3.41368	68.2906	0	0.0898738	0.116314	Nocardioides daejeonensis
176	3.95577	69.0597	0.0042558	0.109774	0.1333	Bordetella bronchiseptica
177	2.86945	49.8127	4.24591e-07	0.00431874	0.767311	Parapedobacter pyrenivorans
181	4.26793	54.5665	4.68447e-06	0.0366173	0.0785694	Thermogutta terrifontis
183	4.02995	70.4241	0.0326067	0.280678	1.9457	Microbacterium hydrocarbonoxydans	22
184	2.06866	43.6658	7.57e-06	0.825606	0.569429	Parapedobacter sp.
185	2.31179	63.7482	1.0118e-05	0.0968551	0.0312101	Shinella daejeonensis
186	3.36437	53.8494	0.106639	0.000268805	0.000396366	Advenella kashmirensis
187	3.60107	36.1808	0.000101161	0.0966948	0.286743	Sphingobacterium endophyticum
188	2.16377	69.9428	0	0.136174	0.17526	Conexibacter woesei
189	4.35359	66.4837	0.000103999	0.194229	0.0598906	Gordonia spumicola
190	5.14384	36.4185	0.0631854	0.0843124	0.0622385	Lysinibacillus sphaericus	19
192	3.06085	56.7581	13.8657	4.32326e-05	0.0335477	Alcaligenes faecalis
195	2.85952	66.6485	6.16417e-05	0.0288173	0.106514	Nocardioides daejeonensis
197	3.47854	55.2482	0.000443321	0.957252	0.748103	Victivallis vadensis
199	2.30644	36.8374	0.0652029	0.000157555	0.000230582	Lysinibacillus sp.
200	3.39716	37.8796	0.00131749	4.31202e-06	0.849438	Flavobacterium sp.
201	3.6305	69.9012	2.16438e-06	0.239906	0.0677832	Nocardioides daejeonensis
203	2.72793	54.1807	0.0849083	0.000132469	0.000237263	Herminiimonas sp.
204	6.37083	63.6919	2.1038e-06	0.0934057	0.110149	Aquihabitans sp.
205	4.28812	54.1299	0.0330744	0.117098	0.0283649	Citrobacter koseri
206	3.37459	33.7464	1.32517	0.000105229	0.000539556	Myroides odoratimimus
207	3.8658	59.9503	0.00515641	0.497239	0.186664	Stenotrophomonas sp.
208	2.55872	60.6101	8.26075e-06	0.124924	0.0587999	Leucobacter denitrificans
209	3.34034	68.2206	5.96507e-05	0.137372	0.157104	Microbacterium sp.
210	4.01528	35.6714	4.47225	0	5.51462e-07	Myroides odoratus
211	2.49486	66.1606	9.42189e-06	0.170681	0.187569	Camelimonas fluminis
214	4.60158	65.0002	0.00636204	0.171559	0.18334	Achromobacter sp.
215	2.3712	46.6687	0	0.15085	0.0777801	Taibaiella helva
216	3.06674	67.8574	0	1.03793	1.13241	Sphingopyxis granuli
219	2.87328	62.7687	8.3844e-06	0.684421	0.707121	Aquamicrobium defluvii
220	3.08166	69.6518	7.61579e-05	0.153336	0.0755679	Leucobacter sp.
225	3.60225	51.4958	0.397388	0.000114801	0.00014539	Pseudochrobactrum asaccharolyticum
226	3.20351	67.6196	0.685571	0.0292597	0.136976	Stenotrophomonas sp.
227	4.6676	37.042	1.69023e-05	0.0797911	0.239691	Pedobacter hiemivivus
228	4.56857	57.2423	0	0.280328	0.000118171	Lujinxingia vulgaris
229	4.06393	55.6567	5.24368e-05	1.55732	0.259065	Candidimonas bauzanensis
230	3.70674	45.1061	0	0.151498	0.0461242	Niabella yanshanensis
236	3.68202	63.4635	1.83413e-05	0.127096	0.053356	Paracoccus sp.
237	3.04151	35.948	0.328571	0	8.44465e-07	Myroides odoratus
240	2.72669	51.8355	0.189447	1.55776e-06	8.29198e-07	Morganella morganii	106
242	7.08508	32.6739	0.0684947	3.65138e-06	8.31953e-06	Lactiplantibacillus sp.
243	3.26535	70.17	3.30487e-05	0.192603	0.172279	Paracoccus sp.
244	3.22788	41.7117	0	0.150848	0.196165	Sphingobacterium sp.
245	4.05015	36.4688	8.51961e-06	0.0576967	0.0755023	Pseudopedobacter saltans
246	4.28504	43.2132	0	0.0566539	0.0698413	Taibaiella helva
247	8.67857	53.9376	0.139849	3.53922e-05	0.000985371	Cohnella sp.
249	3.18235	53.6207	0.0195802	5.75112	6.58927	Brucella pituitosa
250	2.59359	67.4911	0.132911	0.000646618	0.00088655	Leucobacter chromiireducens
251	3.32961	65.1009	7.38667e-06	0.0547999	0.1631	Devosia ginsengisoli
254	2.42374	51.0594	0	0.23214	0.153241	Telluribacter sp.
256	3.77333	59.2964	0.0887845	0.000243658	0.000463475	Comamonas odontotermitis
259	2.16854	49.5504	0	0.0805675	0.0518955	Taibaiella soli
260	2.44499	64.2634	0.103259	0.00275451	0.0146624	Achromobacter kerstersii
263	4.15633	37.0996	0.405747	0.000422313	0.000813301	Elizabethkingia anophelis
264	6.92878	63.71	0.667221	3.04805e-05	3.0204e-05	Pseudomonas protegens
265	2.8811	52.1487	1.78394	0.00296266	0.00350323	Pseudochrobactrum asaccharolyticum
266	2.63351	61.7342	3.0267e-05	0.11095	0.0729593	Aeromicrobium sp.
267	6.58083	66.0866	0.834414	0.0632367	0.0525785	Achromobacter xylosoxidans	48
274	4.57303	62.1146	0.000873406	0.422439	0.152927	Verticiella sediminum
275	2.36067	34.2767	2.44298e-06	2.63237	0.343985	Flavobacterium suncheonense
276	4.00322	37.5612	0.0832919	0.0364172	0.0682184	Dysgonomonas mossii
277	3.28753	66.5759	0.228959	0.00118878	0.000727443	Stenotrophomonas lactitubi
278	2.24047	71.0604	0.00152013	0.0858484	0.257327	Leucobacter sp.
279	3.46718	57.7341	1.76615e-05	1.4656	2.24842	Cryomorpha ignava
281	2.3801	69.1845	0.00030456	0.583829	0.71253	Chiayiivirga flava
282	3.18896	65.1265	9.71181e-06	0.0525	0.114807	Bradyrhizobium sp.
283	2.85092	67.0702	3.46964e-05	0.290707	0.154008	Leucobacter soli
284	2.50284	67.3318	0.000117195	0.273276	0.289264	Camelimonas lactis
285	4.67204	39.9415	0.132815	0.0105061	0.0119159	Prevotella sp.
286	2.60655	70.3479	8.01221e-05	0.232737	0.420026	Protaetiibacter sp.
288	3.2502	63.2968	0.000822344	0.643379	1.07128	Paracandidimonas soli
289	3.99068	44.6747	0	0.0915325	0.0354394	Taibaiella helva
291	2.15239	64.497	3.51673e-06	0.110296	0.124015	Terrihabitans soli
292	2.37231	71.6952	2.42488e-06	0.117482	0.0564832	Microbacterium sp.
293	3.45351	61.769	0	0.153703	0.131179	Chthoniobacter flavus
294	2.18793	63.1271	0.00557006	0.0507327	0.0713621	Diaphorobacter ruginosibacter
298	2.3166	48.6574	0	2.95669	3.08855	Parapedobacter defluvii
