# Supplementary material for: Microbiota succession influences nematode physiology in a beetle microcosm ecosystem
Source: Nat Commun. 2024 Jun 15;15:5137. doi: 10.1038/s41467-024-49513-5 (PMC11180206; doi:10.1038/s41467-024-49513-5)
Supplement: Supplementary file 5 — Supplementary Data 2 [file 41467_2024_49513_MOESM5_ESM.xlsx]

## Sheet: KEGG_ps312_op50ES
Term	es	nes	pval	fdr	matched_size
Aminoacyl-tRNA biosynthesis	-0.671489	-2.08493	0	0	36
Glyoxylate and dicarboxylate metabolism	-0.697829	-2.1337	0	0	29
Valine, leucine and isoleucine degradation	-0.661337	-2.14277	0	0	40
Ribosome biogenesis in eukaryotes	-0.625778	-1.98124	0	0.0114913	50
Cysteine and methionine metabolism	-0.652865	-1.86991	0	0.0127681	28
Tryptophan metabolism	-0.614089	-1.87815	0	0.0153218	29
Propanoate metabolism	-0.610826	-1.78534	0	0.0284547	25
Fatty acid degradation	-0.576429	-1.77142	0	0.0287283	31
Glycine, serine and threonine metabolism	-0.653606	-1.69844	0.0444444	0.0493701	19

## Sheet: KEGG_tu1539_op50ES
Term	es	nes	pval	fdr	matched_size
Valine, leucine and isoleucine degradation	-0.744152	-2.25631	0	0	40
Ribosome	-0.578547	-2.21492	0	0	135
Fatty acid degradation	-0.721611	-2.16565	0	0	31
Glyoxylate and dicarboxylate metabolism	-0.71738	-2.12743	0	0	29
Cysteine and methionine metabolism	-0.735122	-2.07511	0	0	28
Propanoate metabolism	-0.750646	-2.05609	0	0	25
Ribosome biogenesis in eukaryotes	-0.621864	-1.97751	0	0.00158995	50
beta-Alanine metabolism	-0.724059	-1.95588	0	0.00139121	17
Aminoacyl-tRNA biosynthesis	-0.668591	-1.9489	0	0.00123663	36
Lysine degradation	-0.713076	-1.94031	0	0.0033389	27
Glycine, serine and threonine metabolism	-0.72775	-1.90737	0	0.00303536	19
Pyruvate metabolism	-0.661991	-1.89179	0	0.00463736	24
Tryptophan metabolism	-0.623033	-1.88689	0.016129032258064516	0.00513677	29
Alanine, aspartate and glutamate metabolism	-0.620391	-1.7714	0	0.0127196	21
Citrate cycle (TCA cycle)	-0.599288	-1.75162	0	0.0133556	28
Arginine and proline metabolism	-0.654711	-1.69117	0.017241379310344827	0.020172509738452978	17
Oxidative phosphorylation	-0.460147	-1.64361	0	0.026187436577302037	79
ABC transporters	-0.608979	-1.63035	0.047619047619047616	0.027824151363383415	20

## Sheet: GOBio_ps312_op50ES
Term	es	nes	pval	fdr	matched_size
collagen and cuticulin-based cuticle development (GO:0040002)	-0.695704	-2.29643	0	0	41
cuticle development involved in collagen and cuticulin-based cuticle molting cycle (GO:0042338)	-0.742525	-2.28597	0	0	28
ribosomal large subunit biogenesis (GO:0042273)	-0.636854	-2.06971	0	0.00315046	39
fatty acid beta-oxidation (GO:0006635)	-0.76046	-2.14987	0	0.00420062	19
extracellular matrix organization (GO:0030198)	-0.70802	-2.02077	0	0.00840123	25
fatty acid catabolic process (GO:0009062)	-0.718886	-2.0104	0	0.00900132	21
fatty acid oxidation (GO:0019395)	-0.787206	-2.02683	0	0.0100815	16
ubiquitin-dependent ERAD pathway (GO:0030433)	-0.660773	-1.91592	0	0.028354167721038517	23
defense response to bacterium (GO:0042742)	0.561767	2.088996332287078	0	0.030795398594512333	98
tRNA aminoacylation for protein translation (GO:0006418)	-0.626533	-1.87328	0	0.0403259	30
ribosomal large subunit assembly (GO:0000027)	-0.675938	-1.87884	0	0.0434064	21

## Sheet: GOBio_tu1539_op50ES
Term	es	nes	pval	fdr	matched_size
enzyme linked receptor protein signaling pathway (GO:0007167)	-0.802322	-2.25007	0	0	22
ribosomal large subunit biogenesis (GO:0042273)	-0.731067	-2.32094	0	0	39
translation (GO:0006412)	-0.585543	-2.15419	0	0.00252755	90
peptidyl-tyrosine autophosphorylation (GO:0038083)	-0.786222	-2.00876	0	0.00649942	18
ribosome assembly (GO:0042255)	-0.684687	-2.00894	0	0.00758265	36
ribosomal large subunit assembly (GO:0000027)	-0.749689	-2.02018	0	0.00758265	21
peptidyl-tyrosine phosphorylation (GO:0018108)	-0.731535	-2.02146	0	0.00947831	21
maturation of SSU-rRNA from tricistronic rRNA transcript (SSU-rRNA, 5.8S rRNA, LSU-rRNA) (GO:0000462)	-0.734617	-1.93335	0	0.010615711252653929	18
extracellular matrix organization (GO:0030198)	-0.654524	-1.95865	0	0.0117952	25
peptidyl-serine phosphorylation (GO:0018105)	-0.563553	-1.96088	0	0.0132696	54
maturation of SSU-rRNA (GO:0030490)	-0.677968	-1.89005	0	0.0183247	26
rRNA processing (GO:0006364)	-0.620196	-1.89828	0	0.019301293186643503	35
fatty acid catabolic process (GO:0009062)	-0.694188	-1.88098	0.0196078	0.019831548493968874	21
fatty acid oxidation (GO:0019395)	-0.726121	-1.87024	0	0.0211231	16
cytoplasmic translation (GO:0002181)	-0.704833	-1.84974	0	0.0222424	21
maturation of LSU-rRNA (GO:0000470)	-0.655281	-1.83894	0.016129032258064516	0.022748	22
peptide biosynthetic process (GO:0043043)	-0.583234	-1.81976	0	0.024011727833383883	39
fatty acid beta-oxidation (GO:0006635)	-0.688935	-1.82155	0	0.024978144123891596	19
peptidyl-serine modification (GO:0018209)	-0.556489	-1.81106	0	0.025142474019443514	55
tRNA aminoacylation for protein translation (GO:0006418)	-0.607409	-1.78012	0.0163934	0.0390507	30
ribosomal small subunit biogenesis (GO:0042274)	-0.636428	-1.76346	0.018518518518518517	0.0447737	23
transmembrane receptor protein tyrosine kinase signaling pathway (GO:0007169)	-0.573877	-1.73768	0	0.0457992	38
RNA methylation (GO:0001510)	-0.665762	-1.73998	0.021739130434782608	0.047075624304923666	15
ribosome biogenesis (GO:0042254)	-0.575957	-1.74927	0.017543859649122806	0.0482532	32
rRNA metabolic process (GO:0016072)	-0.604211	-1.74244	0	0.0487927	21

## Sheet: KEGG_ps312_op50LS
Term	es	nes	pval	fdr	matched_size
Aminoacyl-tRNA biosynthesis	-0.720875	-2.0699	0	0	36
RNA transport	-0.623511	-2.06837	0	0	93
Ribosome biogenesis in eukaryotes	-0.734933	-2.23311	0	0	50
Spliceosome	-0.611004	-2.0391	0	0	94
Valine, leucine and isoleucine degradation	-0.672371	-1.87585	0	0.00112384	40
Citrate cycle (TCA cycle)	-0.674039	-1.87851	0	0.00124871	28
Proteasome	-0.653902	-1.89444	0	0.0014048	33
Fanconi anemia pathway	-0.726173	-1.90451	0	0.00160549	22
DNA replication	-0.681608	-1.90491	0.0136986	0.00187307	29
Nucleotide excision repair	-0.672363	-1.98905	0	0.00224769	34
Protein processing in endoplasmic reticulum	-0.54732	-1.8437	0	0.0040867	101
Oxidative phosphorylation	-0.556142	-1.81907	0	0.00518697	79
RNA degradation	-0.605738	-1.8247	0	0.00561922	46
mRNA surveillance pathway	-0.548651	-1.70006	0	0.019832525341560162	54
Glycolysis / Gluconeogenesis	-0.626848	-1.68047	0.0128205	0.019979432936682827	29
N-Glycan biosynthesis	-0.621838	-1.7087	0.014492753623188406	0.020229175848391363	34
Ribosome	-0.480251	-1.67072	0	0.020702372944260163	134
Pyruvate metabolism	-0.626067	-1.70576	0	0.0210721	24
Basal transcription factors	-0.605233	-1.719	0	0.021674116980419315	30
RNA polymerase	-0.609778	-1.62816	0.027777777777777776	0.026972234464521815	22
Protein export	-0.663948	-1.57373	0	0.0351201	16
Fatty acid degradation	-0.569058	-1.58221	0.0410959	0.0358559	31
Ubiquitin mediated proteolysis	-0.489512	-1.57414	0.0136986	0.0366471	64
Alanine, aspartate and glutamate metabolism	-0.592293	-1.5755	0.028985507246376812	0.0383128	21
Propanoate metabolism	-0.590316	-1.55138	0.013888888888888888	0.040199003288470016	25
Glyoxylate and dicarboxylate metabolism	-0.578562	-1.55445	0.0483871	0.040458351696782725	29
beta-Alanine metabolism	-0.586695	-1.53639	0.030303030303030304	0.043705	17
Arginine and proline metabolism	-0.589212	-1.51862	0.030303030303030304	0.049770194547629536	17

## Sheet: KEGG_tu1539_op50LS
Term	es	nes	pval	fdr	matched_size
Aminoacyl-tRNA biosynthesis	-0.68765	-2.04902	0	0	36
Arginine and proline metabolism	-0.742301	-1.8982	0	0	17
Citrate cycle (TCA cycle)	-0.767239	-2.27422	0	0	28
Fatty acid degradation	-0.666359	-1.96878	0	0	31
Glycine, serine and threonine metabolism	-0.698448	-1.91915	0	0	19
Glycolysis / Gluconeogenesis	-0.686135	-1.98529	0	0	29
Glyoxylate and dicarboxylate metabolism	-0.725903	-2.13024	0	0	29
N-Glycan biosynthesis	-0.634233	-1.94385	0	0	34
Oxidative phosphorylation	-0.599095	-2.00002	0	0	79
Propanoate metabolism	-0.769312	-2.17165	0	0	25
Protein export	-0.733243	-1.92958	0	0	16
Protein processing in endoplasmic reticulum	-0.5682	-1.97964	0	0	101
Pyruvate metabolism	-0.743423	-2.18391	0	0	24
RNA transport	-0.61928	-2.21183	0	0	93
Ribosome biogenesis in eukaryotes	-0.689054	-2.2065	0	0	50
Spliceosome	-0.607561	-2.12352	0	0	94
Valine, leucine and isoleucine degradation	-0.709482	-2.2465	0	0	40
mRNA surveillance pathway	-0.57978	-1.90141	0	0	54
Proteasome	-0.619781	-1.86243	0	0.000556278	33
DNA replication	-0.660558	-1.88488	0	0.000582768	29
Nucleotide excision repair	-0.648509	-1.89433	0	0.000611906	34
Ribosome	-0.511115	-1.89737	0	0.000644112	131
Tryptophan metabolism	-0.623515	-1.79648	0	0.00152977	29
ABC transporters	-0.666731	-1.81051	0	0.00159628	20
Alanine, aspartate and glutamate metabolism	-0.673433	-1.74801	0	0.00329488	21
RNA degradation	-0.561387	-1.75182	0	0.00342667	46
Phagosome	-0.554796	-1.73497	0	0.00362611	42
beta-Alanine metabolism	-0.652085	-1.6937	0	0.00775081	17
Basal transcription factors	-0.593144	-1.70697	0	0.00786737	30
RNA polymerase	-0.66384	-1.69616	0	0.00801808	22
Lysine degradation	-0.59221	-1.65006	0.0136986	0.011448568427109888	27
Cysteine and methionine metabolism	-0.5867	-1.6432	0	0.012238124870358847	28
Glycerophospholipid metabolism	-0.491252	-1.64123	0.013513513513513514	0.012238124870358849	44
Ubiquitin mediated proteolysis	-0.496067	-1.63152	0.024390243902439025	0.014037849115999854	64
Amino sugar and nucleotide sugar metabolism	-0.599168	-1.62847	0	0.015035410555012299	24
mTOR signaling pathway	-0.472925	-1.54035	0.025974025974025976	0.0377342	62
Fanconi anemia pathway	-0.568641	-1.53587	0.014705882352941176	0.038037415137601824	22

## Sheet: GOBio_ps312_op50LS
Term	es	nes	pval	fdr	matched_size
DNA metabolic process (GO:0006259)	-0.647098	-2.27811	0	0	87
DNA repair (GO:0006281)	-0.655667	-2.20671	0	0	74
cellular macromolecule biosynthetic process (GO:0034645)	-0.644402	-2.06443	0	0	64
cellular response to DNA damage stimulus (GO:0006974)	-0.625506	-2.03552	0	0	71
defense response to Gram-positive bacterium (GO:0050830)	0.6580498182078371	2.4314427618707932	0	0	44
gene expression (GO:0010467)	-0.641186	-2.0543	0	0	62
mRNA processing (GO:0006397)	-0.633115	-2.04727	0	0	60
mRNA splicing, via spliceosome (GO:0000398)	-0.63754	-2.09051	0	0	67
mitochondrial ATP synthesis coupled electron transport (GO:0042775)	-0.768004	-2.03711	0	0	25
mitochondrial gene expression (GO:0140053)	-0.765967	-2.12692	0	0	26
mitochondrial translation (GO:0032543)	-0.768118	-2.07943	0	0	29
phosphatidylinositol biosynthetic process (GO:0006661)	-0.770232	-2.05127	0	0	20
respiratory electron transport chain (GO:0022904)	-0.759444	-2.23399	0	0	28
ribosomal large subunit biogenesis (GO:0042273)	-0.711955	-2.22979	0	0	39
ribosome biogenesis (GO:0042254)	-0.70519	-2.1613	0	0	32
tRNA aminoacylation for protein translation (GO:0006418)	-0.766879	-2.12945	0	0	30
translation (GO:0006412)	-0.6546	-2.14302	0	0	90
RNA splicing, via transesterification reactions with bulged adenosine as nucleophile (GO:0000377)	-0.654553	-1.97347	0	0.000662636	50
ribonucleoprotein complex assembly (GO:0022618)	-0.599167	-2.01698	0	0.000701615	74
nucleotide-excision repair (GO:0006289)	-0.752587	-1.93197	0	0.00477098	17
peptidyl-serine phosphorylation (GO:0018105)	-0.630057	-1.93744	0	0.00502208	54
mitotic sister chromatid segregation (GO:0000070)	-0.692185	-1.88892	0	0.010791499887413502	32
embryo development ending in birth or egg hatching (GO:0009792)	-0.491095	-1.85944	0	0.010933493306984732	244
peptidyl-serine modification (GO:0018209)	-0.636376	-1.86739	0	0.0113853	55
peptide biosynthetic process (GO:0043043)	-0.628328	-1.86377	0	0.011408862581201459	39
transcription, DNA-templated (GO:0006351)	-0.657473	-1.83662	0	0.015267132472298679	28
protein phosphorylation (GO:0006468)	-0.524606	-1.82923	0	0.0169737	125
negative regulation of cellular macromolecule biosynthetic process (GO:2000113)	-0.576424	-1.81449	0	0.017670292213308656	45
protein glycosylation (GO:0006486)	-0.617958	-1.80506	0	0.0186863	28
positive regulation of apoptotic process (GO:0043065)	-0.669294	-1.80908	0	0.018743131383402396	26
mitotic nuclear division (GO:0140014)	-0.688727	-1.80528	0	0.018919399076663235	21
proteasome-mediated ubiquitin-dependent protein catabolic process (GO:0043161)	-0.513211	-1.80129	0	0.0203921	88
production of small RNA involved in gene silencing by RNA (GO:0070918)	-0.694505	-1.75672	0	0.025384054391041473	20
negative regulation of transcription, DNA-templated (GO:0045892)	-0.5159	-1.77231	0	0.0256089	102
rRNA processing (GO:0006364)	-0.642174	-1.76091	0	0.0257382	35
protein targeting to mitochondrion (GO:0006626)	-0.64226	-1.76604	0.0322581	0.025842802361963912	20
collagen and cuticulin-based cuticle development (GO:0040002)	-0.594189	-1.7733	0.013157894736842105	0.026023521259600023	41
enzyme linked receptor protein signaling pathway (GO:0007167)	-0.666293	-1.76204	0	0.026111438561152726	22
peptidyl-tyrosine autophosphorylation (GO:0038083)	-0.694778	-1.74976	0	0.026182201267280512	18
DNA-dependent DNA replication (GO:0006261)	-0.672423	-1.76761	0	0.026240383936763357	21
peptidyl-tyrosine phosphorylation (GO:0018108)	-0.654799	-1.77389	0	0.026836756298962525	21
sister chromatid segregation (GO:0000819)	-0.687118	-1.74982	0	0.026836756298962525	19
maturation of SSU-rRNA from tricistronic rRNA transcript (SSU-rRNA, 5.8S rRNA, LSU-rRNA) (GO:0000462)	-0.682299	-1.73448	0.014285714285714285	0.027153975640557826	18
ubiquitin-dependent ERAD pathway (GO:0030433)	-0.656945	-1.73539	0.014285714285714285	0.027225694796048937	23
cellular protein metabolic process (GO:0044267)	-0.554232	-1.72619	0	0.027749571139063293	54
response to ionizing radiation (GO:0010212)	-0.650436	-1.73573	0.015384615384615385	0.027830710235961134	21
regulation of kinase activity (GO:0043549)	-0.706855	-1.72529	0.017543859649122806	0.027910226550921024	15
mitochondrial transport (GO:0006839)	-0.68626	-1.74056	0.013888888888888888	0.0280156	19
regulation of cyclin-dependent protein serine/threonine kinase activity (GO:0000079)	-0.66991	-1.72685	0.016129032258064516	0.028327687204460442	19
ERAD pathway (GO:0036503)	-0.63236	-1.7406	0	0.0283987	29
tRNA modification (GO:0006400)	-0.677732	-1.73843	0.014285714285714285	0.028463226377687525	20
RNA catabolic process (GO:0006401)	-0.648506	-1.7164	0	0.029130496153574704	22
cellular respiration (GO:0045333)	-0.717883	-1.71339	0	0.029256	16
protein maturation (GO:0051604)	-0.725897	-1.71036	0	0.0294933	15
DNA replication (GO:0006260)	-0.679355	-1.71723	0	0.029701682352664405	17
negative regulation of nucleic acid-templated transcription (GO:1903507)	-0.661296	-1.71134	0	0.029818618109958357	22
positive regulation of programmed cell death (GO:0043068)	-0.663657	-1.70836	0.013157894736842105	0.0302446	24
negative regulation of translation (GO:0017148)	-0.610287	-1.70216	0	0.031388019063114066	29
positive regulation of cell cycle process (GO:0090068)	-0.647095	-1.69993	0.015384615384615385	0.031463783247059514	17
maturation of SSU-rRNA (GO:0030490)	-0.617027	-1.6948	0	0.0322041	26
rRNA metabolic process (GO:0016072)	-0.665001	-1.69002	0	0.0323195	21
cuticle development involved in collagen and cuticulin-based cuticle molting cycle (GO:0042338)	-0.631582	-1.69501	0	0.0327499	28
double-strand break repair (GO:0006302)	-0.710546	-1.69007	0	0.0328494	18
fatty acid oxidation (GO:0019395)	-0.708284	-1.67527	0	0.0359717	16
phosphatidylinositol metabolic process (GO:0046488)	-0.632964	-1.66755	0	0.0361281	27
mRNA 3'-end processing (GO:0031124)	-0.6289	-1.66787	0.0441176	0.0366594	17
RNA methylation (GO:0001510)	-0.699145	-1.66803	0.014705882352941176	0.0372065	15
fatty acid beta-oxidation (GO:0006635)	-0.690575	-1.66806	0.014492753623188406	0.0375895	19
regulation of mitotic cell cycle (GO:0007346)	-0.529558	-1.66366	0	0.0376567	59
ribosomal large subunit assembly (GO:0000027)	-0.653934	-1.66838	0	0.037984331992377725	21
regulation of cell cycle (GO:0051726)	-0.50377	-1.66864	0	0.038391470816571384	52
regulation of translation (GO:0006417)	-0.567083	-1.65108	0.014492753623188406	0.042166045890701685	37
ribosome assembly (GO:0042255)	-0.582074	-1.6488	0.013333333333333334	0.043071337269939856	36
protein N-linked glycosylation (GO:0006487)	-0.642708	-1.6453	0	0.043625046769089765	19
establishment of spindle orientation (GO:0051294)	-0.60465	-1.6431	0	0.0440026	33
gastrulation (GO:0007369)	-0.653877	-1.63248	0	0.0466394	16
double-strand break repair via homologous recombination (GO:0000724)	-0.679671	-1.6361	0	0.0467556	15
positive regulation of cell cycle (GO:0045787)	-0.650171	-1.63355	0	0.046780377502376236	19
cellular protein modification process (GO:0006464)	-0.452374	-1.63384	0	0.0473959	134
protein transmembrane import into intracellular organelle (GO:0044743)	-0.594044	-1.62535	0.029850746268656716	0.0499745	21

## Sheet: GOBio_tu1539_op50LS
Term	es	nes	pval	fdr
neuropeptide signaling pathway (GO:0007218)	0.6383217698674674	1.9163515086018834	0	0.0406435
mitochondrion disassembly (GO:0061726)	0.6102877585320116	1.8968151611869393	0	0.044030482641828954
autophagy of mitochondrion (GO:0000422)	0.5914073020932463	2.0054331676658976	0	0.0355631
nematode larval development (GO:0002119)	-0.403254	-1.5818	0	0.0451632
negative regulation of gene expression (GO:0010629)	-0.464459	-1.57844	0	0.045967
regulation of vulval development (GO:0040028)	-0.465203	-1.58327	0	0.046002369970253344
regulation of cell migration (GO:0030334)	-0.468072	-1.58151	0.011904761904761904	0.0449891
cellular protein modification process (GO:0006464)	-0.483702	-1.78245	0	0.00734078
regulation of macromolecule metabolic process (GO:0060255)	-0.48646	-1.57462	0	0.0472187
negative regulation of transcription from RNA polymerase II promoter (GO:0000122)	-0.493625	-1.71491	0	0.0135283
protein ubiquitination (GO:0016567)	-0.49464	-1.65532	0	0.024840139347123164
protein phosphorylation (GO:0006468)	-0.505377	-1.81809	0	0.00566752
Golgi vesicle transport (GO:0048193)	-0.508307	-1.75007	0	0.00949984
negative regulation of nematode larval development (GO:0061064)	-0.514382	-1.57121	0	0.048972
positive regulation of reproductive process (GO:2000243)	-0.515088	-1.57769	0.0128205	0.0459792
regulation of cell cycle (GO:0051726)	-0.52095	-1.69803	0	0.015464853628702431
embryo development ending in birth or egg hatching (GO:0009792)	-0.522766	-2.01954	0	0.000989567
regulation of cell proliferation (GO:0042127)	-0.529037	-1.67927	0	0.0195738
negative regulation of transcription, DNA-templated (GO:0045892)	-0.529147	-1.88531	0	0.00197913
proteasome-mediated ubiquitin-dependent protein catabolic process (GO:0043161)	-0.530144	-1.79488	0	0.00702794
ubiquitin-dependent protein catabolic process (GO:0006511)	-0.53762	-1.85452	0	0.00305352
cellular protein complex assembly (GO:0043623)	-0.548298	-1.73305	0	0.010795271201853968
transcription from RNA polymerase II promoter (GO:0006366)	-0.549293	-1.67317	0.0253165	0.019791330536732276
peptidyl-serine modification (GO:0018209)	-0.555173	-1.74976	0	0.00936604
anterior/posterior axis specification (GO:0009948)	-0.558245	-1.60725	0.014492753623188406	0.0372007
RNA metabolic process (GO:0016070)	-0.559191	-1.70628	0	0.014806847290444148
peptidyl-serine phosphorylation (GO:0018105)	-0.561148	-1.75097	0	0.00942999
positive regulation of developmental process (GO:0051094)	-0.561522	-1.66122	0	0.0228927
regulation of embryonic development (GO:0045995)	-0.568545	-1.66343	0.013513513513513514	0.0225126
regulation of mitotic cell cycle (GO:0007346)	-0.568991	-1.83802	0	0.00426275
gonad development (GO:0008406)	-0.571058	-1.79669	0	0.00692697
cellular response to DNA damage stimulus (GO:0006974)	-0.575789	-1.90481	0	0.00189997
establishment of spindle orientation (GO:0051294)	-0.57702	-1.6514	0	0.025412068409164247
peptidyl-tyrosine phosphorylation (GO:0018108)	-0.577508	-1.61652	0.0350877	0.034760773269969784
phosphatidylinositol metabolic process (GO:0046488)	-0.578864	-1.57397	0.013513513513513514	0.0474064
mRNA processing (GO:0006397)	-0.580227	-1.81705	0	0.00554157
negative regulation of cellular protein metabolic process (GO:0032269)	-0.580815	-1.59589	0	0.040857356938542234
negative regulation of cellular amide metabolic process (GO:0034249)	-0.580815	-1.59589	0	0.040857356938542234
regulation of alternative mRNA splicing, via spliceosome (GO:0000381)	-0.58423	-1.6227	0.027777777777777776	0.0327389
establishment of mitotic spindle orientation (GO:0000132)	-0.586258	-1.63312	0.013157894736842105	0.0306004
regulation of translation (GO:0006417)	-0.586266	-1.75503	0	0.00899606
collagen and cuticulin-based cuticle development (GO:0040002)	-0.589562	-1.74033	0	0.010270095846088102
negative regulation of cellular process (GO:0048523)	-0.59025	-1.67385	0	0.020006453694740238
extracellular matrix organization (GO:0030198)	-0.591731	-1.66648	0.014084507042253521	0.021999626365041356
nucleus organization (GO:0006997)	-0.592795	-1.60565	0	0.0380202
negative regulation of cellular macromolecule biosynthetic process (GO:2000113)	-0.593046	-1.82214	0	0.00579932
DNA repair (GO:0006281)	-0.593957	-1.98064	0	0.000791653
proteasomal protein catabolic process (GO:0010498)	-0.596537	-1.85334	0	0.0029687
nuclear-transcribed mRNA catabolic process (GO:0000956)	-0.596606	-1.83447	0	0.00463407
ERAD pathway (GO:0036503)	-0.59731	-1.65133	0	0.0251605
positive regulation of cell proliferation (GO:0008284)	-0.600253	-1.67983	0.041666666666666664	0.0197913
RNA interference (GO:0016246)	-0.601771	-1.80157	0	0.00722814
regulation of cell division (GO:0051302)	-0.604063	-1.75312	0	0.0093935
maturation of LSU-rRNA (GO:0000470)	-0.604702	-1.69156	0	0.016515524103066247
cellular protein metabolic process (GO:0044267)	-0.605306	-1.92559	0	0.00226187
epithelium development (GO:0060429)	-0.606456	-1.58313	0.013888888888888888	0.045619
hermaphrodite genitalia development (GO:0040035)	-0.607472	-1.68117	0	0.019346581535906834
transcription, DNA-templated (GO:0006351)	-0.608055	-1.73881	0.012195121951219513	0.010291491879100787
mitochondrion organization (GO:0007005)	-0.608509	-1.83296	0	0.00480647
ribosome assembly (GO:0042255)	-0.610067	-1.92034	0	0.00215905
female gamete generation (GO:0007292)	-0.613168	-1.60726	0	0.037532844696445855
cuticle development involved in collagen and cuticulin-based cuticle molting cycle (GO:0042338)	-0.615034	-1.77276	0	0.008482
mRNA splicing, via spliceosome (GO:0000398)	-0.615096	-1.9404	0	0.00249996
ribosomal large subunit assembly (GO:0000027)	-0.616816	-1.74509	0	0.00973074
enzyme linked receptor protein signaling pathway (GO:0007167)	-0.617106	-1.71156	0.015151515151515152	0.013804453049370766
nucleic acid metabolic process (GO:0090304)	-0.617567	-1.59794	0.014084507042253521	0.0404357
DNA metabolic process (GO:0006259)	-0.617624	-2.15166	0	0
protein localization to nucleus (GO:0034504)	-0.617636	-1.64447	0.030303030303030304	0.0276694
double-strand break repair (GO:0006302)	-0.617796	-1.6815	0.0333333	0.0192965
posttranscriptional gene silencing by RNA (GO:0035194)	-0.619225	-1.76016	0	0.00881033
ribonucleoprotein complex assembly (GO:0022618)	-0.620095	-2.10913	0	0
negative regulation of translation (GO:0017148)	-0.620313	-1.91088	0	0.00197913
RNA splicing, via transesterification reactions with bulged adenosine as nucleophile (GO:0000377)	-0.623073	-1.86231	0	0.0025189
negative regulation of nucleic acid-templated transcription (GO:1903507)	-0.623677	-1.57761	0.015384615384615385	0.0457085
mRNA metabolic process (GO:0016071)	-0.626286	-1.60099	0	0.039444982252339465
protein transmembrane import into intracellular organelle (GO:0044743)	-0.627982	-1.78841	0	0.00730757
nuclear-transcribed mRNA catabolic process, deadenylation-dependent decay (GO:0000288)	-0.62918	-1.58245	0	0.045536416706002204
protein import (GO:0017038)	-0.629741	-1.61311	0.046875	0.0354104
oogenesis (GO:0048477)	-0.631399	-1.63156	0	0.030919286197008167
mRNA 3'-end processing (GO:0031124)	-0.634176	-1.62235	0.0441176	0.0324358
establishment of protein localization to organelle (GO:0072594)	-0.634302	-1.645	0.0307692	0.027475023568640105
positive regulation of embryonic development (GO:0040019)	-0.637871	-1.73226	0	0.010961352297267107
male gamete generation (GO:0048232)	-0.63998	-1.79276	0	0.00698518
spermatogenesis (GO:0007283)	-0.63998	-1.79276	0	0.00698518
retrograde transport, endosome to Golgi (GO:0042147)	-0.643142	-1.62006	0.013888888888888888	0.0334455
ubiquitin-dependent ERAD pathway (GO:0030433)	-0.643246	-1.78308	0	0.00747672
peptidyl-tyrosine autophosphorylation (GO:0038083)	-0.644073	-1.70552	0	0.014626275982024099
production of siRNA involved in RNA interference (GO:0030422)	-0.646838	-1.70285	0	0.014879265367374628
protein targeting to mitochondrion (GO:0006626)	-0.647606	-1.76019	0	0.00895477
gene expression (GO:0010467)	-0.648054	-2.12506	0	0
production of small RNA involved in gene silencing by RNA (GO:0070918)	-0.648722	-1.75055	0	0.00946542
nuclear import (GO:0051170)	-0.649964	-1.66765	0.029411764705882353	0.0214757
mitotic nuclear division (GO:0140014)	-0.650143	-1.76119	0	0.00910401
protein glycosylation (GO:0006486)	-0.650344	-1.84397	0	0.00374994
ncRNA processing (GO:0034470)	-0.65085	-1.80135	0.013513513513513514	0.00707435
positive regulation of cell cycle (GO:0045787)	-0.653262	-1.73831	0	0.010312324858613135
fatty acid catabolic process (GO:0009062)	-0.653523	-1.76656	0	0.00859899
double-strand break repair via homologous recombination (GO:0000724)	-0.65487	-1.69845	0	0.015646793083157754
mitotic sister chromatid segregation (GO:0000070)	-0.655696	-1.8975	0	0.00175923
regulation of cyclin-dependent protein serine/threonine kinase activity (GO:0000079)	-0.657185	-1.7561	0	0.00895177
protein import into nucleus (GO:0006606)	-0.657307	-1.85022	0	0.0032094
glycoprotein biosynthetic process (GO:0009101)	-0.6576	-1.63221	0	0.030761382319949602
translation (GO:0006412)	-0.660062	-2.2214	0	0
peptide biosynthetic process (GO:0043043)	-0.660099	-1.96707	0	0.00222652
cellular respiration (GO:0045333)	-0.666315	-1.76685	0	0.00874985
sister chromatid segregation (GO:0000819)	-0.667424	-1.70204	0	0.014984864549240156
cellular macromolecule catabolic process (GO:0044265)	-0.668069	-1.65195	0.0136986	0.025308913595457644
RNA export from nucleus (GO:0006405)	-0.670137	-1.74108	0	0.00992278
ribosomal large subunit biogenesis (GO:0042273)	-0.670834	-2.06339	0	0.00118748
DNA-dependent DNA replication (GO:0006261)	-0.672643	-1.78572	0.013513513513513514	0.00739374
regulation of protein serine/threonine kinase activity (GO:0071900)	-0.67338	-1.75766	0	0.00909164
respiratory electron transport chain (GO:0022904)	-0.679919	-2.07333	0	0.00131942
cellular macromolecule biosynthetic process (GO:0034645)	-0.681088	-2.21425	0	0
RNA catabolic process (GO:0006401)	-0.686437	-1.85586	0	0.00314333
mitochondrial ATP synthesis coupled electron transport (GO:0042775)	-0.686583	-2.09355	0	0
intra-Golgi vesicle-mediated transport (GO:0006891)	-0.691624	-1.88975	0	0.00204738
tRNA modification (GO:0006400)	-0.694997	-1.89677	0	0.0016964
protein N-linked glycosylation (GO:0006487)	-0.698081	-1.86881	0	0.00229835
ribosomal small subunit biogenesis (GO:0042274)	-0.708361	-1.91103	0	0.00206518
DNA replication (GO:0006260)	-0.70922	-1.83625	0	0.00474992
rRNA processing (GO:0006364)	-0.712281	-2.03239	0	0.00107953
RNA methylation (GO:0001510)	-0.712322	-1.76509	0.015384615384615385	0.00845325
maturation of SSU-rRNA (GO:0030490)	-0.714325	-2.00318	0	0.0008482
mitochondrial transport (GO:0006839)	-0.716666	-1.86321	0	0.00222652
rRNA metabolic process (GO:0016072)	-0.72955	-1.94583	0	0.00263884
mitochondrial gene expression (GO:0140053)	-0.730115	-1.92754	0	0.00237496
ribosome biogenesis (GO:0042254)	-0.732055	-2.089	0	0
maturation of SSU-rRNA from tricistronic rRNA transcript (SSU-rRNA, 5.8S rRNA, LSU-rRNA) (GO:0000462)	-0.74586	-1.94647	0	0.00279407
mitochondrial translation (GO:0032543)	-0.747087	-2.01815	0	0.000913446
fatty acid oxidation (GO:0019395)	-0.748718	-1.7589	0	0.00904747
fatty acid beta-oxidation (GO:0006635)	-0.753064	-1.9016	0	0.00182689
tRNA aminoacylation for protein translation (GO:0006418)	-0.761342	-2.24988	0	0
