# Supplementary material for: Microbiota succession influences nematode physiology in a beetle microcosm ecosystem
Source: Nat Commun. 2024 Jun 15;15:5137. doi: 10.1038/s41467-024-49513-5 (PMC11180206; doi:10.1038/s41467-024-49513-5)
Supplement: Supplementary file 6 — Supplementary Data 3 [file 41467_2024_49513_MOESM6_ESM.xlsx]

## Sheet: tpm_mixed stage
Gene_Symbol	len	ps312-ES-1	ps312-ES-2	ps312-ES-3	ps312-op50-1	ps312-op50-2	ps312-op50-3	tu1539-ES-1	tu1539-ES-2	tu1539-ES-3	tu1539-op50-1	tu1539-op50-2	tu1539-op50-3	ps312-LS-1	ps312-LS-2	ps312-LS-3	tu1539-LS-1	tu1539-LS-2	tu1539-LS-3
PPA34315	9234	0	0	0	0	0	0	0	0	0	0	0	0	0	0	0	0	0	0
PPA41861	456	0	0	0	0	0	0	0	0	0	0	0	0	0	0	0	0	0	0
PPA17027	897	1.29572	1.428	2.00821	2.09473	2.31085	2.70444	0.825006	2.34195	4.73997	2.79896	3.1981	2.81574	0.842921	0.93345	2.14013	0.884729	1.21517	1.68204
PPA45818	366	0.0648077	0	0.151439	0	0	0	0.161755	0	0.313968	0	0	0	0	0	0	0	0	0
PPA17021	1632	2.67427	1.86045	0.662268	2.86277	6.0042	8.00059	0.54414	1.44811	1.28502	3.99392	6.35504	5.76059	0.890955	1.97526	0.73806	0.803412	0.598802	1.24607
PPA41862	549	2.03064	1.12339	0.403837	0.740008	0.800897	1.29963	0.431347	0.690889	1.3082	0.527673	2.91411	1.70392	0.476734	0.0762573	0.068563	0	0.136927	0.119489
PPA17016	3057	9.0316	8.19402	9.53695	6.57838	13.0886	11.5532	10.8838	10.2314	9.98951	7.42316	11.333	9.3637	4.40445	6.23117	5.47932	4.5261	4.59839	6.60932
PPA17014	1119	29.2097	21.2618	30.2643	40.572	33.3432	25.696	32.3788	30.2979	29.0875	24.5941	30.4677	28.3812	11.6167	16.3869	14.2962	12.8582	14.1075	19.6095
PPA17011	1689	41.2319	33.8467	34.3422	15.8152	68.7263	75.7852	35.6827	39.9734	45.8901	35.9615	72.3804	50.788	23.7605	31.2316	21.506	23.3707	24.7238	25.7893
PPA31706	219	4.33235	6.93209	4.17598	4.17395	4.58909	2.93217	2.16265	6.26168	9.83838	7.71632	2.77095	4.69862	11.0215	9.94061	11.5158	7.56262	7.20834	10.484
PPA17009	1908	18.4113	15.6771	10.3852	23.9277	32.6247	36.5723	10.6583	16.087	20.3265	22.2179	33.4241	31.623	18.4574	30.9601	27.4811	23.437	29.9036	33.3843
PPA45819	744	25.1861	22.1585	14.1174	44.4352	44.746	45.4566	13.5274	22.4708	28.1489	32.5774	45.0087	43.1892	25.0157	37.5324	37.034	34.9218	38.5967	47.5685
PPA17007	840	7.85006	8.44346	5.64165	1.75323	7.55254	12.8259	5.39165	7.22472	7.62662	8.50685	8.4721	7.51702	8.72423	13.5564	10.5305	11.0907	13.5579	17.8837
PPA41864	417	29.8628	35.9509	38.2138	1.46138	5.42272	11.2927	46.3539	44.5698	50.0847	11.3469	8.99609	14.5814	107.187	183.022	78.622	77.697	85.8987	86.365
PPA17001	2208	0.483416	0.580127	0.313783	0.229996	0.739648	1.26025	0.268127	0.383209	0.338283	0.656007	1.42415	0.953246	0.171218	0.322332	0.528475	0.0937621	0	0.38623
PPA16998	1275	0.762748	0.855807	0.586871	1.51353	1.23163	1.17517	0.905449	1.00688	1.21672	1.02244	0.778831	2.16438	1.57378	1.54327	1.35803	1.51549	2.50576	2.44391
PPA16997	630	49.2464	36.4095	38.0509	34.1778	77.4696	91.9617	30.5409	42.2368	51.5281	60.6975	74.9573	70.2331	18.9256	27.7108	21.3299	22.7839	19.3898	26.7605
PPA16996	459	145.16	124.96	138.989	5.20001	115.089	121.869	158.067	132.853	124.864	54.3831	122.834	74.0821	10.7073	15.9617	15.7453	14.6587	6.22345	16.2927
PPA16992	2259	1.66951	2.03711	1.85246	0.337205	2.39129	2.08458	2.09659	2.07944	7.01987	1.62436	1.66063	1.63569	0.630791	0.778371	0.766485	0.885904	0.732093	1.14705
PPA16991	3210	13.7293	10.8406	14.4351	1.96171	17.6699	16.2259	15.898	15.3246	14.7847	6.76852	15.7424	9.84993	3.70531	3.69092	4.35042	3.9879	3.05609	3.72957
PPA41865	936	0	0.101371	0.0592166	0	0	0	0.0316252	0	0.153462	0	0	0	0	0	0	0	0	0
PPA16989	1335	0.177675	0.248757	0.22835	0	0.188204	0	0.0443464	0.131132	0.344306	0.0723327	0.247942	0.24525	0.435667	0.501756	0.338347	0.361844	0.281546	0.614229
PPA34316	3339	21.2617	17.9806	19.3886	12.3498	35.5923	36.7966	25.0976	20.9367	23.1356	18.9716	34.2998	29.7669	6.4711	9.02755	8.21813	7.02696	7.82345	10.6779
PPA41863	666	7.26546	6.41101	5.11823	5.87132	11.5063	11.4631	7.2003	7.00943	7.03104	7.32206	12.3422	12.2901	3.18753	3.01732	3.39109	3.36755	3.44259	3.00419
PPA41866	1017	8.2797	8.62997	7.57553	6.89092	14.0202	21.6785	6.25788	10.242	11.3839	17.2334	16.165	18.4883	17.8145	21.4884	15.8781	16.7603	25.5011	23.0921
PPA16983	3270	1.95125	1.71196	0.788178	1.35111	2.05536	2.9238	0.597456	1.15993	2.54775	3.6027	2.49686	3.04665	1.5741	1.98444	0.932393	1.51946	4.27588	1.59485
PPA16981	840	3.0779	5.47836	1.94653	1.81368	2.69199	7.13496	1.58578	1.18096	4.37761	3.21881	2.29863	5.12271	0.3462	0.199358	0.0896216	0.164307	0.178983	0
PPA16980	1560	1.35323	1.01878	0.710599	0.716172	0.966357	1.55505	0.360528	0.617201	1.36274	1.33085	1.80354	1.22928	1.04392	0.831938	1.30296	0.663547	0.746908	0.841021
PPA16979	441	77.5593	56.9083	66.2984	30.9765	82.7539	97.236	85.8502	67.7483	75.4356	59.9968	99.326	70.8483	18.7277	20.4105	14.9369	23.003	18.5801	20.6765
PPA16977	1302	0.200396	0.41903	0.319278	0.117012	0.675411	0.3836	0.295557	0.246501	0.926712	0.148332	0.254227	0.179618	0.938089	1.38265	0.722755	0.609525	1.70322	1.36036
PPA45820	207	0.45835	0.229186	0.133881	0	0.606891	0.689368	0	0.140951	0.555132	0.233247	0.533016	0.225955	0.42146	3.64046	0.181841	1.00013	0.363153	2.21834
PPA45821	258	0.183873	0.0919409	0.107416	0.196834	0.243462	1.65929	0.3442	0.565441	0.445396	0.18714	0.213826	0.543867	0.901729	2.27176	0.875374	0.668691	1.89389	1.77983
PPA16974	1632	55.9707	44.9851	49.6531	14.0027	52.8062	58.671	56.2641	54.7064	60.0614	37.6316	49.4882	36.7417	23.6281	40.9161	25.786	24.7578	27.9134	33.3626
PPA45822	606	22.3497	16.5576	17.4237	3.43582	34.2052	38.9715	14.2144	17.9105	21.4749	14.5802	46.974	33.8059	7.91803	9.60276	9.06864	7.62969	10.9162	14.1267
PPA41867	597	0.238388	0	0.046421	0	0	0	0.0991665	0.195489	0	0	0.0924073	0.235038	0	0.280504	0	0	0	0
PPA16969	261	13.1776	7.9978	9.76869	0.389142	13.4772	17.4957	6.57805	9.72559	12.8781	3.3298	9.72295	7.52662	3.7883	6.41613	2.16328	4.49483	8.78455	3.51875
PPA16968	1026	7.18986	5.36376	7.15793	4.00919	4.95894	6.39782	4.73158	6.05716	7.14002	5.55291	5.48446	6.29105	8.21971	10.2827	7.63094	11.5687	15.0565	15.2171
PPA34317	1347	0.528276	0.704402	0.24689	0.377009	0.466319	1.80095	0.307659	0.259927	1.40761	0.824416	1.14676	1.31949	0	0.652688	0	0.0512315	0	0.194802
PPA34318	453	0.157083	0.680728	0.244709	0.112104	0.415981	0	0.13069	0.128816	0.380504	0.106583	0.974255	0.206502	0	0	0	0	0	0
PPA45824	723	0.196843	0.360897	0.881614	0.280958	0	0.197371	0.450364	0.322841	1.0331	0.13356	0.610425	0.905693	0.160889	0.347429	0.832997	0.668136	1.14371	0.680494
PPA41872	3009	2.01802	2.08907	0.543399	1.26578	2.42151	2.96401	0.708304	1.16358	0.954738	1.34786	2.60344	2.62697	0.0676521	0.320007	0.150114	0.149072	0.0249826	0.0436023
PPA41868	876	0	0	0	0	0	0	0	0	0	0	0	0	0	0	0	0	0	0
PPA41869	1068	0.0444187	0.111052	0.103795	0	0.0588138	0	0.055433	0	0	0	0	0.0875891	0	0	0	0	0	0
PPA41873	1023	0.0463726	0.0927497	0	0	0	0	0.0578714	0.0570416	0.112329	0	0.107854	0.091442	0	0	0	0	0	0
PPA41878	4704	0.322716	0.368115	0.176743	0.0647743	0.093472	0.182014	0.176198	0.502406	0.396965	0.0821124	0.316648	0.258522	0.0618213	0.0444996	0.104025	0.102692	0.0159806	0.083673
PPA41870	225	2.74093	2.63564	0.862193	0.225703	0.27917	1.90266	1.18405	2.98251	2.42593	0.429174	1.9615	1.45515	1.03398	0.186068	1.50564	0.766765	0.334101	1.31199
PPA41871	294	2.42037	2.01707	0.942631	0.172732	0.854601	0.728057	1.20821	2.58026	1.75886	0.32845	0.750574	0.795452	0.890227	0.142399	1.28031	0.58681	0.255689	1.00408
PPA41879	1308	1.84969	1.84978	1.05938	2.0189	2.25705	2.56378	0.927867	0.825337	0.768717	0.812084	2.57278	3.2183	0	0.0640141	0.143888	0.0791386	0	0
PPA41875	2169	0.0109357	0.0656176	0	0	0.289595	0	0.0272948	0.0269034	0.0794691	0.0445202	0	0.129385	0	0.0965082	0	0	0	0
PPA16960	930	22.3423	20.0989	22.7071	37.3501	29.3128	24.3969	22.8852	18.8551	19.7081	19.3128	24.6176	29.0191	1.90745	4.09649	3.11652	3.48755	1.89952	3.52686
PPA16950	924	37.5817	29.2145	35.6914	23.3031	41.6715	44.7865	41.0701	41.6811	45.0508	32.7106	42.0321	36.3449	19.041	19.3015	16.3763	19.7542	16.1898	19.3462
PPA29789	630	0.0753003	0	0.263937	0.161216	0	0.33976	0.23493	0.277874	0.0456001	0.536468	0.175134	0.445453	0.369279	0.132906	1.07546	0.328614	0.417626	0.624758
PPA41876	477	0	0.0994581	0.116199	0	0	0	0.124114	0.244669	0.120453	0	0	0	0	0	0	0.0723363	0.157595	0
PPA16949	2964	2.8169	2.40889	2.32815	4.69452	6.10331	7.05311	1.84758	2.1853	4.31309	5.11491	6.75631	7.89011	3.51245	4.47749	3.61933	3.24789	3.75356	4.84694
PPA41874	798	31.8045	26.0393	31.6029	21.7005	27.3135	25.0349	36.6491	35.0267	32.9761	25.1091	27.6527	23.3863	15.5243	19.8834	22.5469	19.933	17.8983	25.1547
PPA45826	405	41.6996	33.9705	39.0724	25.9558	40.6347	34.5297	47.5812	45.314	43.1985	34.0955	37.1868	32.914	21.3977	26.3596	28.9976	23.7697	23.2942	34.6625
PPA41877	774	44.6811	42.0783	52.0968	42.9753	40.2524	36.0435	50.5592	47.7609	52.297	31.1276	40.4132	35.4118	17.5086	21.4194	21.1549	18.5896	15.8795	18.2645
PPA16943	1353	0.455809	0.455831	0.368692	0.375337	1.25348	0.791015	0.262538	0.517548	0.934246	0.856445	1.22322	1.17536	2.02039	2.01126	1.69705	2.26969	3.52806	1.79393
PPA41880	657	0	0	0	0	0	0	0	0	0	0	0	0	0	0.0637218	0	0	0.114418	0
PPA16940	885	237.571	197.7	194.432	317.495	269.351	246.781	124.459	150.664	186.132	341.357	305.258	253.682	324.324	319.595	215.681	121.175	78.5703	93.7667
PPA17823	321	0.221679	0.295586	0.0863344	0	0.587039	1.77818	0.553294	0	0.178991	0.150412	0.343721	0.437127	0	0	0	0	0	0
PPA41882	1815	1.17618	0.744949	1.02303	1.25908	2.69941	3.1842	0.538204	1.1092	3.22894	2.66017	2.00608	3.11817	0.544764	0.761186	0.539211	0.494278	0.683388	0.560217
PPA45827	408	0	0.0581391	0	0	0	0	0	0	0	0	0	0	0	0	0	0	0	0
PPA41881	5403	22.227	17.9739	16.9932	4.9533	37.0741	39.5242	18.5069	18.436	22.555	19.0966	41.6281	28.6799	8.21883	11.4988	9.17514	9.02365	11.047	13.0398
PPA16929	1332	1.05064	1.10412	1.70608	1.56314	2.78227	2.41046	0.955595	0.985702	1.596	1.88489	1.90517	1.50993	5.98208	7.98331	6.27351	4.66276	8.71935	11.8198
PPA09973	3171	18.1992	15.1406	16.9287	9.12846	23.3742	20.3406	19.8182	18.071	18.4001	9.05956	20.8247	14.9566	3.59497	4.02677	3.19314	4.74422	1.84909	3.88922
PPA41883	510	2.69752	2.97672	2.1736	2.98724	3.3254	2.93792	2.96012	1.71628	4.61902	6.1536	3.02879	2.38448	4.56169	1.97013	3.6165	5.68308	2.65315	4.88781
PPA16925	990	1.07816	1.10218	0.755819	1.43629	1.83998	2.09004	1.19601	1.29675	2.08931	1.46309	1.56028	1.74807	2.20309	2.24127	2.47138	2.16088	1.7844	1.4909
PPA16922	873	51.1615	43.4473	54.2204	38.3927	63.6046	52.0615	57.1002	53.1732	53.968	38.3823	54.6616	55.077	33.3779	39.8032	38.7621	41.7373	41.0307	59.6258
PPA41884	753	37.0757	29.328	33.1971	34.867	42.4594	38.3753	33.493	34.8339	28.6518	33.5987	35.0198	30.6227	16.9155	18.4585	18.6456	18.9706	13.9763	20.0371
PPA16918	2031	28.3911	25.6011	26.5535	12.0769	33.0303	34.4277	28.7559	29.5072	31.4297	23.7726	29.743	25.125	20.5756	30.2807	20.5905	25.4833	34.0701	35.2061
PPA16916	1533	0.634379	0.495149	0.668881	0.298139	0.450714	0.418882	1.02339	1.00872	0.84329	0.220466	0.719728	0.457657	2.21947	1.50201	2.35717	2.54338	6.03147	5.43454
PPA16913	2046	10.7353	9.70394	7.78845	3.92166	17.0695	18.9708	8.37688	14.2319	12.5106	10.1237	17.3375	11.9332	21.7892	26.8871	14.0924	24.7568	39.0192	27.0606
PPA41885	273	0	0	0	0	0	0	0	0	0	0	0	0	0	0	0	0	0	0
PPA16908	1491	28.6035	22.2412	32.7876	28.2355	34.2081	27.4679	32.4998	32.2295	26.8206	19.0084	33.7811	28.3271	3.76431	4.66105	4.19076	5.48461	2.64693	4.5537
PPA16907	1338	7.94199	6.66592	6.15162	1.93568	5.91514	7.62555	7.05739	8.15554	6.61304	4.61892	3.83449	4.89399	14.7795	16.0202	11.1123	15.1118	28.1757	16.9882
PPA41887	582	0.244532	0	0.0952349	0	0	0.122594	0.40689	0.100264	0.296166	0	0.379156	0.160731	0.0999339	0	0.388052	0	0.387488	0
PPA16900	9582	0.403496	0.40104	0.399128	0.116596	0.655533	0.506342	0.234783	0.231417	0.845472	0.382951	0.356957	0.429554	0.585743	0.83014	0.632458	0.536544	0.882585	0.718844
PPA41888	507	0	0	0	0	0	0	0	0	0	0	0	0	0	0	0	0	0	0
PPA16898	1017	40.1391	32.3507	38.7769	54.2285	75.9688	76.3307	39.0899	46.3902	50.2247	45.5286	75.943	65.5828	13.9828	17.5365	17.5436	23.4779	10.3483	20.8022
PPA30340	1308	0.961115	0.689135	0.61444	0.4659	0.480223	0.218194	1.01839	0.401515	0.505157	0.406042	0.210884	0.786695	0.422427	1.02423	0.230221	0.263795	0.287357	0.250763
PPA41886	357	1.66104	1.9269	0.543399	0.995747	0.879737	0.599576	1.16083	0.326911	1.12659	1.08195	0.46359	1.7032	0.570211	0.234539	0	0.483255	0	0
PPA45830	204	0	0	0.271699	0	0	0	0	0.143023	0.844943	0	0	0	0	0	0.184515	0	0	0
PPA16895	1143	0.332033	0.103765	0.387938	0	0.329728	0	0.129489	0.357371	1.4829	0.0844831	0	0	0.10177	0	0.0658636	0.241501	0.394607	0.0573925
PPA16893	894	0.159192	0.0530666	0.123997	0.227217	0.0702608	0.159619	0.0993329	0.0652724	0.0964029	0	0	0.209273	0.55299	0.468291	0.673666	0.501742	1.34537	0.917221
PPA41889	447	0	0	0	0	0	0	0	0.0652724	0.128537	0	0	0	0	0	0	0	0	0
PPA41903	384	0	0	0	0	0.327152	0	0.154173	0.379906	0	0	0	0	0.530118	0.436096	0.196047	0.539132	0.783049	0.170832
PPA34319	378	0	0	0	0	0	0	0.0783101	0	0	0	0	0	0	0	0	0.0912816	0	0
PPA16889	1446	1.65676	0.853028	1.91655	2.35302	3.60546	5.47704	1.82193	1.87651	1.98673	4.7414	4.99786	3.97858	6.61658	8.45412	5.51861	7.4688	13.2566	7.41738
PPA41899	1008	0.141188	0.18826	0.219947	0	0	0	0.0587326	0.173671	0.940502	0	0	0	0	0	0	0	0	0
PPA41900	159	0	0	0	0	0	0	0	0	0	0	0	0	0	0	0	0	0	0
PPA41896	1500	0.0316261	0	0	0.135422	0	0	0	0	0.0383041	0	0	0	0	0	0	0	0	0
PPA41890	198	0.239592	0	0	0	0	0	0	0	0	0	0	0	0	0	0	0	0	0
PPA41891	1542	0.0769118	0.0307662	0.0718894	0	0	0	0.0383933	0	0.0372608	0	0.0357764	0	0	0	0	0	0	0
PPA41897	333	0.28492	0	0.332893	0	0	0	0.177785	0	0.0862705	0	0	0	0	0	0	0	0	0
PPA41904	156	0	0	0	0	0	0	0	0	0	0	0	0	0	0	0	0	0	0
PPA34320	420	0	0	0	0	0	0	0	0	0	0	0	0	0	0	0	0	0	0
PPA06378	2643	0.26026	0.394897	0.125827	0.422712	0.237659	0.0539913	0.0895988	0.518845	0.402171	1.27875	0.0417459	0.0707871	0.0990264	0.0633602	0.15666	1.87992	0.184874	0.719784
PPA41892	1008	0.0470627	0.141195	0.109974	0	0.249259	0	0.176198	0.347342	0.655502	0	0	0	0.0576999	0	0	0.0684612	0	0
PPA06374	2367	0.0801676	0	0.0936657	0.0429092	0.212296	0	0.0250116	0.0986118	0.776762	0	0	0	0	0	0	0.116618	0	0.0554285
PPA41893	417	0.568815	0.910149	0.930424	0.243564	0	0	2.48451	1.39937	0.964491	0	0	0	1.53424	1.40555	0.722131	0.413722	2.16324	0.314626
PPA41898	477	0.59672	0.348103	0.464794	4.15208	0	0	0.744685	1.95735	1.62612	5.972	0	0.392223	0.121932	0.175536	0.315648	3.39981	0.945568	1.58154
PPA41901	696	1.39728	0.681631	1.59272	0.145928	1.53423	0.205027	0.637957	1.71875	6.68671	0.277483	0	0.268808	0	0	0.216328	0.0991507	0	0
PPA06367	2790	0.323063	0.552634	0.456923	0.364036	1.1482	0.7672	0.328902	0.449678	1.68867	0.674911	0.553649	0.787925	0.364812	0.255093	0.107931	0.754398	2.76172	0.952253
PPA41902	396	0	0	0	0	0	0	0.149501	0.0736787	0	0	0	0	0.146873	0.422881	0.475266	0	0	0.331311
PPA06365	1365	0.104262	0.173778	0.0812113	0	0.184068	0	0.130115	0.0213749	0.252554	0	0	0	0.127828	0.306705	0.0551518	0	0.110143	0.28835
PPA41894	309	0	0	0	0	0	0	0	0	0	0	0	0	0	0	0	0	0	0
PPA41895	348	0	0	0	0	0	0	0	0	0.165104	0	0	0	0	0	0	0	0	0
PPA06363	2046	0.139118	0.0231874	0.0541805	0	0.061401	0	0	0.171125	0.0561644	0.0471966	0.0539269	0	0.0852808	0	0.147179	0.0337287	0.477637	0.160312
PPA06362	774	1.0113	1.22588	1.14577	0.262445	0.649232	0.553097	1.22382	1.28167	1.37331	0.49904	0.498928	0.241719	4.95951	5.94984	3.2097	2.89766	3.73921	2.54262
PPA06361	432	15.1542	14.1116	4.23398	23.8633	29.9526	56.8154	4.65945	5.87588	16.093	36.8822	24.6465	39.0854	1.2117	3.19804	3.13676	0.638971	0.174011	1.97406
PPA41908	1179	0.261539	0.201194	0.258564	0.344584	0.106553	0.121034	0.451927	0.0989882	0.170565	0	0	0.158686	0.147994	0.674673	0.0638525	0.409722	0.0637597	0.05564
PPA06359	642	0.849768	0.775912	0.388505	1.10742	3.03304	4.66773	0.461078	0.590807	2.23739	3.68508	0.343721	2.33134	0.271783	0.391264	0.410417	0.214981	0.0585457	0.35763
PPA41909	1194	0.158925	0.198666	0.371368	0	0.105215	0	0.0991665	0.488723	1.17896	0	0	0	0	0.0701261	0.126101	0.173389	0	0
PPA41905	1455	0	0.11412	0.0761879	0	0	0	0.0203445	0.0401055	0.157955	0.0663672	0	0	0	0	0	0	0	0
PPA06355	567	3.55585	7.5304	4.59445	2.23911	2.21563	0.755022	8.14425	7.8731	9.57602	2.98038	1.36215	1.73232	29.5936	29.6822	23.4344	20.2645	10.5401	16.4867
PPA06354	273	0	0	0	0	0	0	0	0	0	0	0	0	0.106523	0.306705	0	0.25278	0	0.240292
PPA30267	549	0	0	0	0.185002	0	0	0	0	0.313968	0	0	0	0	0	0	0	0	0
PPA27136	1035	4.37724	3.52946	3.4809	2.94395	6.55442	5.65282	2.54542	2.59349	5.16273	5.27138	5.64997	5.19695	7.92345	9.91013	9.09205	6.43416	9.69619	15.5284
PPA41906	396	0	0	0	0	0	0	0	0	0	0	0	0	0	0	0	0	0	0
PPA41907	291	0	0	0	0	0	0	0.203445	0	0	0	0	0	0	0.575467	0.258702	0	0	0
PPA30535	396	1.31776	1.31782	1.53963	10.131	0	0.180176	1.94351	4.64176	0.145091	12.8021	0	0.236225	0.734363	0.634322	1.14064	6.62206	0.75932	2.40201
PPA06353	519	0	0	0	0	0	0	0	0	0	0	0	0	0	0	0	0	0	0
PPA06351	585	0	0.0405483	0	0	0	0	0	0.0997496	0.0982156	0.165067	0	0	0	0	0	0.117964	0	0
PPA41910	231	0	0	0	0	0	0	0	0	0	0	0	0	0	0	0	0	0	0
PPA45832	408	0.813908	0.465113	0.815098	0	2.46326	2.79802	0.072552	0.929652	1.97153	1.77508	3.10991	1.94886	1.4968	3.48877	1.29161	2.28338	2.11884	2.41175
PPA06346	1593	26.1318	38.1498	32.1844	7.58718	6.97924	4.6581	38.7993	34.415	36.9515	17.5186	9.86984	7.16416	98.7614	113.323	74.6678	69.8536	71.775	63.2935
PPA41914	609	0	0	0.0910126	0	0	0	0	0	0	0	0	0	0	0	0	0	0	0
PPA06344	1554	0	0.0152643	0.0535007	0	0	0	0	0.0187753	0.0369731	0	0	0	0	0	0.0726662	0	0	0
PPA06343	2157	0.274914	0.373901	0.308354	0.0941735	0.116483	0.231547	0.301913	0.284058	0.253052	0.0895357	0.127879	0.0867364	0.485353	0.446407	0.80273	0.479895	0.906115	0.805929
PPA41915	3351	0.0141567	0.0141574	0.0661614	0	0.149957	0	0.106003	0.104483	0.325773	0.0288165	0	0.0279156	0.0694259	0.0124934	0.0112328	0	0.0224329	0
PPA06340	525	0.632523	0.361459	0.316724	5.90051	0.239288	0	1.46596	1.55609	0.10944	11.9556	0.420321	0.534544	0.720095	0.47846	1.14716	4.46915	1.0023	3.24874
PPA41916	696	0.238559	0.204489	0	0.729642	0	0.205027	0	0.0838413	0	0.138742	0.158526	0.134404	0.0835654	0.721815	0	0.495753	0	0.282757
PPA06334	363	1.30687	1.30693	0.152691	3.07776	3.63382	2.75177	0.40773	0.24113	0.633125	1.72911	3.19149	1.15965	0.320449	1.26864	0	0.570321	0	0.542146
PPA06338	537	1.89933	1.4577	0.309646	3.12075	4.79579	4.25174	0.551233	0.923659	1.71191	1.79822	5.34207	1.9162	0.324925	0.311845	0.420571	0	0.419959	0.244319
PPA06337	213	0.890877	0.334095	2.08175	5.00678	0	0.334974	2.64048	1.3698	1.61848	2.9468	0.259001	0.439179	4.50547	0	2.47406	12.3114	3.52923	1.23192
PPA06336	351	94.0675	112.251	118.196	136.868	74.0874	44.5172	135.862	153.781	117.45	120.086	90.6879	65.5616	648.807	593.628	584.777	449.639	414.413	387.711
PPA41911	345	0	0.137512	0.481971	0	0.182067	0	0.171601	0	0.16654	0	0	0	0.337168	0.485394	0	0	0	0
PPA41921	744	0	0.0637655	0.0744982	0	0.337705	0	0	0.0784322	0.617808	0.389372	0.148299	0.0628664	0	0	0	0	0	0
PPA06333	1203	0.887267	1.28167	1.4974	0.80206	0.313283	0.474478	0.270668	0.630587	1.00297	0.882965	0.91716	0.777599	0.580165	1.49643	0.688365	0.344184	0.40617	0.190855
PPA06332	732	0	0	0.227159	0	0	0	0.0808776	0.0797179	0.39246	0.131918	0	0	0.0794556	0.114386	0	0	0.102695	0
PPA41922	1494	4.35018	2.66739	3.93255	2.27742	3.91006	4.10714	3.22958	2.16775	2.99972	4.1043	5.02191	4.44559	3.38692	2.66211	3.07377	2.12477	2.86803	2.72234
PPA06328	495	0	0	0	0	0	0	0	0	0	0	0	0	0	0	0.152085	0	0	0
PPA06327	2265	0.0628334	0	0.0122355	0	0	0	0.0261379	0	0.0634174	0	0	0	0	0	0.0332371	0	0	0.0868869
PPA45833	405	0.234268	0	0	0	0	0	0.0730894	0	0.0709335	0	0	0	0	0	0	0	0	0.242962
PPA45836	708	0.201014	0.234527	0.313145	0.143455	0.177438	0	0.0836192	0.0824202	0.202882	0	0.0779198	0	0	0	0.0531654	0	0	0
PPA41917	1338	0	0	0	0	0	0	0.0884939	0	0	0	0	0.0349571	0	0.0312894	0	0	0	0
PPA41918	822	0	0	0	0	0	0	0	0	0.069898	0	0	0	0	0	0	0	0.0457255	0
PPA41919	1689	0.238741	0.294929	0.131265	0.0902008	1.11569	0.253462	0.543302	1.20922	0.799419	0.628897	0.228638	0.276925	3.99452	5.40357	1.60459	0.408578	2.09184	2.67991
PPA45834	1863	0.356494	0.49657	2.96026	0.572434	2.76472	1.34044	0.460781	1.70707	0.570552	0.570159	2.57625	0.652758	1.99803	1.95506	5.47543	1.18534	1.23069	1.74299
PPA41912	966	0	0	0	0	0	0	0	0	0	0	0	0	0	0	0	0	0	0
PPA41913	1650	0	0	0	0	0	0	0	0	0	0	0	0	0	0	0	0	0	0
PPA41920	822	0	0	0	0	0	0	0	0	0	0	0	0	0	0	0	0	0	0
PPA34321	1617	0.0146689	0.0293392	0	0.0628115	0	0	0	0.0541313	0	0.0298591	0	0	1.51069	0.0517814	0.0465567	0.0853542	0.255689	0.182559
PPA41923	1428	0	0	0	0	0	0	0	0.0204319	0	0	0	0	0.0203647	0	0.0527186	0	0	0
PPA41924	450	0	0	0	0	0	0	0	0	0	0	0	0	0	0	0	0	0	0
PPA06318	822	0	0	0	0	0	0	0	0	0	0	0	0	0	0	0	0	0	0
PPA34322	1737	0.027311	0.0546246	0.223366	0.204653	0	0.328611	0.0340831	0.100783	0.926178	1.16744	0.635201	0.269272	0.920807	0.168714	0.325052	0.119186	0.411134	0.434309
PPA13477	885	0.107207	0	0.125258	0	0	0.322484	0.133791	0.0659362	0	0	0	0	0.0657192	0	0.0850646	0.545833	0	0.148248
PPA13478	1878	1.01042	1.31361	0.973952	0.0540821	1.70579	1.51969	0.929964	1.35164	2.29457	1.43972	1.6744	1.24528	2.47759	3.34387	2.54548	1.78218	3.48244	3.52799
PPA41928	1110	0.341904	0.555621	0.374505	0.457505	0.226354	0.449952	0.213342	0.394281	0.879959	0.869948	0.596402	0.252825	0.366784	0.905195	1.35643	0.528446	0.981985	1.12288
PPA45837	366	0.129615	0	0	0	0	0	0	0	0.156984	0	0	0	0.238367	0.457544	0	0.377098	0.20539	0.448085
PPA41930	213	0.222719	0.22273	0	0	0	0	0.277946	0	0.674368	0	0	0	0.136529	0	0.706875	0	0.352923	0
PPA41929	939	0.050521	0.252617	0.413192	0.216328	0.267575	0	0.220669	0.745732	0.673075	0	0.176253	0.149433	0.247759	0.222925	0	0.146984	0.0800561	0.139722
PPA13486	540	0.966354	0.922474	0.615852	0.940427	1.16321	2.24619	0.438537	0.864497	1.1704	1.34117	1.73674	3.46464	1.29248	1.55056	0.557645	0.127794	0.278417	0.242962
PPA13487	591	26.7698	27.7745	17.7253	27.7545	36.0299	36.8217	12.3213	22.512	25.5685	32.5965	28.0036	32.7646	11.465	12.9634	12.1649	14.9461	12.0836	18.0926
PPA41925	327	0	0	0	0	0	0	0	0	0	0	0	0	0	0	0	0	0	0.501526
PPA41926	1014	0.0233921	0.0467865	0	0.300492	0	0.140729	0	0	0.0566629	0	0	0	0	0	0	0	0	0.291123
PPA13489	471	2.11512	2.46776	1.29447	0	0	0.151485	3.89655	1.54866	2.31776	0	0	0	8.89093	9.59968	3.91595	2.05122	3.43145	0.557109
PPA41931	3219	0.110529	0.0294759	0.0774837	0.0315521	0.11708	0.0664954	0.0919578	0.0997031	0.330208	0.0149991	0.034276	0.0290603	0.415568	0.923403	0.245562	0.0857519	0.268557	0.203789
PPA45839	648	0	0	0	0	0	0	0	0	0	0	0	0	0	0.0646069	0	0	0.116007	0
PPA41941	2493	0.019029	0.0380598	0.0666988	0.0407405	0.0503916	0	0	0.023407	0	0	0.0885153	0.150093	0.174974	0	0.105691	0.0415216	0.0301535	0.0920973
PPA41932	4914	0.0144808	0.0434446	0.0789554	0.103344	0.61356	0.290393	0.0783101	0.0712497	0.0526155	0.36354	0.415382	0.237956	0.520779	0.0681567	0.199159	0.21065	0.221816	0.14017
PPA41935	3396	0.111753	0.258442	0.334584	0.11963	0.758345	0.294138	0.235345	0.463941	0.101513	0.298564	0.30865	0.28923	0.685059	0.369834	0.554197	0.355611	0.40951	0.579502
PPA41933	375	1.3283	1.20185	2.29097	1.48964	2.01002	1.14159	4.1047	4.20145	1.8386	3.21881	3.08936	2.24508	9.61604	6.92172	7.32746	6.71686	9.92279	6.03516
PPA41936	882	0	0	0	0	0	0	0	0	0	0	0	0	0	0	0	0	0	0
PPA41934	1026	0	0	0	0	0	0	0	0	0	0	0	0	0	0	0	0	0	0
PPA45842	498	0	0.095264	0	0	0	0	0	0	0	0	0	0	0	0	0	0	0	0
PPA41937	1674	0	0.0566804	0	0	0	0	0	0	0.102968	0	0	0	0.0521161	0.0500182	0.0449714	0	0	0
PPA41939	558	0.807657	0.680165	0	0.182018	2.81421	2.55733	0	0	1.02968	0.60569	2.27392	1.76026	0.104232	0.450164	0.134914	0	0	0
PPA41938	1941	0.0244406	0	0	0.0523267	0	0.0367592	0	0.0601273	0	0	0.0852661	0	0.0299647	0	0	0	0	0
PPA41940	414	0	0	0	0	0	0	0	0	0.138783	0	0	0	0	0	0	0	0.0907883	0
PPA45843	219	0	0	0	0	0.286818	0	0	0	0	0	0	0	0	0	0	0	0	0
PPA12714	1023	0	0	0	0	0.061401	0	0	0	0	0	0	0	0	0	0	0	0	0
PPA41943	651	0.218614	0.218624	0.383134	0	0	0	0.0454704	0.0896368	0.52955	0	0	0.143695	0.134013	0	0	0	0	0.0503837
PPA41944	441	1.02193	1.29093	0.628421	3.45463	0	0	0.604106	1.85249	0.846859	4.37933	0.250191	0.954543	0.923199	1.51892	1.53637	6.10283	0.511379	1.71065
PPA45844	504	0.611815	0.18826	0.659842	0	0.498517	0	1.17465	0.868356	0.342001	0.191596	0.87567	0.371211	0.1154	0.083066	0	0.136922	0.149152	0.260316
PPA41945	216	8.34579	6.5891	5.77361	5.87767	5.52523	6.60644	5.20762	6.88896	6.25101	5.81174	6.12969	6.27965	17.6369	11.0478	18.2977	18.8496	16.705	20.0443
PPA41949	747	0.285778	0.0635094	0.333896	0	0.0840873	0	0.673655	0.156234	0.269205	0	0.147703	0.125228	0	0.112089	0	0	0.201266	0
PPA45845	990	0	0.0239604	0.0279933	0	0.0634477	0	0	0	0.0580365	0	0	0	0	0.0845763	0.0380213	0	0	0
PPA41946	1800	0.553457	0.448059	0.492682	0.141064	0.488547	0.356748	0.378238	0.356605	0.526681	0.134117	0.612969	0.59765	0.032312	0	0.0418234	0	0	0.0728885
PPA41947	747	0.444544	0.0317547	0.185498	0	0.252262	0	0	0.0390586	0.499953	0	0.295407	0.0626139	0	0	0.100779	0	0	0
PPA41942	993	9.26808	8.12191	6.11201	10.0236	12.0819	6.39488	8.49582	6.25846	5.61253	7.43924	8.94453	6.97114	3.77786	5.77597	10.6896	7.01903	10.7498	13.9391
PPA13076	570	0.24968	0.0832307	0.19448	0.178186	0	0.125175	0.207728	0	0.302401	0	0	0.164114	0.306113	0.587583	1.32074	1.57389	1.31882	1.49613
PPA13075	1491	0.0954511	0	0	0	0	0	0	0.0391372	0	0	0	0.0627399	0.117025	0	0	0	0	0
PPA41950	360	0.131776	0.131782	0	0.282128	0.174481	0	0.0822256	0	0.1596	1.07294	0.919453	0	0	0	0	0.191691	0	0
PPA13072	570	0.166453	0	0.291719	1.2473	1.21218	1.25175	0.103864	0.409498	0.806402	0	0.580707	0.328229	0	0.587583	0.594333	0	0.263764	0.805609
PPA41948	237	0.200165	0.300263	0	0	0	0.602106	0	0	0.363646	0.407444	0	0	0	0	0	0.436765	0	0
PPA13070	780	0	0	0	0.0651065	0	0	0	0	0.220985	0	0	0	0	0	0	0	0	0
PPA08810	297	4406.18	3920.87	3964.22	8314.57	6605.96	5991.92	3388.79	3556.91	2971.86	8401.09	6418.15	5959.65	2750.04	2453.42	1357.11	1515.76	895.112	727.67
PPA08811	402	3855.85	3475.09	3413.91	6288.38	5325.06	5322.82	2949.59	3326.3	3096.13	6426.8	5202.46	5122.76	2432.44	2317.17	1332.79	1513.39	920.772	767.858
PPA41951	2757	0	0	0.020104	0	0	0.0517588	0.0536837	0.0634968	0.1042	0.0175126	0.100049	0	0	0.0303702	0	0	0	0.0237938
PPA45847	228	0	1.87269	0.2431	0	0.275496	0	0.51932	0	0.504001	0	0	0	0	0.734478	0.66037	0.30267	0	0
PPA13066	2553	1.57945	1.61669	1.74769	0.298373	0.639696	0.335368	1.07831	1.29141	1.6879	0.643005	0.237696	0.311451	1.91366	2.88613	1.51862	1.55425	1.85502	1.8372
PPA31454	405	2.10841	1.69852	1.57384	1.2539	0.775471	0.880859	3.72756	1.65695	2.90827	2.62273	1.49837	3.23366	6.17517	6.30563	5.01881	2.1299	2.87698	2.99653
PPA13063	1578	7.03471	6.50893	6.30487	7.75584	8.75723	13.7002	4.55836	3.71643	7.99216	13.0343	11.1523	15.9762	9.04858	16.3428	6.36893	2.93003	2.31044	2.7645
PPA41954	270	0.351401	0.878546	0.307926	0.188085	0	0	0.328902	0.216124	0	0.357645	0.408646	0.692927	0	0	0.836468	0	0	0.242962
PPA13061	2586	0.11924	0.16511	0.0857335	0.117826	0.194318	0.0551814	0.0686803	0.236934	0.277727	0.0373412	0.170664	0.144695	0.269891	0.420919	0.698674	0.320227	1.20637	1.05274
PPA13059	1362	0.139322	0.104497	0.569731	0	0.184473	0	0.260804	0.42844	1.139	0	0.0810091	0	0.085406	0.0922142	0	0.253337	0.165579	0.192657
PPA41955	570	11.2772	17.7698	18.1352	6.94926	7.05271	7.00978	16.3066	34.705	16.884	9.65642	7.54919	7.13897	80.967	59.052	26.6789	81.7816	59.6106	45.7471
PPA34323	291	0.489064	0	0.19047	0	0	0	0	0	0.296166	0	0	0	0	0.575467	0.388052	0	0.387488	0.450856
PPA41953	792	2.15633	2.75544	4.65388	0.51296	1.58619	1.62158	5.98004	4.56808	3.77237	0.853472	1.32346	0.885845	9.87718	22.3599	9.17263	4.70515	10.1084	12.1343
PPA13047	318	1.04426	0.596748	0.522893	0	0.395052	0	0	1.28451	1.26476	0.455492	0.346963	0.294167	0	0	0.710209	0.434018	0	0
PPA13046	807	0.646631	0.411512	0.480777	0.125856	0.622683	0.176827	0.293445	0.216928	1.95792	0.239317	0.136722	0.231834	0.432428	0	0.186573	0.59859	0.0931508	0.243865
PPA41958	273	0.86885	0.0868892	0.203028	0.372037	1.15042	0.261354	0.325288	0	1.57847	0	0.202078	0.513985	0.106523	0	0.275759	0.50556	0.275358	0.240292
PPA13043	2874	0.0165063	0.0165071	0.0578567	0.0706793	0	0	0.0205993	0.0406079	0.0599751	0.0335992	0	0	0	0.101968	0.0261942	0	0.104624	0
PPA41959	222	0.64107	0.2137	0.24967	0	0	0.642789	0.133339	0.788561	0.776434	1.08743	0	0.421375	0.785966	1.13149	1.8651	1.08798	0	0
PPA13042	798	0.0594476	0.237802	0.069457	0.127276	0	0.447052	0.25966	0.109687	0.108	0.242016	0.276527	0.175837	0	0	0.330185	0.129716	0	0
PPA13040	1602	2.93164	1.73241	1.79912	9.00274	8.39078	11.3571	2.03254	1.1474	1.82913	5.36468	11.0885	15.5909	1.50668	1.77705	1.2688	1.24922	0.281546	1.18751
PPA41961	156	0	0	0	0	0	0	0	0	0	0	0	0	0	0	0	0	0	0
PPA41962	435	112.709	303.517	351.227	40.7432	69.5999	30.8361	331.398	349.182	254.59	55.3857	21.4328	23.7626	740.59	645.399	535.715	984.844	1772.87	770.758
PPA41960	1578	1.8188	1.2176	0.632244	1.77001	2.50775	2.3964	0.900417	1.31277	1.40181	2.23358	2.58705	3.34937	2.43261	2.38775	2.33766	1.44315	2.14371	1.97464
PPA13031	1296	2.45249	1.62897	0.748431	0.470214	1.11474	1.76172	0.593852	1.23821	1.064	0.968623	1.87296	1.58796	0.157072	0.323034	0.377572	0.425981	0.406025	0.303702
PPA45848	429	5.97137	5.97166	2.0672	0.591877	3.80686	5.48843	2.00101	3.87663	3.21433	2.7011	3.98644	1.30832	1.0846	2.14694	1.40386	1.52817	1.22659	1.29976
PPA13029	1074	7.70777	6.93512	1.93529	10.4971	7.25217	9.56642	2.67348	3.69464	3.93205	8.18188	10.3246	6.79378	1.13724	2.37782	1.89257	1.73486	0.769925	2.07671
PPA13028	315	0.602403	1.73199	0	1.61216	0	0	1.31561	1.1115	1.824	1.53277	0	0.296969	0.369279	0	0.477982	1.09538	0.238643	2.08253
PPA41964	435	1.69036	0.490774	0.127418	1.98463	1.44398	1.4762	0	1.20731	0.264166	0.443973	4.05828	1.82789	0.467966	0	0	0.158641	0	0
PPA41957	1794	0	0.0264445	0.0154478	0	0	0	0.0330002	0.0325271	0.0320268	0	0	0.0521434	0	0	0.0419633	0	0	0.0365661
PPA13024	1368	0.104033	0.0346795	0.0405166	0	0.367329	0	0.0865533	0.21328	0.231001	0.141176	0.0403269	0	0	0.0612065	0.110062	0	0	0.143859
PPA30497	396	0.119796	0	0	0	0	0	0.149501	0.147357	0.580365	0	0	0	0	0	0	0.174265	0	0
PPA13023	1206	0.9834	0.491724	0.850244	0.0842174	0.833342	1.30157	0.220905	0.362895	0.809912	0.880768	1.1436	0.892015	0.843969	0.728997	0.967557	1.14443	0.529824	1.0063
PPA41967	204	1.16273	3.02323	3.39624	3.98299	1.84745	1.39901	3.19229	4.43372	1.97153	2.36677	0.540855	1.37566	0.427658	1.23133	1.84515	0.676558	1.84247	2.8941
PPA41968	2703	12.6803	11.7156	12.6725	4.73449	14.6866	13.3038	16.9854	13.6007	13.4341	7.27	12.3478	9.69021	4.71231	5.65328	6.30833	6.03796	4.76956	7.00166
PPA41965	222	2.35059	1.2822	0.873844	4.3463	4.52708	8.67765	1.46673	2.23426	2.97633	4.13225	2.73351	5.89925	1.04796	2.64015	1.35643	0	0.169308	0.443241
PPA13015	1608	45.8166	43.547	47.7573	62.6577	90.4307	81.2001	52.1887	51.4404	60.8328	60.5928	85.8728	82.5792	24.4691	34.7055	30.1269	31.2643	27.1379	39.7555
PPA13014	588	23.6389	20.7758	18.4756	9.3275	11.5371	28.0302	14.2972	17.0198	36.8872	11.2494	13.5103	18.3749	30.3172	56.8883	32.3918	26.2891	31.7694	44.012
PPA34324	540	48.3616	37.47	40.8002	109.748	72.0025	76.1062	42.5929	40.3072	45.1137	68.2208	69.6741	83.8442	16.1021	22.0956	20.2146	22.6835	17.4011	24.7213
PPA41966	630	3.38851	2.8992	2.24346	4.51405	5.48369	4.64338	2.77218	2.13037	10.488	4.75157	3.76538	4.97423	4.56983	5.05041	2.92764	4.32675	9.24743	5.15426
PPA45850	414	18.4486	21.5435	16.9359	4.66125	11.9861	14.6491	17.3746	20.4378	20.1929	11.8956	12.9256	9.03818	21.7754	28.2135	15.0019	23.8364	40.6731	35.1766
PPA41970	546	0.304097	0.56478	0.101514	0	0.230085	0.261354	0.650576	0.694685	0.420924	0	0.404155	0.42832	0	0.153353	0.137879	0.12639	0.0688394	0.360437
PPA13005	2007	0.0472737	0.283656	0.0828501	0	0.219079	0.213302	0.117992	0.0726875	0.229023	0.168398	0.164924	0.466095	0	0.0834385	0.112529	0.17192	0.0374552	0.163427
PPA41971	717	0.0661635	0	0	0	0	0	0	0	0.040067	0.202017	0	0	0	0	0	0	0	0.182984
PPA41972	615	0.617095	0.0771406	0.0901247	0.330296	0.306406	0.348047	0	0	0.280274	0.31403	0.179405	0	0	0.136147	0.12241	0.224419	0	0
PPA13003	705	0.403738	0.201879	0.235858	0.144065	0	0	0	0.082771	0.325992	0	0	0.0663441	0.123748	0	0	0	0.319884	0
PPA45851	321	0	0	0.345338	0	0	0	0.184431	0.181787	0	0	0	0.291418	0.181189	0.260843	0	0	0	0
PPA13002	444	5.02172	3.57948	5.18065	0.457505	0	0.964183	1.86674	1.9714	2.39401	0.543717	0.248501	0.842749	2.09591	4.71456	7.62995	2.95308	3.89408	1.99458
PPA13001	258	3.95327	4.78093	1.28899	0.787334	1.9477	2.21239	1.721	6.10676	4.45396	2.99424	1.28296	1.45031	12.8496	7.62662	9.77501	6.82064	8.88669	13.2216
PPA13000	1536	1.77588	1.23546	1.73208	7.27362	13.904	15.2361	1.23338	1.06374	1.57107	14.5538	15.2284	14.9209	0.34079	0.735913	0.318577	0.426813	0.489405	0.341665
PPA34325	1011	38.0077	28.0379	30.9205	11.553	44.3606	42.6262	38.18	34.2271	42.8506	26.4095	45.6725	38.1675	16.8847	23.5621	13.9246	16.3819	20.4104	20.5364
PPA45852	222	52.2472	32.9099	47.0628	8.23509	59.1349	66.5286	50.8021	43.3709	54.868	31.7531	56.4097	38.5558	21.2211	29.6074	17.2945	17.5631	23.5338	29.4016
PPA12989	10929	0.883327	0.724927	0.867231	0.218392	1.75295	1.54725	0.547117	0.851623	1.79797	0.706848	1.30233	0.980046	1.38898	2.55888	2.20425	1.40177	3.01612	3.51437
PPA41973	702	1.11502	0.912336	0.829032	0.578724	1.87903	1.11801	0.42167	1.12218	1.596	0.894113	1.49313	1.06604	0.828512	1.72948	1.01878	1.81861	1.98105	1.68204
PPA41974	438	2.22033	1.19145	1.96145	0.231886	3.44182	2.44348	1.48682	2.59793	3.27946	0.440932	2.89691	0.961081	4.11645	4.68356	5.75788	2.91476	6.26439	5.91595
PPA45853	669	1.06366	1.31191	1.07705	0	2.44117	1.59977	0.265482	1.0467	2.27592	0.793876	1.89663	0.699142	2.26039	2.00252	2.64444	1.23783	4.15753	4.41253
PPA41978	504	0.235313	0	0.0549868	0	0	0.283133	0.23493	0	0	0	0	0	0.1731	0.166132	0.298739	0.410767	0	0.715869
PPA41976	216	0.768691	0.219637	0.128303	1.88085	0	0.330322	0.137043	0.270155	0.665002	0.894113	0.510807	0.43308	0.403899	0	0	1.27794	0	1.36666
PPA12984	258	0.735491	2.0227	1.07416	1.57467	0.486924	0.829646	1.83573	2.71412	1.55889	2.43282	1.28296	0.543867	5.29766	6.49074	9.9209	6.41943	6.26439	8.26352
PPA45854	354	0.402027	0.536062	0.234859	0.430365	0.177438	0.403105	0.752573	1.15388	0.811527	0.681951	0.467519	0.132126	1.39653	2.12874	3.29625	2.63169	1.38029	2.77964
PPA41979	414	0.572937	0.802151	0.401643	0.735987	0	0.172342	0.286002	0.845703	1.6654	0.699741	0.533016	0.451909	0.63219	0	2.18209	0.666752	0.907883	1.42608
PPA41980	327	1.30567	0.290162	1.10175	1.2424	0.768357	0	0.905236	0.624579	2.89916	0.738259	1.01224	0	1.60078	1.28028	1.49643	0.316554	1.03449	1.00305
PPA12982	1035	1.48964	0.870907	1.01749	1.76637	2.36687	2.27491	0.915207	1.07122	2.02623	2.19252	1.17264	2.21435	1.99491	1.29438	1.09105	1.13348	2.03366	1.48946
PPA32294	180	0	0	0	0	0	0	0	0	0	0	0	0	0	0	0.209117	0	0	0
PPA12977	981	1.35402	1.25737	0.282501	1.96713	2.43313	1.67282	0.573316	0.594837	2.0792	3.05147	1.40589	2.4316	0.177864	0.341409	0.15348	0.492418	0.229886	0
PPA12976	1263	5.59655	6.31051	1.82123	3.98062	10.5435	17.3431	1.99216	2.56423	11.3729	7.26334	7.33815	9.99889	1.63479	2.41977	0.71527	0.300514	0.71423	0.259698
PPA12973	1452	46.6061	37.1004	39.7377	12.9756	62.9862	68.8926	44.728	43.5843	49.9378	46.0875	60.1064	51.8944	44.4823	72.4569	37.9781	42.2513	43.4624	54.7115
PPA12974	309	76.1484	54.5808	57.3101	21.365	103.672	119.609	75.2963	73.9334	88.6015	77.8139	89.4458	86.885	65.5023	118.415	56.0353	61.304	70.5504	80.3542
PPA12972	1380	15.4865	14.7825	15.3227	11.0766	17.7971	16.855	13.8139	15.3918	14.2599	16.5489	16.0305	15.8281	10.0097	12.0438	11.2923	10.9764	8.60673	12.1217
PPA45856	789	0	0	0	0	0	0	0	0	0	0	0.0699204	0	0.0368577	0	0	0	0	0
PPA45857	609	0	0	0	0	0	0	0	0	0	0	0.0905865	0	0	0	0	0	0	0.0538585
PPA41983	1482	22.3111	17.7826	22.8701	14.5633	28.6516	28.3569	21.9912	24.2352	24.8318	18.4397	27.5464	21.5873	9.49736	14.2376	8.55941	12.782	9.30782	12.8588
PPA12964	483	243.629	223.113	218.666	210.282	255.154	210.947	175.095	218.554	213.468	189.93	208.79	157.845	262.871	210.106	192.336	309.754	270.03	254.929
PPA12963	1494	1.34951	1.39721	1.22428	1.42764	1.26131	1.14618	1.26806	1.32799	1.55755	1.55123	0.923146	1.12705	2.68617	2.55003	2.56987	2.9562	5.78638	4.41283
PPA12962	1083	1.2484	1.48939	0.997988	0.375129	1.85598	0.724695	1.47596	1.29315	1.77727	0.9808	0.407514	0.129564	2.38983	3.55642	3.89271	5.63923	7.49644	6.48122
PPA12961	771	0.338412	0.553792	0.826728	0.131733	0.407349	0.370166	0.268753	0.832541	2.60826	0.626227	1.07329	0.727978	0.452619	0.2172	0.585853	0.671293	0.341251	0.68067
PPA45858	591	8.62896	7.78651	4.54855	7.47568	8.0775	18.3505	3.05529	4.39379	13.9509	15.8489	6.72088	8.15157	1.6238	1.98346	0.827976	0.758981	0.763174	1.44297
PPA41982	2373	3.80833	3.56861	3.02476	3.25286	6.6969	6.40432	1.65907	3.73777	5.13304	4.8628	6.5094	5.38092	5.02449	4.9575	5.31385	5.03099	9.29759	9.3852
PPA32758	741	1.40845	1.47254	1.0846	1.6448	0.762913	2.02205	1.23838	0.866247	2.59754	2.60632	1.11674	2.77732	2.43321	4.57636	3.20025	3.8183	4.00718	3.7182
PPA12956	567	0.167334	0.0836711	0.34214	0	0	0	0.469861	0.154374	0.962669	0.340615	0	0	0	0.147673	0.265545	0.121709	0	0.28924
PPA34326	2361	4.28982	3.24515	3.41575	1.80677	6.27866	8.97536	2.21915	3.17595	6.87478	7.15745	7.68742	7.72609	3.25172	3.91877	4.1292	3.47821	4.74406	5.93203
PPA12946	1722	0.12397	0.0551005	0.0321874	0.0589815	0.437723	0.414341	0	0.0338871	0.116781	0.224307	0	0.244456	0.185766	0.145872	0	0.120225	0.0436543	0
PPA34327	1398	29.7768	27.3349	34.1758	16.6734	33.7879	33.0209	39.1083	32.8917	33.9271	22.4488	32.5557	25.7952	6.73975	6.40856	5.11574	8.86058	3.62958	6.35819
PPA41986	1404	0.0337886	0	0.0789554	0	0.0894775	0	0.042167	0	0	0	0	0	0	0	0	0	0	0
PPA41985	492	1.25347	2.26601	2.47843	16.4116	0.510676	1.01514	4.09122	7.5907	1.86849	25.1224	0.336385	1.33093	1.53679	1.36147	4.59037	12.3431	2.75022	5.79997
PPA41984	267	0.621862	1.51031	0.622772	3.61378	0	1.06891	1.33039	0.655658	0.322787	3.43581	0	0.350356	1.52483	0	1.83271	4.65228	4.78627	2.45691
PPA41987	1014	0	0.140359	0	0	0	0	0.058385	0	0	0	0	0	0	0	0	0	0	0.0646939
PPA45859	729	1.30149	1.46424	0.836342	0.766274	1.80943	0.782986	0.893315	0.640368	0.985188	1.12592	0.756752	1.2832	0.638261	0.918853	2.42679	0.520643	2.6295	3.86939
PPA12941	591	0.321078	0.401366	0	0	0	0.482907	0	0.493685	1.0694	0.490174	0	0	0.098412	0	0	0	0	0
PPA12940	813	1.34207	1.51719	0.784018	0.749566	1.69974	0.789848	0.873837	0.681868	0.918733	1.24714	0.882132	1.26568	0.608085	0.823916	2.31495	0.509291	2.68144	3.63098
PPA41988	1947	1.99795	2.05897	0.768629	1.19981	3.16163	5.97328	0.532122	0.809217	2.1985	2.20704	3.23013	3.55539	0.50783	0.817093	0.463989	0.779761	1.11968	2.25741
PPA12928	1680	0.197663	0.211792	0.428897	0.120912	0.112166	0.16988	0.510973	0.260507	0.649802	0.114957	0.328376	0.278408	2.09451	1.86898	1.32192	2.0333	3.24406	1.63999
PPA41990	1095	2.36113	1.90632	1.39199	2.6435	3.38445	2.86701	0.946158	1.70531	1.20684	3.9243	4.13124	4.44233	0.637386	1.10876	1.27189	0.661729	1.16706	3.08528
PPA12925	711	0	0	0	0	0	0	0	0	0	0	0	0	0	0	0	0	0	0
PPA41991	669	0.460919	0.602769	0.372825	0.151818	0.187782	0.426604	0.309729	0.566963	0.601185	0.433023	0.164924	0.209743	0.565097	0.375473	0.900235	0.567338	2.64059	0.588337
PPA41989	375	0	0	0.443414	0	0.502506	0	0.0789366	0	0	0.257505	0.58845	0	0.155097	0	0	0	0	0
PPA41992	1659	21.3033	17.2865	15.9531	16.3767	24.156	22.579	18.6636	20.9109	19.7235	15.5411	22.5125	20.1864	18.8262	24.4529	17.3117	15.2452	16.1764	15.7771
PPA41993	267	19.3666	17.8572	17.1262	19.2101	22.5845	14.4302	20.9537	21.5274	21.9495	12.1157	19.8354	20.3207	18.7337	24.4606	17.7632	16.5415	13.2326	15.11
PPA41994	3759	25.2971	19.8777	20.2229	10.1998	48.0916	47.3766	20.4271	23.3709	28.5141	22.9658	47.1394	34.4169	7.55837	10.4357	8.93212	7.66459	6.31938	7.97527
PPA45862	1050	4.76651	4.54083	4.61889	2.36988	11.1867	10.3287	3.10108	4.02917	5.58145	5.33402	10.3504	8.73088	1.08014	1.71448	1.68489	1.24873	1.64664	0.843424
PPA12917	702	4.39252	2.0612	2.01336	2.3149	2.86328	2.03275	2.15052	3.15874	3.27385	3.02623	2.51474	0.666276	2.07128	1.66984	1.87669	2.21182	2.57001	2.33617
PPA12916	429	16.6977	12.9386	10.982	4.02477	10.5421	20.7895	12.0061	12.9221	14.1966	11.4797	14.274	11.4478	10.6426	13.1744	8.59866	9.65159	10.9517	8.9454
PPA41995	516	6.20571	5.42451	6.23013	2.9525	3.65193	2.90376	5.73667	3.95809	5.56746	2.33925	4.38344	4.62287	0.112716	0.162268	0.729478	0.267476	0.509892	1.52557
PPA12914	2100	1.26505	1.2764	0.910581	1.74113	3.40986	3.09181	1.14176	1.26433	1.03968	1.6094	3.96678	2.09363	1.98026	2.35243	1.89998	2.69463	1.32447	1.45256
PPA41996	336	0.423564	0.423585	1.15472	0	0.373888	0.4247	0	0.868356	0.684002	0.287393	0	0	0	0	0.224054	0.205384	0	0
PPA12908	4299	0.237251	0.209674	0.167608	0.0945021	0.409111	0.331936	0.11017	0.169672	0.521235	0.404316	0.333647	0.337276	0.229994	0.496657	0.437789	0.385255	0.542069	0.206
PPA12907	540	0.439252	0.966401	0.718494	1.78681	0	0	0.986707	3.56605	0.478801	6.3482	0	0.173232	0.107707	0.387641	0.97588	5.55905	0.139209	1.21481
PPA12902	4044	21.2913	15.7258	17.0022	3.96821	38.8466	37.6861	17.5016	20.1366	22.1925	14.8165	40.1203	24.8667	8.68683	11.9053	6.54344	9.19777	8.91328	10.7629
PPA41997	300	0.474392	0	0.277133	0	0.418755	0	1.97341	0.583535	0.383041	0	1.10334	0	0	0	0.12547	0.460059	0	0
PPA41998	348	0.954237	0.545305	0.318544	0.291857	0.902488	0.205027	0.510366	0.754572	0.330208	0.416225	0.317053	0	0	0.240605	0.216328	0	0	0
PPA41999	195	1.58131	0.608224	1.84756	0.520852	0	1.82948	2.58062	2.09474	0	0.495201	0.848726	0.239859	0.74566	0	0	0	0	0.504612
PPA42000	255	0.372072	0.74418	1.41284	0.796597	0	1.95862	1.50908	0.800931	0.563295	0.378683	0.865368	0.733688	0.684253	0	0.590448	0	0.294795	0.77176
PPA42001	186	0.510099	1.27531	1.48996	1.09211	1.35082	0	2.86463	0.313729	2.00788	0.259581	0	1.00586	2.50157	0	2.22608	0.185508	0.808308	0.529029
PPA29818	480	0	0	0	0	0	0	0	0	0	0	0	0	0	0	0	0	0	0
PPA12900	2019	0.422935	0.246724	0.301978	0	0	0	0.0733066	0.0867066	0.170746	0	0	0	0	0	0	0	0	0
PPA45867	1779	0.466659	0.280009	0.327139	0	0	0	0.0831962	0.0820033	0.177633	0	0	0	0	0	0	0	0	0
PPA12899	501	0.804857	1.13632	1.7148	4.35863	0.501503	0	2.42245	2.21301	0.458732	6.16777	0	0.746868	0.696545	0.167127	1.35237	7.98905	1.80054	3.07703
PPA12898	2175	0.883351	0.338089	0.713539	0.443622	1.03967	1.34498	0.353854	0.751218	0.713249	0.577165	1.19212	0.645139	0.521448	0.307974	0.571106	0.935982	1.22696	1.07071
PPA12897	243	0.683281	2.53802	1.48261	0.626952	1.03396	0.587239	0.730894	3.12179	1.18223	0	0.454051	0	3.2312	0.34457	3.09803	1.41994	4.33094	12.418
PPA42002	570	1.66453	0.457769	0.680679	2.31642	1.76318	1.0014	1.03864	0.76781	0.403201	1.77881	2.22604	1.80526	0.102038	0.881374	0.594333	0.242136	0	1.61122
PPA45869	864	1.04322	0.274546	0.673588	0.587767	1.23591	0.578064	0.925038	0.506541	0.299251	0.726467	0.446956	0.378945	0.841457	0.969103	0.697057	0.958457	0.913557	1.89814
PPA42003	387	1.71615	0.674233	0.859329	0.262445	1.62308	0.737463	1.60627	1.20627	0.81656	0.49904	0.997856	0.604297	3.38148	3.24537	2.82065	3.29887	4.17626	3.81393
PPA34328	291	2.2823	1.30423	1.14282	0.349025	2.59023	1.47113	1.93273	1.60422	1.08594	1.16143	0.94789	0.964383	4.79683	5.46694	5.69143	5.45431	7.36227	7.43913
PPA29135	501	0	0	0	0	0	0	0.118169	0	0	0	0.110114	0	0	0.334254	0.601055	0	0.900272	0
PPA20236	2382	4.99884	4.08292	3.11804	0.511668	8.14831	12.5506	3.51685	4.32384	6.37999	6.14168	9.63457	7.54017	6.53157	8.84056	5.38858	5.67831	10.7931	9.9143
PPA29136	1497	24.084	19.49	22.9371	16.6902	40.0292	36.5565	21.4742	22.1603	27.9796	23.0606	39.6157	31.9316	24.0883	34.5661	22.5796	27.5897	26.9155	27.3003
PPA42015	807	0.646631	0.352725	0.961554	0.251713	0.467013	0	0.733611	0.795401	2.31391	0.119658	0	0	0	0	0	0.0855129	0	0
PPA42016	1953	0.121452	0.534415	0.425704	0.286029	0.12865	0.2192	0.42439	0.343608	0.838454	0.197776	0	0.0478982	1.0721	1.11469	2.31282	1.16605	2.117	2.55278
PPA42005	2184	0.423564	0.206362	0.126893	0.325533	0.0862819	0.196015	0.135537	0.106875	0.105231	0.0442144	0.353636	0.42832	0.0266307	0	0.0689397	0	0	0.0300365
PPA42009	1668	0.284408	0.184874	0.631359	0.060891	0	0	0.212958	0.262381	1.67064	0	0	0	0	0.0752972	0.0902664	0	0.0901351	0
PPA29129	591	1.24418	0.883006	0.562708	1.03113	1.06283	1.328	0.500867	0.740527	1.31245	0.980347	1.30684	1.26626	1.86983	2.62101	1.27381	2.45209	4.26106	1.99796
PPA42006	1065	0.0222719	0.155911	0.0520438	0	0.235918	0	0.166767	0.246564	0.539494	0	0	0	0	0	0	0	0.211754	0
PPA42010	792	0.419286	1.01831	0.769815	0.38472	0.158619	0	0.448503	0.515751	1.66855	0	0.139311	0.236225	0.0734363	0.317161	0.237633	0.0871324	0.427117	0.248483
PPA42017	483	0.245545	0	0	0.105141	0	0.295443	0.183858	0.120815	0.178435	0.199926	0	0	0	0.173355	0	0	0.155637	0
PPA29126	918	7.07971	7.33844	10.717	2.71064	2.94223	4.04159	5.67518	6.00698	7.85484	4.89132	3.06484	3.87224	8.52149	9.02976	8.5697	7.10385	5.2408	7.25312
PPA29125	1590	60.5074	72.4005	77.946	35.7078	44.0087	31.5464	85.4153	63.1796	53.7703	39.9011	46.1461	44.3604	61.0696	43.2344	37.3333	68.0757	81.0352	45.3009
PPA45874	630	95.142	108.664	117.056	54.2492	71.8862	48.2459	130.621	94.8476	82.3082	62.8434	73.4687	74.5392	95.7357	69.709	58.6723	103.459	126.242	70.5456
PPA29122	1893	4.27279	5.06243	4.62621	3.64844	3.61682	3.61836	3.62783	2.99012	6.41943	4.9991	3.64284	4.66985	5.63795	5.86069	6.74079	6.08795	6.85012	6.87878
PPA29123	1257	6.52902	8.07675	6.98897	5.49443	4.59731	4.48418	7.98314	4.68871	4.79944	3.95629	3.86214	3.79539	12.1228	13.4555	12.7267	13.6151	22.5458	18.1351
PPA42008	522	0	0	0.0530907	0	0	0	0	0.111788	0.385242	0.184989	0	0	0	0	0	0	0	0
PPA42018	558	0	0	0	0	0	0	0	0	0	0	0	0	0	0	0	0	0	0
PPA29120	633	4.72144	7.83197	3.15223	0.160452	0.198462	0.676299	1.02879	8.02015	5.53685	0.228825	0.697216	0.443342	6.15612	7.3413	3.74627	5.01486	4.3346	5.49254
PPA42012	1032	0.229841	0.436719	0.053708	0	0	0	0.114733	0.0565441	0.111349	0	0	0	0.112716	0.567939	0.291791	0	0	0.0635655
PPA29116	1113	1.89672	4.85924	1.46908	0	0.112872	0	2.50001	5.42641	4.33631	0.0867603	0	0	20.4062	18.5441	15.8613	17.8567	16.8514	10.3144
PPA42013	312	0	0	0	0	0	0	0	0.187031	0	0	0	0	0	0	0	0	0	0
PPA42014	540	4.43644	9.79579	4.46493	0	0.232641	0	4.98835	11.7247	7.07562	0.178823	0	0	50.8913	45.1214	30.322	44.9836	35.7766	23.385
PPA29113	573	0	0	0	0	0	0	0	0	0	0	0	0	0	0	0.131382	0	0	0
PPA34329	633	2.17336	2.39831	1.48855	0	0	0	0.187053	1.56716	2.81381	0	0	0.0738903	0.459412	2.38096	1.07036	0.708622	1.00943	1.34723
PPA29111	1413	0.235014	0.318963	0.0784525	0.0359399	0	0	0	0.371679	0.365963	0	0	0.0331016	0.617426	0.562944	0.346309	0.415128	0.478807	0.626748
PPA42011	369	0	0	0	0	0	0	0	0	0	0	0	0	0	0	0	0	0	0
PPA29108	1077	0.110119	0.0440497	0.051464	0	0	0	0	0	0.160045	0.0896604	0	0.0868572	0	0	0	0	0.0697982	0
PPA29697	291	0	0.163029	0.380939	0	0	0.245188	0.305167	0.401055	0.987219	0	0.189578	0.321461	0.0999339	0	0	0	0	0.338142
PPA29107	798	2.40763	1.33764	1.52805	1.46367	1.41684	2.05644	1.55796	2.44968	2.70001	2.42016	0.967845	1.34808	3.49844	7.97433	5.61314	5.31835	7.1593	7.85058
PPA45876	309	0	0.307065	0	0	0	0	0	0	0.0929711	0.156253	0	0	0.7529	0.270973	0	0	0	0.212296
PPA29103	894	1.48579	1.16746	1.14697	0	0.702608	0.399047	1.15888	1.50127	2.31367	0.432055	0.431958	0.31391	2.21196	4.4956	2.0631	2.97186	3.02709	6.67737
PPA42021	351	0.405463	0.202741	0	0.578724	0	0	0	0	0.245539	0.275112	0	0	0	0.477097	0	0	0	0
PPA29102	546	9.68768	6.90769	7.61356	15.1605	11.3892	12.0223	6.99369	7.10716	10.3126	19.5428	13.6402	14.4772	14.4871	17.8656	20.7508	16.0515	16.5215	16.7003
PPA29101	1350	2.53009	3.46147	4.96787	1.16613	1.30279	2.53687	2.76278	1.79383	3.04305	2.36046	2.57447	3.22211	2.41263	3.38023	2.25846	1.89135	1.97676	2.47821
PPA29100	1455	1.46719	2.51065	1.46662	1.32629	2.15853	2.50091	1.831	2.40633	2.13239	1.92465	2.57826	2.21808	4.537	4.54619	3.54421	3.55716	5.60566	7.59693
PPA42019	1068	0.0888375	0.111052	0.207591	0	0.235255	0	0	0.218553	0.430383	0.0904159	0.154964	0.0875891	0.0544583	0.0783994	0.0704889	0	0.0703864	0.0307114
PPA42022	654	0.072537	0.0725405	0.254251	0.1553	0.384179	0	0.0905236	0.356902	0.527121	0	0.0843535	0	0	0	0	0	0	0
PPA29098	345	48.333	44.9663	52.5349	13.5422	48.0657	39.7076	73.9601	63.0049	53.4592	22.9515	51.8092	28.4703	17.1956	19.5371	12.7652	21.6028	6.31886	15.877
PPA42020	369	0	0.964258	0	0	0	0	0	0	0	0.130846	0	0	0	0	0	0	0.20372	0
PPA34330	627	0	0	0	0	0	0	0	0	0	0	0	0	0	0	0	0	0	0
PPA29091	351	5.94679	6.75805	8.29032	7.08937	8.76879	5.48843	5.14437	9.55934	9.41233	5.77735	4.24363	5.59672	25.0211	27.4331	21.9841	26.3453	39.0855	31.7719
PPA42023	1545	305.315	259.608	261.187	427.531	396.882	394.662	258.345	244.99	271.271	357.944	417.057	414.021	50.7266	61.7546	73.2356	67.2222	50.6503	98.4419
PPA29090	663	0	0.0715558	0.2508	0	0	0.215232	0	0.132022	0.519965	0	0	0	0	0	0	0	0.340148	0
PPA29089	249	0	0	0	0	0	0	0	0	0.461495	0	0	0	0	0	0	0.831432	0	0
PPA29088	468	0.962975	1.01371	0.236866	0	0	0.762282	0.189751	0.311718	1.78016	0.206334	0	0.499707	0	0.178911	0	0	0.160625	0
PPA32092	510	5.06948	5.48833	3.42341	0.995747	4.80336	4.33693	2.55383	2.40279	3.0418	3.69216	1.83891	3.57673	0.855316	3.20146	2.95224	4.127	4.20083	2.82979
PPA34331	1614	0.338012	0.676056	0.85853	0.188785	0.467013	0.26524	0.66025	0.614628	0.605176	0.418804	0.341804	0.40571	2.9369	2.17886	1.86573	2.77917	4.1685	3.47507
PPA29085	456	1.92462	0.936345	1.7017	3.11826	2.61722	1.87762	2.07728	1.66359	1.764	5.8235	2.78256	3.59	1.53057	2.66248	2.31129	1.89169	1.64852	2.73332
PPA29083	735	14.9417	13.6515	15.1198	18.9314	13.2463	14.8524	17.3177	11.7501	14.3445	30.2174	18.9895	15.9727	51.3562	42.3779	32.2126	23.4255	24.0859	15.9313
PPA42024	510	1.58131	2.51161	2.1736	11.1524	23.1547	18.7467	1.393	2.97489	0.957602	17.8928	12.7642	23.7531	0.855316	0.246266	0.295224	0.270623	1.47397	0.321567
PPA29080	579	13.0683	14.7896	12.684	3.06979	9.11279	12.8158	13.0879	13.9585	16.6712	10.5904	11.5289	6.30097	27.5238	31.3809	21.9085	29.5582	36.288	29.6275
PPA29077	2256	22.7208	23.8364	22.5539	47.0239	73.644	73.3737	20.3115	23.2535	24.2839	61.4227	77.6644	66.8417	15.997	17.4995	9.57712	12.618	8.03041	9.39214
PPA42025	2970	10.1587	8.09061	7.90344	5.2151	17.4693	17.7293	8.33219	8.94951	9.59537	7.10413	18.0919	14.016	5.19929	7.41452	4.53721	5.80883	4.1636	6.73666
PPA23069	1026	5.20167	6.82029	2.34996	14.6509	8.44856	6.05011	2.94281	2.90061	2.43601	6.87055	8.87192	10.2116	0.226751	0.612065	0.366872	0.437191	0.439606	0.671341
PPA45877	186	7.01386	6.37655	9.53578	10.102	12.8328	17.262	7.95732	6.74517	5.71472	27.5156	29.0666	12.8247	14.8531	14.6303	7.48774	5.75074	5.86024	4.23223
PPA29072	519	6.39835	4.43336	8.54361	10.1762	20.9377	25.5704	7.4716	10.5126	6.19951	27.2575	24.8731	25.414	14.0641	15.5684	10.0086	5.3186	6.01092	4.04468
PPA29071	570	1.66453	1.04038	1.02102	0.801838	0.440794	0.751048	0.882843	2.04749	2.21761	2.45646	1.74212	0.820572	2.90808	4.70066	7.13199	3.69258	5.60498	7.48066
PPA45878	231	0	0	0	0	0	0	0	0	0	0	0	0	0	0	0	0	0	0
PPA42026	2025	0	0	0	0	0	0	0	0	0.0141867	0	0	0	0	0.0206742	0.0371764	0	0	0
PPA31995	516	0.321778	1.19523	0.913037	0.787334	1.46077	0.691372	0.229467	1.07434	2.28266	1.21641	0.855305	0.99709	7.15747	8.43796	3.50149	6.28569	10.5621	9.78909
PPA29069	516	306.7	332.136	364.248	222.914	195.5	200.913	430.135	467.337	417.782	197.152	169.457	178.207	1872.21	2351.51	1992.72	2345.3	2522.8	2724.8
PPA29068	1758	1.07939	0.850061	0.756678	1.81987	2.60828	1.90753	0.538816	1.22815	0.98048	1.01618	1.75732	1.4101	1.07523	1.14308	0.899275	1.02061	0.491744	1.30602
PPA29065	999	4.29755	2.20824	1.83091	2.64336	5.09296	8.99904	1.09634	1.40189	3.68087	7.68454	4.30735	7.7252	6.25862	10.3511	10.8515	9.01467	9.59411	14.1509
PPA42031	2340	4.33846	4.2373	4.99788	2.71277	4.29492	5.00057	4.88294	5.32414	5.11949	4.25048	4.14933	3.03822	11.3465	13.0605	9.42635	9.82049	11.8381	12.4611
PPA29063	822	0	0.115429	0.202287	0	0	0	0	0.141979	0.174745	0	0	0	0.141512	0.916757	0.595297	0.251857	0.868784	1.31678
PPA29061	1128	3.53271	3.59596	6.75636	0.94543	2.83996	2.9729	4.51366	5.66464	24.5258	2.43979	1.90738	2.15618	3.29994	4.11972	2.30251	1.74358	2.73234	1.62836
PPA29060	663	0	0.0715558	0	0	0	0	0.0892948	0	0	0.0728237	0	0	0.219312	0.378871	0.227095	0	0.226765	0.197887
PPA45882	273	0	0	0	0	0	0	0	0.106875	0	0	0	0	0	0	0	0	0	0
PPA29058	426	2.67263	3.45232	2.86241	2.50339	2.65408	3.51723	1.25076	4.17789	5.52982	4.30685	1.68351	4.61138	22.1178	28.1067	26.066	27.4578	42.5273	31.1059
PPA29057	408	5.98804	4.53485	4.89059	4.10745	4.0028	4.02216	2.61187	4.2907	5.84419	8.52037	4.73248	3.43916	1.99574	5.13055	6.089	3.46736	3.86918	9.88818
PPA29056	402	9.49964	4.66154	4.20526	20.2122	15.6252	21.4759	5.15444	4.28216	10.3621	19.457	11.5275	21.292	18.3744	23.8486	14.0452	12.6173	13.2768	10.2805
PPA33279	396	46.5407	39.4148	34.5017	18.5948	25.8549	41.0801	39.6178	32.2713	48.3879	50.8425	33.2953	30.0006	69.0301	54.9746	50.6634	53.8478	43.0914	48.123
PPA29052	1755	2.20302	1.77061	2.74765	3.21192	2.61274	1.82948	2.54689	2.11137	3.32296	2.31094	2.95482	3.11817	1.37533	2.26621	2.29493	2.02505	2.78417	2.4483
PPA29051	1158	0.122899	0.0614527	0.287185	0.0877082	0	0	0	0.0503916	0.396934	0	0	0	0	0.144612	0	0.119186	0	0
PPA29049	1824	0.286092	0.182067	0.182325	0.278416	0.688741	0.234703	0.12983	0.239941	0.378001	0.635291	0.846865	0.692357	0.0956604	0.367239	0.309548	0.529673	0.206065	0.791223
PPA42027	1056	7.18776	7.99677	2.62437	19.1398	7.43527	8.37817	3.53196	4.61413	3.97187	7.63552	10.5006	10.6744	0.330463	0.872193	1.14064	0.784192	0.142372	0.838631
PPA42029	3120	0.0456146	0	0.00888248	0	0	0	0	0	0	0	0	0	0	0	0	0	0	0
PPA11815	618	0	0	0	0	0	0	0	0	0	0	0	0	0	0	0	0	0	0
PPA42030	555	0	0	0	0	0	0	0	0	0	0	0	0	0	0	0	0	0	0
PPA42043	564	8.57943	5.55166	5.45422	5.9427	5.01169	4.30121	6.45558	5.17319	6.26516	2.14016	3.22787	2.15618	3.40307	0.89075	3.60393	2.81419	3.46541	3.31487
PPA42028	366	13.2208	8.55502	8.40487	9.1576	7.72293	6.6281	9.94795	7.97179	9.65451	3.29796	4.97409	3.19485	5.24407	1.37263	5.5536	4.33662	5.34014	5.01855
PPA42044	564	0	0	0	0	0	0	0	0	0	0	0	0	0	0	0	0	0	0
PPA34332	555	0	0	0	0	0	0	0	0	0	0	0	0	0	0	0	0	0	0
PPA42032	555	0	0	0	0	0	0	0	0	0	0	0	0	0	0	0	0	0	0
PPA34333	564	0	0	0	0	0	0	0	0	0	0	0	0	0	0	0	0	0	0
PPA42033	555	0	0	0	0	0	0	0	0	0	0	0	0	0	0	0	0	0	0
PPA34334	564	0	0	0	0	0	0	0	0	0	0	0	0	0	0	0	0	0	0
PPA42034	555	0	0	0	0	0	0	0	0	0	0	0	0	0	0	0	0	0	0
PPA11814	267	0	0	0.415181	0	0	0	0	0	0	0	0	0	2.614	2.50878	1.40978	2.32614	0.563091	4.66814
PPA11809	1455	6.76538	9.21115	7.40927	2.51298	2.76292	1.9615	9.33811	10.3272	12.5179	3.11926	2.54034	2.12164	112.166	146.456	82.681	73.9415	91.6538	65.1262
PPA31912	411	0	0	0	0	0	0	0	0	0	0	0	0	0	0	0	0	0	0
PPA42045	267	0	0.533051	0	0	0	0	0	0	0	0	0	0	0	0	0	0	0	0
PPA11803	3561	20.6356	27.0381	27.3009	0.912698	1.65808	1.06193	33.5497	49.3653	32.068	0.921984	0.278857	0.683003	106.393	100.06	70.8109	90.5972	91.8285	82.1331
PPA42035	450	4.32224	7.59064	5.54267	3.15984	5.58339	2.85398	4.34151	6.35405	4.08577	2.46775	4.16819	2.80636	0.775487	0.372136	1.50564	2.22362	1.6705	0.801773
PPA31181	1275	0.223243	0.037209	0.152152	0	0	0	0.441116	0.137302	0.0901273	0	0	0	0.889529	0.262684	0.295224	0.595371	0.648549	0.591683
PPA42036	201	0	0	0	0	0	0	0	0	0	0	0	0	0	0	0	0	0	0
PPA11798	2472	0.0959531	0.0191915	0.0224218	0.0821733	0	0	0	0	0	0	0.0446336	0	0	0	0	0	0	0
PPA42041	906	0.0261806	0	0.0305887	0	0.207991	0.0787523	0	0	0.0951261	0	0	0	0	0	0	0	0	0
PPA42040	648	8.71183	8.4194	6.92834	17.633	22.5856	32.3716	6.07556	6.30362	10.3297	20.7881	18.2188	23.0976	9.15505	8.01125	7.95807	6.6027	4.35027	6.07404
PPA11796	1032	5.33231	4.27525	3.54473	3.00171	15.5816	26.7561	4.21645	4.3539	7.37688	13.5209	17.1061	12.8715	5.66398	5.27372	4.1945	3.10941	2.91367	3.43254
PPA30553	897	0.105773	0	0.0617912	0.226457	0.140052	0	0	0.0650541	0	0.107652	0	0.0521434	0	0	0.0839266	0.076933	0	0
PPA42037	339	1.25945	1.39945	1.308	1.04862	0.555869	0.841883	0.436596	6.2829	1.3559	0.28485	0.65094	1.79364	0.514704	0	2.66485	0.610698	1.55224	0.967546
PPA42042	315	6.85233	7.00327	7.47821	14.187	7.97628	13.1374	7.23585	6.3911	6.74882	5.82451	9.10696	12.1757	3.96975	6.77818	3.82385	2.73845	3.22169	1.87427
PPA42039	828	0.0572937	0.171889	0.267762	0	0.303445	0.430855	0.143001	0.352376	0.312262	0.116623	0.199881	0.112977	0	0.101124	0	0.083344	0	0
PPA11785	864	0.109813	0.164727	0	0	0	0	0.102782	0	0.133	0	0	0	0.0336583	0.0969103	0.174264	0	0	0
PPA42048	1221	0.0582791	0.116564	0.0453945	0.249548	0	0	0.290921	0.0955832	0.235283	0.237259	0	0.0766136	0.142903	0.137151	0.15414	0.734738	0.831147	0.967071
PPA42050	1830	0.440692	0.337016	0.302878	0.249753	0.377566	0.857754	0.452915	0.286985	0.910507	0.395755	0.120584	0.357823	0.127129	0.366035	0.0822756	0	0.123234	0
PPA42047	561	2.11405	2.95981	2.3712	1.53888	3.24703	0.763097	2.47996	1.8203	2.04835	0.258193	0.393349	1.16723	0	0.149252	0.201289	0.246021	0	0.643134
PPA25673	1944	2.84294	2.69665	2.90819	4.41478	6.33302	8.69848	2.34495	2.05618	2.67478	4.96729	6.32833	3.75336	0.628288	0.215356	0.542155	0.585723	0.270683	0.202468
PPA25666	14652	4.95534	4.03602	2.50616	0.648132	10.6961	13.6008	1.71724	4.09215	4.05079	2.73177	12.9446	6.71646	2.25668	4.08309	2.28898	1.78739	5.62307	3.06015
PPA42049	366	6.54557	4.86081	4.54317	0.693758	18.1918	13.4511	1.77931	6.93546	5.65142	1.97877	20.65	9.71234	2.54258	6.86316	5.03938	2.73396	6.98325	6.18357
PPA25669	2079	3.95897	4.39273	5.09211	4.93419	5.64986	4.80468	4.04365	6.13287	5.80365	5.45757	5.17441	6.14186	7.28767	7.7931	7.87584	7.28593	15.1322	14.3568
PPA42052	1887	0	0	0	0.0538241	0	0	0.0156869	0.0618479	0.0608968	0.0511734	0.116942	0	0.0616444	0.266234	0.0398951	0.0731414	0.159349	0
PPA25661	1239	0.478604	0.631787	0.35788	0	1.77438	1.20931	0.238912	0.494521	1.15932	0.428655	1.60292	0.755005	0.258183	0.135158	0.607604	0.334183	0.182016	1.00597
PPA25660	309	37.9974	30.0156	32.6461	42.7301	33.541	27.0159	30.176	25.1166	32.6329	35.0006	30.1723	30.5763	44.1388	49.9944	47.1427	48.7975	41.2355	49.3589
PPA42053	1404	1.1995	0.810966	0.473732	1.55532	2.37115	1.67702	0.168668	0.789685	0.450155	0.859724	2.51474	1.49912	0.497107	0.536734	0.160859	0.393213	0.0535418	0.350425
PPA25657	684	0	0	0	0	0	0	0	0.0426561	0	0	0	0	0.0850315	0	0	0	0.274754	0.191812
PPA45885	216	0.219626	0.219637	0	0	0.581604	0	0	0	0.266001	0	0.510807	0	0.538533	0	0.174264	0	0	0
PPA45886	273	4.08359	3.64935	3.04542	3.34833	4.83178	8.62467	1.95173	2.77874	3.36739	5.65944	5.86025	2.74125	0.74566	2.14694	0.827276	0.12639	0	3.00365
PPA25655	789	0.0601257	0.0601286	0.0702493	0	0	0	0	0	0.0728215	0	0	0	0	0	0	0	0	0
PPA42054	318	0.14918	0	0	0	0	0	0.0930856	0.183502	0	0	0	0	0	0	0	0	0	0
PPA42055	924	0.333717	0.0256718	0.599856	0	0.339898	0	0.192216	0.221036	0.559638	0.31352	0	0	0.0314727	0	0	0.14937	0	0
PPA25654	2217	1.62624	1.31604	1.70005	1.14531	3.82489	1.7057	1.0548	1.47397	6.58271	1.00179	1.41837	1.05486	0.367281	0.415442	0.52633	0.87156	0.101722	0.207126
PPA25653	732	0.0648077	0.0648108	0	0	0.171621	0	0	0.518167	0.706428	0	0	0	0	0	0	0	0	0.358468
PPA25652	1575	3.70478	2.90673	6.91514	0.773837	5.50363	0.453013	3.08229	7.9472	24.314	2.54439	0.455348	0.47515	0.295424	0.106324	0.597477	0.920118	0.429558	0.645584
PPA25650	501	0	0	0.0553161	0	0	0	0	0	0.344049	0	0	0	0	0	0.150264	0	0	0
PPA42056	597	0	0.0794665	0.510631	0	0	0	0.0991665	0.195489	0.288724	0	0	0	0	0	0	0	0	0
PPA42057	267	0.888375	0	0.518977	0.380398	0.470511	0.534454	1.10866	0.327829	0.430383	0.361664	0.413237	0.875891	2.83183	0.783994	4.93422	2.84306	1.5485	1.47415
PPA25647	1011	2.01769	2.15856	1.37059	2.05945	3.91417	5.0107	1.14189	1.99129	2.61423	1.91027	2.34638	2.96088	1.38069	1.53216	0.930788	0.750838	1.00379	0.843516
PPA34335	348	0	0	0	0	0	0	0	0.167683	0	0	0	0	0	0	0	0	0	0
PPA42060	3381	21.1519	15.8208	17.8526	21.1784	23.8174	24.1208	19.1125	19.5461	19.7638	12.9095	26.2211	21.1659	3.04484	5.18827	3.1952	4.41894	3.31284	5.27746
PPA42058	714	85.9752	76.4778	61.7922	92.2488	115.509	139.002	61.0266	65.9133	104.692	99.6072	103.458	112.149	38.2856	46.8492	43.0184	51.1767	45.5353	55.631
PPA42059	768	0	0	0	0	0	0	0	0	0	0	0	0	0	0	0	0	0	0
PPA25635	744	0.0637624	0.0637655	0.0744982	0	0	0	0	0.0784322	0.077226	0	0	0	0	0	0	0	0	0
PPA42069	1551	4.95496	3.65523	2.59087	1.2442	3.15888	4.55423	1.50773	3.78113	5.37146	2.61489	3.91257	2.44267	3.54369	5.12856	3.2763	5.78411	11.6564	15.3531
PPA42065	1635	30.306	24.0399	27.7472	57.8647	51.8257	43.1152	31.8462	32.2104	30.0986	28.9102	55.6058	48.3174	8.07502	8.52668	8.47212	12.008	5.54025	9.87003
PPA25627	1035	7.81486	5.61506	7.01536	27.3296	13.5337	9.78902	9.18067	8.5416	8.68781	6.95076	13.6985	15.0938	2.0792	2.14382	2.43667	3.50045	1.96103	3.48597
PPA42066	612	1.08521	0.465113	0.543399	0.165958	1.23163	1.16584	0.290208	0.286047	0.140824	0.788923	1.17185	0.458555	0.0950352	0.957702	0.061505	0.11276	0	0.321567
PPA45890	210	4.06622	4.63119	0.395905	0.483648	3.58933	3.05784	0.422874	1.80618	2.052	1.6094	0.525402	3.56363	0.692399	0	0.896216	0.821534	0	0.937137
PPA25626	1191	2.48946	2.46967	1.11691	0.511668	2.74247	1.97694	0.54679	1.39637	1.51962	1.45941	2.5476	2.94538	0.488342	0.456968	0.695301	0.347652	0.189352	0.440636
PPA42061	801	1.00682	1.18456	0.622772	0.190199	1.17628	1.06891	0.332598	0.218553	0.717305	0.843882	1.17084	1.40143	0.0726111	0.574929	0.18797	0.0861534	0	0
PPA42067	252	0	0.65891	0.219947	0	0	0	0.822256	0.231562	0	0	0	0	0	0	0.298739	0	0	0
PPA42062	885	2.54617	4.98538	3.03751	8.32039	4.0456	4.03105	2.54203	3.46165	5.87546	4.03715	3.92716	6.2892	8.34634	16.888	11.186	6.82291	11.467	12.2304
PPA42068	576	0.164719	0.0823637	0.240567	0.17633	0.109051	0.247742	0.359737	0.202616	0.598501	0	0.0957764	0	0	0	0.261396	0	0	0
PPA25623	2970	0.223619	0.0319471	0.0559866	0.0683947	0.592178	0.192187	0.149501	0.216124	0.56102	0.0975396	0.130024	0.141735	0.097915	0.169153	0.0253475	0.0232353	0.0253107	0.176699
PPA25622	1320	3.45012	3.3245	1.38567	1.96207	3.37859	2.9729	2.46677	1.48094	2.76399	2.45068	3.09271	2.26776	2.137	2.91788	2.02463	1.85592	3.90101	3.40422
PPA42070	294	1.1295	0.161366	0.282789	0	0	0.242686	0.302053	0.595444	0.977145	0	0.187643	0	0	0	0	0	0	0
PPA25620	1266	25.4995	25.1073	23.0069	42.7605	35.5247	43.5086	24.4572	27.2178	31.4738	43.7056	35.3837	40.9722	41.8065	49.1404	41.0306	33.0327	38.8036	49.977
PPA42071	960	24.5103	24.1408	20.352	22.9053	13.4132	15.8307	15.664	11.1236	17.6558	23.2861	13.6194	16.4678	22.477	23.0259	16.468	10.9983	8.61354	6.2183
PPA42063	462	8.93336	8.98513	10.7374	3.2976	6.79796	4.78752	13.7114	8.9046	8.58111	6.68843	4.53756	7.59295	53.8183	56.0922	44.0775	23.6751	34.7389	30.386
PPA45891	279	0	0	0	0	0	0	0.106098	0	0	0	0	0	0	1.20044	0	0	1.07774	0
PPA34336	249	0	0	0	0	0	0	0	0	0	0	0	0	0	0	0	0	0	0
PPA42064	1563	22.0655	18.6822	19.7522	32.9781	17.2807	17.0728	15.5866	15.4751	16.7626	23.5696	15.6713	22.9225	39.2395	41.9188	35.5941	26.7338	26.0435	25.2032
PPA42075	492	0.192842	0.192852	0.28164	0.103218	0	0.290039	0.36099	0.177907	0	0	0	0.190132	1.41857	0.85092	1.60663	0.981834	2.13906	0.799995
PPA42074	1959	1.36821	0.859711	0.622454	0.388844	1.63526	1.96676	0.589304	0.729791	1.31982	0.591511	0.732183	0.573018	1.72198	1.34636	0.979936	1.07441	2.47506	1.69106
PPA42072	1116	0.510099	0.106276	0.124164	0	0.225137	0.319667	0.212195	0.156864	0.308904	0.0432635	0.197732	0.167644	0.26058	0.112541	0.101186	0.123672	0.202077	0.323296
PPA42076	834	1.93397	1.73497	1.09657	1.88762	3.84109	5.73192	1.0293	0.699683	7.92261	4.34192	3.63812	4.65483	0.034869	0.301189	0.767264	0.124117	0.135203	0.157313
PPA25604	843	0.0281371	0	0	0	0	0	0	0	0	0	0	0	0	0.0993244	0	0	0	0
PPA42080	2844	0	0	0	0.0714249	0	0	0	0	0	0	0.0387955	0	0.0102253	0	0	0.0242647	0	0
PPA42078	213	0	0	0	0	0	0	0	0	0	0	0	0	0	0	0	0	0	0
PPA25603	627	0	0	0	0	0	0	0	0	0	0	0	0	0.0927616	0	0	0	0.0599463	0
PPA25599	1926	0.0492619	0	0	0	0	0	0	0.0454467	0.0298318	0	0.0572868	0	0	0	0	0	0.0390305	0.03406
PPA25598	552	0	0.257834	0	0.0919983	0	0	0.107251	0.317139	0.156131	0.437338	0	0.338932	0	0.151686	0	0	0.272365	0.35652
PPA42081	3240	0.146417	0.0732122	0.136856	0.188085	0	0	0.0365447	0.180103	0.1596	0.268234	0	0.317592	0.107707	0.180899	0.174264	0.798714	0.359622	0.344196
PPA25594	285	0	0	0	0	0	0	0.207728	0	0	0	0	0	0	0	0.264148	0	0	0
PPA25592	948	0.200165	0.0500438	0.233868	0.0535686	0.132517	0	0.530823	0.21544	0.363646	0.152791	0	0.0986763	1.16568	1.7223	0.317646	0.218383	0.753313	0.484385
PPA42077	891	2.92835	2.04994	0.777591	1.36789	2.04442	2.40234	1.66112	1.30984	1.22522	1.73404	2.97197	3.14967	0.130553	0.281921	0.253475	0.542157	0.295291	0.662622
PPA42082	780	0.0608195	0.152056	0.10659	0	0	0	0	0.149624	0.368309	0	0	0	0	0	0	0	0.0481876	0
PPA25589	1596	0.23779	0.193214	0.0868213	0.127276	0.11807	0.491758	0.111283	0.0548435	0.144	0.121008	0.483923	0.175837	0	0	0	0.32429	0	0.16441
PPA25581	1581	11.2222	8.29701	5.74951	2.82664	25.4272	42.5119	3.9693	7.80631	16.4991	21.5605	26.7287	19.8214	8.00135	11.0158	20.5228	14.0113	26.0085	59.8322
PPA42083	171	0	0.277436	0	0	0	0	0	0	0.168	0	0	0	0	0	0	0	0	0
PPA42084	576	0	0	0.0481135	0	0.218101	0.495483	0	0	0	0	0	0	0	0	0	0	0	0
PPA25578	483	5.79485	8.05425	7.34432	8.20099	5.07187	5.4657	5.57704	7.06766	7.4348	4.89818	5.36824	6.48812	13.3663	16.9888	12.0794	14.5733	25.8357	18.0637
PPA25577	993	0.0716604	0	0	0	0	0	0	0	0	0	0	0	0	0	0.113719	0	0	0
PPA25576	894	0	0	0	0	0	0	0	0.195817	0.0642686	0.108014	0.123417	0	0.130115	0	0.168416	0.0385956	0	0
PPA42079	1053	1125.03	1417.61	1693.7	1061.77	875.746	450.729	1388.16	1824.12	1507.86	550.04	458.102	416.067	1576.71	2017.92	1218.99	1980.58	2127.86	1937.9
PPA25572	3192	2.22185	1.65718	0.668524	2.6887	4.86054	4.93993	0.528593	1.03289	0.891002	2.69242	6.1873	4.00029	0.291536	0.550859	0.0943385	0.335099	0.211953	0.16441
PPA30171	4692	2.15863	1.66834	0.968668	2.21878	4.0028	3.71042	0.675049	1.04469	1.18782	2.66519	4.83242	3.57872	0.285105	0.562129	0.393097	0.323571	0.120161	0.573228
PPA42085	627	1.43755	1.81594	2.2984	1.37689	2.60469	1.25175	1.98286	2.14056	2.70328	0.61604	1.75972	0.969767	0.742093	0.600937	0.480269	0.440248	0	0.366186
PPA33349	285	0.582587	0.499384	0.972398	0.712745	0.440794	0.500699	0	1.43324	0.403201	0.338822	1.16141	0.820572	1.42853	0.293791	2.64148	0	1.05506	0
PPA34337	1317	3.87222	1.9272	0.820669	7.67337	7.48798	9.31824	0.449525	1.77232	1.74506	7.40546	8.50337	8.73657	0.684513	1.93909	0.828847	0.995572	0.684945	0.896578
PPA42091	888	0.614359	1.0685	1.62285	1.25814	2.1928	1.44627	0.666694	1.01856	4.69096	0.815576	0.621252	1.36947	0.0654972	0.188582	0.29672	0.466276	0.169308	0.554051
PPA25568	288	2.38843	2.14146	2.88681	0.70532	2.61722	1.98193	2.36399	1.01308	3.99001	1.84411	2.10708	2.11126	1.81755	3.92487	5.22793	4.31305	2.34915	6.71941
PPA42086	1245	5.37263	5.90637	4.16257	5.01712	6.55881	8.19517	4.68389	4.96825	8.19154	10.0054	8.41909	8.86613	9.69359	13.1144	9.82598	9.11804	12.7099	14.727
PPA25566	1290	2.51906	1.82043	1.00971	5.82628	8.18032	7.90929	0.3442	1.56062	1.89293	4.26679	11.5894	5.51119	0.721383	0.356991	0.291791	0.267476	0.43705	0.559377
PPA22971	1704	0.01392	0	0.0813185	0	0	0	0.0694864	0	0	0	0	0	0	0	0	0	0	0
PPA42087	2400	0	0.00988365	0.0115472	0	0	0.029729	0	0	0	0	0	0	0	0	0	0	0	0
PPA34339	786	0	0.0301791	0	0	0	0	0	0	0	0	0	0	0	0	0	0	0	0
PPA15811	2901	0	0.032707	0.0764243	0	0	0	0	0	0.0198056	0	0	0	0	0	0	0	0	0
PPA42088	3951	3.8302	4.3347	5.17653	4.26727	3.57706	2.81714	5.42427	6.02588	3.87549	3.4461	3.6443	3.38572	1.42055	1.40928	1.56242	1.67675	1.87408	2.57351
PPA34338	1614	1.29326	1.73423	0.309071	0.440498	1.86805	2.16613	0.62357	0.650783	0.836567	1.16667	1.77738	1.15917	0.0720713	0.0518776	0.13993	0.213782	0	0.142254
PPA42092	792	0.119796	0.119802	0.279933	0	0	0	0	0.0736787	0.0725456	0	0	0	0.0734363	0.10572	0	0	0.142372	0.248483
PPA42089	594	3.35429	2.3561	1.02642	2.30832	1.3747	3.36328	5.83054	1.37534	2.32146	0.81283	3.34347	1.49609	2.49683	2.74873	2.47138	4.58897	7.34009	4.58314
PPA42090	612	163.673	133.875	216.092	120.485	104.073	83.1246	193.327	177.873	106.087	73.291	86.6269	103.939	170.873	161.646	106.773	146.869	139.352	88.806
PPA45896	489	7.51848	7.37332	8.50103	1.35006	0.642262	3.79364	4.90327	7.9356	8.3423	2.07346	0.676898	1.72169	9.75306	13.6982	12.47	6.98556	14.9884	13.7504
PPA05078	669	1.20548	2.37562	2.1541	1.06273	0.751129	1.59977	1.76988	2.35508	0.515302	0.793876	1.15447	0.559313	0.391221	0.0625789	0.112529	0.309457	0.78656	1.37279
PPA42094	1488	0	0.0318827	0.0372491	0.0682568	0	0	0.159146	0.117648	0.173758	0	0	0.0628664	0.156348	0.112541	0.252964	0.0695654	0	0.176343
PPA30454	864	0.0549065	0.164727	0	0	0	0	0	0	0.0665002	0	0	0	0.0336583	0	0	0	0	0
PPA42093	624	0.532171	0.456168	0.0444124	1.05798	0.402649	0.114342	0.284627	1.16894	1.05889	0.15475	1.06091	0.449736	3.49528	2.4153	3.61933	2.10123	4.09595	2.31281
PPA05079	468	1.06434	0.304112	0.296083	0.434043	0.536865	0.304913	0.126501	0.249374	0.368309	0.309501	0.471514	0.299824	0.621384	0.268367	0.723867	0.737274	2.40938	1.54187
PPA05080	897	0.211546	0.608224	0.308956	0.339686	0.560207	0	0.462003	0.683068	0.256215	1.07652	0.492015	0.31286	0.38904	0.606743	0.587486	1.84639	1.8018	1.60891
PPA05082	1206	2.59618	2.83233	1.97624	0.9685	2.70836	2.07068	2.15996	3.04832	1.66747	1.6014	1.96699	2.05551	2.43545	3.95741	2.7154	1.8883	2.18163	1.55024
PPA05083	1212	1.74179	2.70088	1.85213	0.335202	0.725565	1.47173	2.54004	1.66105	2.29919	0.956081	1.13794	1.00337	2.61535	4.69775	2.20505	0.768663	1.36452	2.51682
PPA30803	375	0	0	0	0	0	0	0	0.233414	0	0	0	0	0	0	0	0	0	0
PPA05084	1014	0	0.093573	0.0546614	0	0.0619459	0	0.058385	0.0863218	0	0.095231	0	0.0922536	0.0573585	0	0	0	0	0.161735
PPA05086	444	54.2239	23.9879	11.4848	608.367	685.286	359.319	9.60039	22.6054	14.1699	456.07	520.982	212.373	3.14387	5.46888	23.7376	11.7346	3.97873	47.1313
PPA05087	558	229.672	142.069	62.4792	632.513	766.929	540.236	65.3561	106.354	120.576	622.908	620.977	385.161	22.7226	39.3143	149.552	43.0378	18.5237	135.96
PPA05088	1242	0.305567	0.114593	0.133881	0.572434	0.404594	0.63192	0.166835	0.422852	0.323827	0.660866	0.977197	0.225955	0	0.337079	0.424295	0.277813	0.726306	0.845084
PPA05090	660	123.701	141.893	140.036	114.954	127.244	86.7005	133.43	182.045	95.7167	101.027	100.471	94.2539	190.171	165.051	140.299	248.327	261.851	194.115
PPA05091	252	0.564752	0	0.659842	0	0	0	0.469861	0.694685	0	0.191596	0.656752	0.371211	0.461599	0.664528	0.448108	0.547689	1.34237	0
PPA34340	717	1.05862	1.45567	0.888992	0.141654	0.175211	0	0.743127	0.488314	0.240402	0.74073	0.307767	0.52187	3.48807	3.15303	3.51737	4.13861	6.39544	2.92774
PPA05094	2091	0.147468	0.0113442	0	0	0	0	0.028313	0.083721	0.0549557	0	0	0	0	0.0400433	0.0360029	0	0.0898765	0.0941171
PPA05095	2883	0.0493644	0.0658224	0.0961268	0.0176147	0.0435749	0	0.061605	0.0607217	0.308904	0.100483	0.0382707	0.0162236	0	0	0.0522249	0.0239365	0.0260745	0.0341309
PPA42099	756	0	0.0313767	0.109974	0	0	0.188755	0.15662	0.0771872	0.114	0	0.0729725	0	0	0.110755	0.0497898	0	0	0
PPA45897	267	0	0	0	0.190199	0	0	0	0	0	0	0	0	0	0	0	0	0	0
PPA05096	5763	15.8748	11.5208	7.88169	7.90429	38.9762	44.8426	5.12102	10.642	14.2419	17.024	43.7566	34.8664	5.87872	7.97641	5.99592	4.44852	7.50683	7.76313
PPA42095	642	8.05432	4.35989	4.74839	0.0791014	22.8945	29.4511	1.89042	5.40815	7.07015	10.604	22.4278	16.6837	3.75966	6.52107	3.16607	3.27846	6.03021	5.92645
PPA42096	414	11.115	8.88096	5.2883	0.858651	28.8273	42.9131	3.36052	7.61133	10.0618	11.779	37.1779	23.1603	4.70631	7.07867	4.09142	3.50045	5.26572	7.36807
PPA42097	633	10.005	6.59534	4.07163	0.962712	23.4185	26.9393	2.24464	4.88584	9.0768	7.0173	26.0584	18.3987	3.62935	3.96827	3.92466	2.889	4.39398	4.19713
PPA30732	276	1.80475	3.00807	2.61068	1.10398	1.82067	2.58513	2.25227	3.06567	1.04087	2.27416	2.99822	1.52519	2.1073	2.42697	2.72761	3.62547	0.680912	4.39708
PPA05099	381	19.6729	20.7946	8.43766	9.46351	7.41888	7.67804	7.07011	6.73899	8.445	7.60348	4.19908	5.89261	4.57965	3.73601	0.987955	1.17732	2.4663	2.23831
PPA05100	486	0.195223	0.195232	0	0	0	0	0.365447	1.02059	0.354668	0.596075	0.681076	0.577439	0.718043	0.172285	0.929409	0.283987	1.08273	1.41728
PPA42098	786	1.99172	1.84092	0.387846	1.3568	0.15983	0.181551	0.64023	0.816652	2.77778	1.90426	0.0701873	1.90423	0.0739968	0.426109	0	0.482887	0.286919	0
PPA42102	291	283.902	281.144	278.943	156.712	143.758	143.19	264.275	279.335	224.987	193.792	147.112	153.176	149.301	148.471	189.499	164.934	133.554	137.737
PPA05104	1965	184.397	145.318	123.42	185.688	276.25	335.579	135.156	136.485	182.105	238.241	309.554	306.533	47.21	61.5515	61.8348	61.4407	57.1159	87.9168
PPA05105	2949	26.5508	19.8357	22.0748	28.982	48.8405	49.1632	19.8345	21.4497	23.9839	31.173	51.3696	44.8535	4.832	6.65812	4.4674	5.77999	4.88151	6.55106
PPA42106	1317	7.1501	7.18647	6.96516	15.0383	8.91881	10.1851	6.02363	6.86773	6.78392	7.22215	16.7973	10.3347	8.01543	4.54573	17.8917	5.10886	6.42136	9.04049
PPA42107	372	0.510099	0.382593	0	0.409541	0	0	0.238719	1.80394	8.95821	0	7.71154	0.125733	0	0.225082	0	0.278262	0	0
PPA05110	1365	0.104262	0.104267	0	0	0	0.209083	0.0433717	0.812247	0.589294	0	0.767895	0	0	0.0920115	0	0.0758339	0.0550716	0
PPA42103	1362	2.31623	1.96802	1.79058	7.0097	0.27671	0.209544	1.86909	1.41385	2.00379	0.531741	0.850595	0.377752	0.469733	0.676238	0.580369	0.55734	0.441543	0.553888
PPA05109	1401	0.186235	0.0338626	0.197811	0.0362477	0.0896691	0	0.0211286	0.187431	0	0	0.157508	0.0667703	0	0	0	0	0	0
PPA42105	519	1.27967	1.64537	0.640771	0.0978479	1.21027	0.687375	0.741456	1.01191	0.553527	0.186058	0.637771	0.360482	0	0	0	0	0	0
PPA34341	576	0.0823597	0	0.0962269	0.0881651	0	0	0	0	0.1995	0.167646	0	0	0	0	0	0	0	0
PPA42100	1113	0	0.0426249	0	0	0.338616	0.128211	0.0531918	0	0.154868	0	0.247831	0.0420239	0	0	0	0	0	0
PPA30712	1557	2.68121	1.76725	0.409382	1.82649	4.84109	6.00308	0.798491	1.64904	0.922546	3.72116	5.38562	3.00402	0.560323	0.537768	1.06372	1.06372	0.241402	1.1165
PPA42108	870	0.381695	0.109061	0.445962	0	0.0721991	0.164022	0.0680488	0.268292	0.594374	0	0.126821	0.107523	0	0	0	0.0793205	0	0
PPA45900	561	2.07177	1.18392	0.444599	1.17679	2.23933	5.2145	1.0553	2.13235	1.33143	3.44257	4.2285	3.75181	0.673886	0.298504	0.872253	0.738063	0.133998	0.993934
PPA42101	261	0	0	0	0	0	0	0	0	0	0	0	0	0	0	0	0	0	0
PPA33397	897	1.74525	1.90401	0.834181	0.679372	3.71137	3.34078	1.41901	2.30942	2.11377	3.01427	2.76758	2.03359	2.46392	2.70701	2.30798	3.19272	1.8018	2.70589
PPA42110	309	12.0517	7.21602	13.9015	4.43736	13.6197	16.6251	13.0284	13.5969	14.4105	10.3127	13.9257	10.7471	3.85861	6.36785	5.84716	6.47656	6.69012	7.43038
PPA05120	246	9.06359	9.83543	9.68841	0.619306	8.6815	9.28124	9.9874	11.3861	14.0137	7.65448	9.8673	7.0349	5.67429	8.33901	4.43736	7.43388	10.8481	10.9333
PPA45902	186	0	0	0	0	0	0	0	0	0	0.259581	0	0	0	0.225082	0	0	0	0
PPA45903	183	10.2396	14.388	13.6295	1.66502	15.4459	14.8158	13.5874	20.0889	18.9951	10.5535	16.8818	13.5462	8.26338	10.2947	7.4048	7.3534	13.1449	14.3387
PPA42112	2430	14.9541	10.5816	14.3699	8.58924	21.0153	21.6104	15.3122	14.6844	13.5719	10.3121	20.455	15.5909	6.78551	13.5416	8.84488	11.4163	9.96115	14.2537
PPA34342	555	0	0	0.049934	0	0	0	0	0.105141	0	0	0	0	0.104796	0	0	0	0.135446	0
PPA42114	1515	21.5747	20.1352	19.7195	23.263	26.0789	27.0799	22.6454	21.5311	23.6841	22.3723	25.9996	24.1736	10.0967	17.5751	13.5408	12.8452	8.11269	18.0128
PPA05126	561	0.93018	0.380547	0.0987998	0	0	0.127183	0.316591	0	3.32856	0.774579	0.393349	1.41735	0	0.149252	0.134193	0	0	0.233867
PPA05127	969	0	0.146878	0.1144	0	0	0	0.152741	0.301102	0.444707	0	0	0	0.120044	0.0864092	0	0.0712166	0.543043	0.0676983
PPA05128	1500	0	0.0316277	0	0	0.0837509	0	0	0	0	0.128752	0	0	0	0.111641	0	0	0.0751727	0.0437331
PPA45905	297	0	0	0	0	0	0	0	0	0	0	0	0	0	0	0	0	0	0
PPA34343	564	0	0	0	0	0	0	0	0	0	0	0	0	0	0	0	0	0	0
PPA42115	546	0	0	0	0	0	0	0	0	0	0	0	0	0	0	0	0	0	0
PPA42111	492	0	0.289277	0	0.206435	0.255338	0.435058	0	0	0	0	0	0.190132	0	0	0	0.140262	0	0.266665
PPA16839	2355	0.020144	0	0	0	0	0	0	0	0	0	0	0	0	0	0	0	0	0
PPA16712	873	0.0543404	0	0.12698	0	0	0	0	0	0.164536	0	0	0	0	0	0	0	0	0
PPA45906	375	0	0	0	0	0	0	0	0	0.153216	0	0	0	0	0	0	0	0	0
PPA16842	5526	1.67831	1.29636	0.531599	1.78283	3.02358	3.26664	0.578525	1.20382	0.826595	1.76493	3.47415	2.64926	0.194714	0.560628	0.551742	0.512009	0.557742	0.736007
PPA42116	1527	1.98828	1.19613	0.49002	3.55847	3.53761	5.74721	1.16311	0.898041	1.39219	3.79427	4.47985	3.70628	0.438021	1.06925	0.665559	0.926445	0.49229	1.33175
PPA09567	459	6.45959	6.40822	4.28681	14.9362	6.15816	4.81882	4.44986	5.9752	3.06683	8.94113	7.09121	6.82737	0.506854	1.73298	1.31211	1.20277	1.14642	2.00086
PPA09565	1620	17.0869	17.4391	11.1538	8.33846	12.4851	17.1327	9.88534	10.1218	14.9138	11.8321	13.8599	12.4727	2.94398	3.33371	2.18411	2.72628	1.41529	1.70073
PPA09563	1455	4.33637	3.52143	3.37131	4.53732	8.11607	11.5238	2.80754	2.60686	2.9814	10.0214	7.7727	9.51525	0.199868	0.34528	0.517403	0.474288	0.826641	0.541028
PPA09561	2082	0.0569635	0.227865	0.372706	0.17074	0.0905089	0.102809	0.113741	0.322318	0.634722	0.0231903	0.105989	0.0449304	0	0	0.198872	0.116009	0.072212	0.015754
PPA42118	924	0.154023	0.154031	1.07974	0	0	0	0.192216	0.252613	1.18146	0	0	0	0	0.181235	0.0814742	0	0	0
PPA42117	1656	11.1007	8.98123	9.70637	26.8942	25.7929	26.9284	9.36657	9.97225	11.6751	24.4618	26.4509	30.4474	5.84776	7.63485	7.36456	6.04244	6.83182	10.656
PPA09556	2919	39.2726	35.8859	37.3214	30.0453	72.884	70.1519	43.7579	45.7992	50.3701	49.8865	67.5841	55.1369	33.9425	40.9043	26.3836	31.2301	23.5639	28.249
PPA09546	2484	29.4394	23.0141	27.3675	17.541	41.5973	39.811	30.1017	30.1399	34.2216	23.8884	42.7968	32.2362	7.35214	9.35395	7.63732	9.3901	5.85584	9.40156
PPA42119	5433	0.794583	0.554488	0.341762	1.74792	2.02325	2.28508	0.250627	0.477955	0.401865	1.33302	2.41667	2.42773	0.198047	0.246583	0.270201	0.362001	0.0691815	0.265634
PPA09539	5346	15.0854	12.8809	13.2346	10.8197	24.7328	24.624	15.2325	14.6375	15.7021	13.8542	24.2814	18.968	14.4261	19.8441	12.3288	12.4825	20.1782	17.2957
PPA42122	594	17.6899	16.8521	22.6746	17.7826	19.563	18.1377	18.0398	16.7987	18.6684	14.8748	20.5252	17.0082	7.00092	9.23291	8.61816	9.52648	6.89716	12.8659
PPA09536	1878	8.39911	6.88382	6.69961	13.196	12.7098	11.7776	7.59733	6.78927	7.25085	9.35819	14.159	12.9509	2.32274	4.05723	2.40518	2.9213	2.26158	4.29646
PPA42120	1107	1.6713	1.22139	0.400554	2.38547	4.65283	3.54492	0.42784	1.3969	0.467123	3.31476	4.38547	3.8449	0.0525398	0.226912	0.204017	0.498709	0.746973	1.06666
PPA42124	1362	24.5381	16.911	21.8126	44.8174	54.927	54.0622	12.323	16.8163	29.3819	67.0348	64.5237	59.5475	47.742	71.4968	60.2202	40.9139	69.8466	70.416
PPA42125	960	0.691822	0.296509	3.00228	0.105798	1.17775	0.29729	0.616692	0.790204	1.82543	0.201175	0	0.243607	0.212047	0	0.156838	0.0718842	1.25288	0
PPA42126	444	0.160268	0	0	0	0.141471	0.321394	0	0	0	0.108743	0	0.105344	0	0	0	0.466276	0.0846539	0
PPA42127	324	0	0	0	0	0	0	0	0	0	0	0	0	0	0	0	0	0	0
PPA42129	327	0	0	0	0	0	0	0	0.178451	0	0	0	0	0	0	0	0	0	0
PPA42130	1386	1.06105	0.787269	0.119971	1.61216	1.76747	2.62542	0.341717	0.463123	0.207273	0.975396	2.86583	2.19352	0.167854	0.181235	0.108632	0.0995799	0	0.662622
PPA42121	969	5.01808	3.8433	0.686399	5.66003	5.83404	6.77416	0.885898	1.68617	2.28283	5.48094	7.40117	6.41977	0.900333	1.38255	1.39843	1.42433	0.698198	2.23404
PPA42128	393	0	0	0	0	0	0	0	0	0	0	0.280749	0	0	0	0	0	0	0
PPA09525	1716	0.566727	0.774104	0.371449	0.680659	0.549066	1.58	0.672755	1.25821	0.368309	0.78782	1.35025	1.30832	2.33866	1.19545	1.46967	1.93032	1.9275	2.31281
PPA09523	1668	0.853223	0.881706	0.515056	0.395791	1.65694	1.36882	0.177465	0.874603	0.723369	0.289461	2.0175	1.06556	0.819422	1.50594	1.06063	1.57214	1.62243	2.18272
PPA45911	462	1.33487	1.28359	0.479885	1.20912	2.58323	0.926618	0.897006	1.32622	0.994911	1.04507	2.14937	2.73346	0.440618	1.44988	0.896216	1.19496	1.78983	1.70389
PPA09521	3477	59.5344	49.4745	50.8118	9.82945	86.1897	90.2284	57.2699	62.4737	74.7822	42.1722	89.4384	62.8477	85.9543	128.461	101.675	101.955	143.135	165.584
PPA42131	642	3.1035	2.43858	0.77701	1.89843	4.40279	3.77864	1.1988	1.27251	2.59537	2.48179	4.5543	3.2056	0.815348	1.04337	1.46577	0.967414	0.995277	1.32834
PPA09489	1029	11.7561	9.65889	9.88416	36.2736	36.2595	29.469	10.2698	10.8881	12.8704	28.5751	20.8016	28.8181	6.64138	6.26555	6.6576	6.16989	4.49283	5.41882
PPA32898	1986	3.54719	3.3682	3.43277	0.767116	3.54233	5.13746	3.18966	3.62873	3.09557	2.11508	4.11115	1.88409	0.497858	1.49669	0.777082	0.886066	0.946282	1.28821
PPA42132	1566	0	0	0.0176969	0	0	0	0	0	0	0	0	0	0	0	0	0.044067	0	0
PPA42133	321	0.443357	1.77351	0.604341	0.632811	1.76112	0	0.368862	0.54536	0.447478	0.300823	2.06232	0	0.181189	1.30421	0.234524	0.429962	0.702548	0
PPA34344	627	0.983588	1.09713	0.353599	4.53565	3.70668	6.60012	0.472109	0.465339	1.37455	1.92512	1.93569	3.43148	0.742093	1.73604	0.360202	0.770434	0.119893	0.104625
PPA09512	294	3.87259	6.21258	2.16805	3.10917	6.62316	2.18417	1.913	6.94685	4.98344	4.43407	2.25172	3.65908	48.0723	43.0044	43.4025	56.5685	45.5127	67.9425
PPA09509	2631	15.218	12.7935	15.9054	5.55892	18.0728	20.2306	16.2464	14.8157	17.7653	14.3507	18.2213	14.3642	5.92447	8.0198	5.23627	7.22613	5.1858	6.29567
PPA09506	786	50.8191	49.2824	50.8783	28.4282	64.6512	57.9148	46.8121	64.2928	79.8977	79.9788	52.5703	53.4969	221.732	259.714	201.375	236.746	286.297	293.779
PPA09505	255	4.09279	6.23251	8.15098	0.398299	1.72428	1.11921	3.83075	4.34791	9.23805	2.08276	2.5961	0.733688	49.9505	25.1192	61.1114	29.3626	39.9447	36.53
PPA42134	231	0	0.410749	0.239942	0.43968	0	0	0.256288	0.252613	0.62182	0	1.19409	0	3.39905	0.543705	4.23666	2.53929	3.57965	1.41991
PPA09502	2040	0.0581363	0.186045	0.0543399	0.0995747	0.307908	0.804431	0.0580416	0.0572093	0.183071	0.142006	0.459727	0.481483	0	0.205222	0.202967	0.0169139	0	0.0803917
PPA09497	1584	53.1295	46.9174	41.675	41.3254	89.7388	98.1507	46.9994	58.2246	66.0347	51.1169	88.0098	84.421	109.585	141.665	93.1759	133.225	166.718	176.692
PPA23813	390	0.851473	0.304112	0.710599	1.17192	0.805297	1.09769	1.06261	1.12218	0.736617	0	0.565817	0.359789	0.074566	0.536734	0.482578	1.76946	0.771002	0.672817
PPA42135	729	0.0976115	0.390465	0.34214	0	0.344654	0.685112	0.568473	0.840483	0.47289	0	0.302701	0.3208	0.239348	0.229713	0.929409	1.04129	0.773381	1.30479
PPA09495	504	2.68257	2.16499	0.989762	8.06081	5.23443	3.53916	0.587326	2.08405	0.912002	2.96973	6.8959	4.64014	0.576999	0.332264	1.34432	0.821534	0.149152	0.520632
PPA09492	7185	1.0366	1.01354	1.36927	0.883491	2.42161	3.17771	1.11648	1.28727	2.13111	1.92188	2.38021	2.49324	2.23418	2.45889	1.99076	1.73843	3.83972	3.23661
PPA09490	2274	22.1967	18.8702	22.3876	15.4314	20.0538	16.2843	24.4985	24.0959	23.22	18.3447	20.16	17.298	12.7116	17.674	14.3182	16.706	21.3551	23.5109
PPA42138	558	3.95327	3.57087	5.4632	1.63816	1.57596	1.918	4.40305	4.3922	2.11084	1.21138	1.58185	1.76026	0.156348	0.600219	0.539657	0.123672	0	0.235124
PPA42136	570	1.12356	0.582615	0.826538	0.0890931	0.110199	0	0.986707	0.716622	0.705602	1.43999	0.387138	1.06674	7.14264	9.76856	6.93388	4.23739	4.74775	3.51015
PPA09485	1548	0.429037	0.0612939	0.0179027	0.131222	0.689809	0.368732	0	0.0942402	0.111349	0.34309	0.46329	0.483438	0	0.0270447	0	0	0	0
PPA42137	129	0.367746	0	0	0	0.486924	0	0	0.904706	1.33619	0.37428	0	0	0	0	0	0	0	1.01705
PPA42139	2727	1.07856	1.1395	1.79878	1.06147	4.00788	0.418626	1.17233	1.59418	9.10196	0.832145	0.4046	0.737522	0.181288	0.42986	0.414093	0.430198	0.0551321	0.120278
PPA42144	195	0	0	0	0	0	0	0	0	0	0	0	0	0	0	0	0	0	0
PPA42141	969	0.244784	0.0489592	0.2288	0	0	0	0.122193	0.120441	0.533648	0.0498267	0	0	0.120044	0.0864092	0	0.0712166	0	0
PPA09483	1395	1.47929	1.49636	1.60916	1.12851	2.34142	1.84128	1.67634	1.25491	2.78014	2.69964	2.2146	2.34701	1.58433	2.10077	2.26656	1.60773	1.83217	2.11612
PPA09482	1803	1.14454	1.27616	1.36799	0.591483	1.07998	0.474872	0.673128	1.06803	2.83616	1.09793	1.13211	0.959837	1.87098	1.46285	2.10857	1.41616	2.71005	2.54685
PPA42143	3447	0.873916	0.756972	0.554749	0.279918	1.02046	1.28334	0.360676	0.660223	0.983438	0.868434	1.18433	1.00411	0.961766	0.74087	0.797156	0.820819	1.74465	1.61763
PPA09479	621	7.63916	7.90692	5.623	8.09585	7.28269	7.46815	6.14904	11.6989	10.9639	10.2629	8.97244	8.05905	29.4554	29.9326	28.549	39.3384	46.0599	42.6767
PPA09476	714	6.71059	5.28235	3.92024	7.82372	7.30181	5.69597	3.98	6.82426	5.83413	4.32781	6.1812	5.0441	6.96472	7.15345	5.79904	6.18567	7.10666	6.15571
PPA09475	1215	0.175701	0.351418	0.547424	0	0.103396	0.411067	0.38981	0.216124	0.189156	0	0.272431	0.0769919	0.454761	0.275656	1.27019	0.312386	0.433094	0.890859
PPA09473	405	6.03239	3.33848	3.4214	1.75546	1.70604	1.05703	2.55813	3.16982	3.47574	3.33802	2.72431	2.19427	16.4432	12.818	10.4094	12.9498	16.9835	10.6903
PPA42142	675	0.316261	0.281135	0.410568	0	0.186113	0.105703	0.219268	0.259349	0.510721	0	0.0817292	0.0692927	0.0861652	0.0620226	0.167294	0.153353	0.222734	0.145777
PPA09467	5970	1.0211	0.897971	2.03788	0.374281	1.79917	0.191222	0.971832	1.6079	5.65418	0.47716	0.166333	0.2037	0.107165	0.196353	0.138711	0.132932	0.0440711	0.153835
PPA07047	1047	4.78017	4.4179	1.79991	6.20844	3.95957	5.04285	1.83771	2.56377	2.79872	5.67211	4.63678	5.13739	0.88881	1.63942	1.00664	1.21935	0.574385	0.501239
PPA42145	300	0.237196	0.0790692	0.277133	0	0	0	0.197341	0.194512	0.766082	0	0	0	0	0	0	0	0	0
PPA42150	1083	2.12447	1.92745	0.767683	1.0316	1.79798	1.97644	0.62865	1.18539	0.95495	2.13993	1.78287	1.85708	0.375929	1.04373	0.243294	0.350461	0.173529	0.121144
PPA42149	4425	0.830856	1.06676	1.52815	0.814824	1.98731	0.919079	0.635506	0.962668	8.03087	0.796518	0.685694	1.19442	0.124867	0.406826	0.136103	0.35869	0.322775	0.266846
PPA09462	513	0	0	0.0540221	0	0	0	0	0	0	0	0	0	0	0	0	0	0	0
PPA42151	1077	5.02142	4.22877	3.65394	1.27311	3.09109	3.17992	2.44615	3.76562	3.04085	2.19668	3.22705	3.04	0.648039	0.660826	1.0485	1.15335	0.558386	0.944098
PPA30633	3096	20.1877	16.036	19.5676	25.7032	29.8647	24.6128	23.702	22.5234	19.3933	13.5053	28.3676	26.1056	13.4226	18.3499	15.5014	15.7031	15.3575	19.7689
PPA42146	636	0.634014	0.895123	0	0.0798476	0.395052	0	0.279257	0.59638	0.587209	0	0.433704	0.294167	0.274347	0.0658259	0	0	0	0.206288
PPA09456	342	36.2036	26.3564	36.9511	30.2917	39.4878	37.5524	43.3632	43.3386	32.2561	23.9999	42.9078	32.8229	113.092	145.794	133.945	134.487	196.944	192.004
PPA42152	1617	15.8864	14.6696	16.9331	26.9147	26.9199	25.8129	18.4527	17.7912	16.7891	17.0197	25.9289	24.0371	7.66135	8.95818	10.7779	8.4714	7.81015	13.5905
PPA42147	2070	0.607313	0.435453	0.897002	0.785052	1.51723	0.999583	0.643505	0.887989	3.85817	1.44613	0.612969	1.37832	0.140487	0.404495	0.436418	0.100013	0	0.364442
PPA42153	1605	0.0886714	0.118234	0.362605	0	0.0391359	0	0.165988	0.109072	0.733863	0	0	0.0582836	0.0181189	0	0.0938095	0.0429962	0.0936731	0
PPA09448	1062	0	0.134016	0.208763	0	0.118292	0	0.167238	0.0549468	0.216407	0.181854	0.103893	0.176168	0	0.236527	0	0	0.0707841	0.18531
PPA42148	3939	0.481739	0.451652	0.590993	0.0257848	0.0956789	0.0181136	0.774035	0.303693	0.401128	0.0858022	0.210081	0.0593711	0.0738278	0.116912	0.038224	0	0.0190842	0.0499616
PPA42156	414	1.26046	0.687558	0.669405	1.10398	1.06206	0.689368	1.00101	0.845703	1.17965	1.9826	0.266508	0.790841	0.842921	0.80899	2.54577	3.83383	0.54473	0.950719
PPA09447	1692	90.1541	73.854	104.597	47.7517	87.0549	66.5002	106.158	92.2206	85.8616	43.2884	72.7411	54.0981	28.4448	42.4343	38.1972	46.0263	25.3908	45.0125
PPA09445	645	1.25034	1.43428	1.28899	0.393667	1.65554	1.43805	1.00965	0.859471	2.31606	1.64683	0.855305	1.01522	2.56993	1.7525	1.75075	2.13981	2.79712	4.67842
PPA09444	1053	209.039	170.46	197.757	185.192	222.56	196.364	197.679	175.393	173.623	181.711	223.026	212.72	61.2546	81.027	76.1043	80.5104	63.679	107.277
PPA42157	3339	2.23059	1.92522	0.896389	5.04941	6.58419	9.01753	0.709223	0.996152	3.72544	8.31453	5.79925	8.71295	1.27158	1.7052	1.0484	0.465019	0.855514	0.618864
PPA42154	420	0.0564752	0	0	0	0	0	0	0	0	0	0	0	0	0.398717	0	0	0	0
PPA42155	459	22.0143	23.9791	22.7624	13.166	21.622	18.1871	21.6044	23.9008	27.3511	16.3044	19.3506	16.3042	43.336	55.5467	42.8075	52.6211	71.0783	58.2393
PPA09441	240	269.81	280.102	269.397	223.869	181.111	181.05	232.37	278.638	291.47	212.039	187.109	182.218	190.479	197.813	200.439	184.311	173.054	177.939
PPA09440	1329	44.762	41.6764	42.8733	17.8448	44.3332	53.794	43.1211	45.4666	53.7381	34.8765	50.9746	38.3261	48.2491	60.6085	47.8939	63.4269	63.7186	73.9662
PPA34345	228	267.678	299.943	231.188	184.868	204.694	188.388	224.995	346.154	299.251	196.728	212.926	188.526	600.237	596.947	374.265	698.715	832.34	540.765
PPA09437	582	45.7682	30.3234	33.5227	6.63147	64.0004	72.0851	32.8055	36.9472	44.4248	37.4974	65.594	45.8886	12.5917	17.1202	13.6465	15.4144	10.9142	13.6948
PPA45917	249	0	0	0	0	0	0	0	0	0	0	0	0	0	0	0	0	0	0
PPA09436	246	6.94232	4.72486	3.15436	5.36732	7.14947	10.4414	2.16594	7.35349	4.32089	4.31791	7.84899	4.75331	13.0036	12.5936	11.3229	15.2886	9.47298	20.1332
PPA20433	1923	44.8119	34.6498	35.1209	24.0843	82.9343	86.599	34.8657	37.992	46.4908	54.3582	81.1873	64.8687	16.9222	23.9914	16.8338	19.9168	14.4247	20.4508
PPA42165	1902	17.8084	15.739	17.2516	6.51476	21.235	20.9322	19.7186	19.4052	20.9947	13.3525	20.6224	15.1482	7.20139	9.99307	9.73681	8.2905	8.93219	11.3816
PPA42168	384	3.82973	1.91496	6.35098	1.32248	0.981456	0	3.54598	7.6741	25.5111	0.502939	0	0.730822	0.151462	0	0	1.07826	0.783049	2.73332
PPA42166	996	0.166704	0.047632	0	0	0	0	0	0.0585879	0.230748	0.145428	0.110777	0.0939209	0.0875926	0.168134	0.302338	0.242501	0.226424	0.263452
PPA21674	513	0.78603	0.462393	1.18849	0	1.22443	0	0.346213	0.568748	4.36801	0	0.215077	0	0.113375	0.0816087	0	0	0	0
PPA09429	2094	0.724954	0.317183	0.251458	0.533538	1.49984	0.30666	0.197907	0.306537	0.850592	0.968409	1.05381	0.692431	0.124989	0.19993	0	0.115344	0.161546	0.0313274
PPA42162	288	0	0.164727	0.192454	0.35266	0	0	0.102782	0.202616	0	0	0	0	0	0	0	0	0.130508	0.455553
PPA08853	621	2.63551	2.21546	2.18672	0.817763	1.61838	1.03405	2.76469	3.85265	0.832698	0.77749	0.533016	0.677864	0.280974	0.269663	0.848591	0.444502	0.242102	1.26763
PPA42167	654	3.51804	4.7514	3.00864	6.3673	6.05081	6.76403	2.03678	3.56902	6.4133	8.78528	5.9891	5.93597	3.20155	3.07268	4.14397	2.84899	2.47127	6.51984
PPA09426	585	13.137	11.759	4.97419	8.85448	14.7101	13.2942	5.36364	6.1346	5.94204	15.7639	16.1258	13.3522	0.795371	2.07537	1.67294	1.76946	0.642501	3.02767
PPA09425	1866	9.26666	9.01287	10.0249	9.117	11.4114	12.121	12.1673	9.63177	8.66769	6.15817	12.0918	8.74793	3.31951	5.60896	4.23613	4.69675	2.51784	4.85142
PPA42158	2988	2.11158	2.26252	2.1054	1.85253	3.51064	3.46241	2.31817	1.71858	3.41314	2.47228	2.54788	3.92902	2.02436	3.36267	2.4565	2.78299	3.11962	4.0396
PPA42159	285	0	0	0	0	0	0	0	0	0	0	0	0.164114	0	0	0	0	0	0
PPA42163	777	0.122109	0.122115	0.142668	0	0	0	0.0761936	0.0751011	0	0	0	0	0	0	0.193776	0	0	0
PPA09423	999	1.2584	1.89956	2.1638	0.406671	1.63478	0	0.888925	1.98601	5.78012	0.483304	0.331334	0.374555	0.0582197	0.419072	0.678217	0.621702	0.0752479	0
PPA42160	867	0.109433	0.164157	0.0958939	0	0.144898	0	0.0682842	0.26922	0.39762	0	0.12726	0	0.0670836	0	0.0868306	0	0	0
PPA42164	1230	1.11849	0.809977	1.53212	0.454158	1.22562	0.290039	0.529453	1.85023	5.115	0.235522	0.179405	0.152106	0.141857	0.0680736	0	0.0561048	0.427812	0
PPA09417	2115	4.69906	3.15155	0.89102	2.49713	3.47477	3.47471	1.39958	2.05548	1.6028	4.40588	4.669	3.53835	0.61874	1.70232	0.818671	0.717823	0.497597	0.697868
PPA42161	285	21.8054	12.984	3.20891	10.3348	18.7338	18.5259	4.57001	9.82796	7.86242	22.7011	24.3897	15.5909	2.04075	7.34478	2.5094	3.99525	1.97823	2.18665
PPA09418	831	0.0570869	0.142724	0.166747	0.0611108	0.0755875	0	0	0.0702209	0.553128	0	0	0	0	0	0	0	0	0
PPA45918	390	0	0	0	0	0	0	0	0	0	0	0	0	0	0	0	0	0	0
PPA09407	2076	2.45651	2.4452	2.00241	0.978479	4.84109	5.67085	1.45439	2.52978	5.30002	4.48865	5.71336	4.59615	3.09578	5.16257	3.7351	4.08868	4.34524	6.79379
PPA09406	930	0.255049	0.102025	0.238394	0	0	0	0.381951	0.0627457	0.926712	0	0	0	0.0625393	0.0900328	0.0809485	0.148406	0	0
PPA42169	966	0.245545	0.343779	0.545087	0.105141	0.65024	0	0.245145	0.422852	1.84383	0.299889	0	0	0.180626	0.260033	0.155864	0.285751	0.0778185	0.746994
PPA09404	1323	60.6705	41.3275	64.4969	47.2517	100.558	86.7197	72.8508	75.4009	62.1464	41.1657	90.9445	62.5756	29.5204	45.5676	37.8118	50.7526	19.2335	46.361
PPA09403	474	83.9694	78.5687	76.1825	102.102	93.5572	87.6064	87.1175	72.6341	85.8206	95.0363	89.3848	96.0121	46.9341	49.9027	46.7734	49.1361	45.5952	52.1752
PPA09402	570	31.1684	28.7562	28.2968	45.0811	38.1287	31.9195	32.4055	23.9557	30.7945	33.7128	35.7135	38.4848	14.5404	18.2151	16.3111	14.4676	14.3092	19.2195
PPA42172	792	0.089847	0.0299504	0.279933	0	0	0	0.186876	0	0.25391	0	0	0	0	0	0.0950532	0	0	0
PPA09400	3540	0.603041	0.368543	0.407089	0.961149	1.24207	1.87444	0.183962	0.321439	1.47698	1.30935	1.29347	2.49718	0.106794	0.0473054	0.0850646	0.0389881	0.0212352	0
PPA09399	603	13.4529	10.8966	5.37722	26.0232	21.4586	31.9476	4.17264	7.16113	24.6785	30.907	14.5466	26.9156	5.73899	3.40199	6.05503	1.37331	0.997316	2.06699
PPA09396	3459	69.0742	52.8728	47.7432	43.7507	166.449	172.505	47.8121	58.362	61.9161	76.3943	184.545	150.067	34.6632	46.1861	27.4337	33.0879	34.5547	35.7583
PPA42171	927	285.224	226.563	66.7871	260.599	196.232	316.416	74.8812	85.2641	79.5833	274.588	197.519	219.735	5.42715	24.8843	17.379	6.40212	1.90567	8.70416
PPA42173	228	0	0	0	0	0	0	0	0	0	0	0	0	0	0	0	0	0	0
PPA42170	288	0	0	0.192454	0.17633	0	0	0	0.101308	0.897752	0	0	0	0	0	0	0	0	0
PPA09394	933	0.0508459	0	0	0	0	0	0	0	0	0	0	0	0	0	0	0	0	0.140621
PPA09390	600	29.096	29.2951	31.6394	42.4039	21.5659	18.432	31.7226	31.5109	26.1904	21.9684	16.734	27.1281	28.79	29.5848	28.4817	28.4662	20.6725	27.7705
PPA09389	891	0.106485	0.0532452	0.0622073	0	0.28199	0	0.26578	0	0.12897	0.216755	0.495328	0	1.46873	0.939736	0.633688	1.00686	1.22335	0.294499
PPA42174	3258	20.9021	24.0265	15.6685	5.05025	26.1432	31.5138	14.4008	23.105	32.1317	22.1552	30.8347	25.0373	15.7186	22.9886	12.547	24.2209	32.3372	24.5848
PPA42177	468	0.101366	0	0.118433	0	0	0	0	0.124687	0.245539	0	0	0	0	0	0	0.147455	0.481876	1.54187
PPA09387	258	0.275809	0	0.214832	0	1.46077	2.21239	0	0.904706	0.668095	1.49712	0.855305	0.362578	0	0	0.291791	0	0	0
PPA05418	1521	0	0.031191	0	0	0	0.0938193	0.0389234	0	0.0188876	0	0	0	0.0191195	0	0	0	0	0
PPA45921	774	84.0605	90.7763	78.4137	108.324	88.2955	72.3636	88.9184	98.4245	84.848	100.057	81.5391	99.2256	92.3521	95.0352	108.79	104.271	138.205	114.503
PPA09382	423	6.61682	8.07515	7.46885	8.64393	6.68225	7.92773	5.66832	7.44939	7.26691	8.90308	5.34717	6.74498	13.406	15.3407	11.4792	25.3685	27.901	23.2623
PPA42180	471	68.3386	95.5377	117.032	21.3483	19.7375	25.601	150.394	117.636	96.4922	25.8325	14.9924	19.1658	309.269	287.99	458.086	449.29	529.56	607.876
PPA45922	375	0	0	0	0	0	0	0	0.0778047	0	0	0	0	0	0.334922	0.100376	0	0.20046	0
PPA45923	195	7.1767	4.37922	4.54783	3.38554	7.08662	9.51328	5.61664	4.93761	20.1833	11.3896	1.98036	3.11817	4.92136	15.0286	11.1958	8.4934	14.649	8.91482
PPA12352	675	26.5308	29.7651	30.2589	11.2851	10.7015	12.473	23.0232	33.9747	30.3028	10.8724	8.4181	17.8082	58.1615	64.2554	71.1556	56.3317	105.186	86.5915
PPA42178	2415	1.1295	1.42423	0.906565	1.38786	1.37851	1.47722	0.490289	0.676563	0.737532	0.519807	1.75895	1.4332	0.240834	0.034671	0.124691	0.200026	0.280147	0.135817
PPA42179	783	0.212053	0.272652	0.212363	0	0.160442	0	0.264634	0.26084	1.13738	0.123326	0	0	0.111421	0	0.0961458	0.044067	0.096006	0
PPA12349	696	0	0.0681631	0	0	0	0	0	0	0.247656	0	0	0.134404	0	0	0	0	0	0
PPA42175	2019	0.0939855	0.0939901	0.164715	0	0.0622221	0	0	0.187864	0.455324	0.0478277	0.081972	0.0463324	0	0	0.0559303	0.0341797	0.0186163	0
PPA12344	3336	2.01218	2.51713	2.9408	1.06559	1.39334	1.32604	2.34254	1.89789	2.19594	2.51831	1.75291	1.40206	3.62638	3.78996	3.53167	3.89933	6.00525	4.90621
PPA42176	555	0	0.0854802	0.599208	0	0.226354	0	0	0	0.569385	0	0	0	0	0	0	0	0.0677231	0
PPA42184	927	0.4094	0.511774	0.777289	0	0.135519	0	0.255458	0.472116	0.681788	0	0	0	0	0	0.0812105	0.297773	0.162185	0
PPA12343	462	1.38621	1.12956	1.19971	0.879361	0.271919	0.772181	0.512575	0.884144	1.86546	1.04507	1.3135	0.809915	1.76247	2.35605	1.79243	1.64307	0.813557	3.97573
PPA12342	1347	8.73417	6.11069	9.42295	13.0068	17.9533	17.7977	11.0098	10.8303	11.5381	9.2478	18.6758	16.3548	5.18143	5.12826	6.56693	6.6601	2.17649	8.9609
PPA42183	1089	54.0171	48.095	52.5765	90.281	70.5423	71.9392	49.4713	51.8966	54.4752	58.6568	74.5694	71.0823	24.1672	24.9116	27.3062	24.5872	20.2946	33.9142
PPA42182	1806	0.157605	0.315226	0.260868	0.168715	0.0347803	0	0.245857	0.145399	0.365861	0.0534686	0.0610932	0.258984	0.0644092	0.0463624	0.125053	0.191054	0.166495	0.0363232
PPA12336	1281	115.895	100.475	109.426	140.139	201.581	218.894	120.3	114.065	145.008	165.689	210.548	223.676	196.868	235.177	163.787	176.778	229.479	212.546
PPA12335	906	36.6004	28.4335	33.7699	24.2705	65.3784	63.6318	31.3329	35.5853	40.27	27.7116	61.9261	45.9982	11.138	17.2359	12.2147	12.2632	8.2972	12.0918
PPA22914	600	1.34411	1.38371	1.57042	0.761746	2.09377	1.66482	1.03604	1.70198	4.16557	3.05787	1.47112	1.40318	2.76267	2.51192	2.13299	2.24279	4.25978	3.77198
PPA22915	1656	1.90502	1.1889	0.585729	0.613322	1.63102	3.31758	1.12613	0.792847	4.19818	2.79896	3.1981	2.42901	1.91413	3.94383	1.68203	1.10431	3.33647	3.76326
PPA45924	189	0	0	0	0	0	0	0	0	0	0	0	0	0	0	0	0	0	0
PPA22918	807	0.529062	0.23515	0.412094	0.377569	0.544848	0.707307	0.146722	0.144618	0.355986	0.478633	0.410165	0.231834	0.144143	0.103755	0.279859	0.0855129	0.0931508	0.0812882
PPA22919	543	1.39784	1.22317	1.88839	0	0	0	0.545142	2.04184	4.65575	0.177835	0	0	0.214223	0.3084	0	0	0	0
PPA26859	735	0.774518	0.774555	0.829515	1.10548	0.940061	0.194148	0.64438	0.754229	1.0944	0.985349	0.525402	0.127272	1.06827	0.683514	1.28031	1.97168	1.94324	2.85604
PPA42185	1698	35.6353	29.2249	45.3892	43.3062	42.2454	30.4643	44.7853	41.4798	34.5312	25.2784	31.2549	31.7602	7.45002	10.454	12.7244	13.6148	8.92067	12.7297
PPA26866	855	1.55356	1.49815	0.19448	1.90065	2.7917	2.50349	0.51932	1.39912	0.806402	0.903525	3.3552	2.07878	0.238088	0.0979304	0.0880493	0.322849	0	0.0767247
PPA26864	2685	9.96488	7.90692	9.78482	3.55576	10.4572	10.0713	10.7049	9.67126	9.49043	4.44159	10.828	7.99576	0.725665	1.12264	1.06545	1.20798	0.643937	1.18495
PPA45925	345	17.8069	12.7198	15.0214	20.4604	23.1225	16.1312	20.3347	18.0981	18.4859	7.97704	23.1862	15.862	1.0115	1.94158	1.52746	1.90024	0.871567	2.85216
PPA16653	1869	0.11422	0.203067	0.296558	0.0543425	0.0336079	0	0.031676	0.187331	0.876137	0.0774994	0	0.0500509	0.0622381	0.0895993	0.161117	0.184614	0.120662	0.28079
PPA08950	1539	0.0308247	0.107892	0.0360147	0	0	0	0.153872	0	0	0	0.0716922	0.121566	0	0.0544058	0	0	0	0
PPA42187	4947	26.2512	26.6505	20.2514	9.49552	30.867	45.9366	18.3938	20.3418	37.5085	26.5078	31.2358	30.8035	8.14167	9.57138	4.91533	5.61473	6.73925	5.8545
PPA42190	1332	0.178075	0.142467	0.332893	0	0	0.0535657	0.177785	0.328567	0.99211	0	0	0	0.0218324	0	0.141295	0	0	0
PPA42191	180	0	0	0	0	0	0	0	0	0	0	0	0	0	0	0	0	0	0
PPA45926	213	0	0	0	0	0	0	0	0	0	0	0	0	0	0	0	0	0	0
PPA42189	2292	0.134535	0.113843	0.229735	0	0.164432	0	0.0516601	0.0254597	0.263215	0	0	0	0	0	0.0328456	0.10538	0	0
PPA42188	873	0	0.0543431	0	0	0	0	0	0	0	0	0	0	0	0	0.0862338	0	0	0
PPA42192	897	0	0.105778	0.0617912	0	0.140052	0.397712	0	0.0650541	0.416349	0.107652	0.123004	0.208573	0	0.093345	0	0	0	0
PPA34346	1464	0.324038	0.0648108	0.189299	1.59564	2.01654	4.62992	0.161755	0.219224	0.156984	4.15543	3.84362	3.96161	0.556189	0.285965	0.0514222	0.282823	0	0.179234
PPA26902	210	0	0	0	0	0	0	0	0	0	0	0	0	0	0	0	0	0	0
PPA26903	663	5.61686	6.08224	6.31179	2.29788	4.1686	4.95035	5.53628	8.97747	6.58622	4.15095	1.33133	2.46914	20.396	22.0377	16.3509	24.8765	20.8624	23.3012
PPA42186	1131	11.1572	11.9338	11.2226	6.95966	7.88636	9.77823	10.2073	7.94557	13.1575	11.2701	7.70682	10.4215	33.2205	41.4951	29.3208	19.0064	23.9276	21.1415
PPA26906	2955	3.69239	4.10999	2.99173	1.34047	5.9731	6.92972	3.27567	3.34718	4.94842	4.03576	4.74195	4.38444	4.51711	4.70364	4.76405	4.67065	6.14355	5.68308
PPA26875	4713	0.775052	0.82542	0.782066	1.21759	0.799659	0.514722	0.929552	1.0648	0.908229	0.737601	0.632087	0.83363	0.394901	0.586273	0.415306	0.490515	0.231276	0.459323
PPA42199	543	15.9878	15.8138	18.8328	31.2367	24.061	18.2644	17.6626	19.6124	18.8346	18.1391	18.3891	20.4146	9.47936	11.1024	11.9231	9.97642	6.6451	12.7454
PPA42200	315	28.9153	30.7993	38.2708	20.152	20.7383	20.1591	35.4275	31.9555	27.6337	23.1448	19.4399	23.3121	9.60127	11.5628	13.8615	14.7876	11.5742	14.4736
PPA42196	735	0.0645431	0.193639	0	0	0.17092	0.194148	0	0	0.156343	0.13138	0	0	0	0	0	0	0	0
PPA42197	264	0	0	0	0	0	0	0	0	0	0	0	0	0	0	0	0	0	0
PPA42201	264	0.359388	0	0.104975	0.38472	0	0	0.672755	0.221036	0.326455	0.182887	0	0.354338	0.440618	0.317161	0	0.91489	0.142372	0
PPA42194	1398	0.865307	1.2047	0.515413	1.48935	1.25806	1.42903	0.741089	1.02265	1.10967	2.1758	1.026	2.50926	0.603249	1.49733	1.85782	1.62896	2.44661	1.78311
PPA26887	1653	21.3663	35.2582	21.9293	42.2424	36.8595	35.4805	23.9961	50.3224	25.6867	44.6018	30.5372	41.3398	131.259	81.4511	56.0859	96.291	110.758	63.655
PPA26889	1434	0.0992452	0.0661667	0	0.106241	0.525633	0.0995112	0	0	0.0601006	0.134678	0.115413	0.293552	0	0	0	0	0.0524217	0.0457459
PPA42195	504	0	0	0	0	0	0	0	0	0	0	0	0	0	0	0	0	0	0
PPA34347	786	0	0	0	0	0	0	0	0	0.0365497	0	0	0	0	0	0	0	0	0
PPA42202	1188	1.1181	1.55742	0.583193	1.06867	0.951715	1.08105	0.299002	0.712227	0.918911	1.09732	1.85748	1.06301	0	0.458121	0.380213	0.34853	0.253107	0.110437
PPA30822	1323	23.8451	28.7948	18.4756	72.624	39.549	45.8945	18.3022	22.4284	43.1464	54.9606	36.5696	56.1412	25.8935	27.214	29.1626	27.6192	37.2454	40.2622
PPA42204	414	5.15643	5.67235	1.60657	5.64256	2.57929	4.48089	2.57402	4.01709	2.91444	4.08182	3.33135	5.53589	0.842921	0.404495	1.00013	1.08347	0	1.34685
PPA26897	207	7.90653	7.33395	3.21314	10.0585	8.79992	5.51494	1.14401	5.35612	6.38402	7.23065	11.4599	7.4565	0.561947	0.404495	0.727364	0.333376	0	1.26763
PPA26908	1260	0.941254	0.922474	1.6496	1.57186	2.54244	2.32169	1.08068	1.6904	2.052	2.68234	2.45187	3.67499	1.5002	0.83066	0.776721	2.21814	2.3566	1.84824
PPA26909	1254	2.62921	2.76175	3.07189	1.61987	3.15569	2.73108	3.06871	1.90789	5.61274	3.50373	3.7394	3.35688	2.62051	2.90453	3.36188	2.22876	3.02729	3.97573
PPA42198	393	2.47456	3.68185	3.94898	1.42141	2.55728	1.81551	4.06734	3.48933	5.84795	2.70282	2.52674	3.21338	6.21573	6.92428	6.89607	7.98958	9.85087	11.3506
PPA26911	1197	5.27102	5.42981	5.41765	7.7214	9.49807	10.2524	4.08037	5.67935	10.368	10.3663	9.17149	10.1595	6.8754	9.19846	7.51564	5.96693	6.06029	6.549
PPA42205	861	1.2948	1.51526	1.15875	0.825741	1.02135	1.07729	1.34082	1.69435	2.26888	1.40192	0.832954	0.488912	3.95174	2.52845	1.83615	2.48464	3.75427	4.72378
PPA42206	4680	0.0709561	0.187536	0.153963	0.0108511	0.107373	0.0304913	0.0379503	0.0124687	0.214847	0.144434	0.0235757	0.0899473	0.304478	0.32204	0.345847	0.258046	0.208813	0.42051
PPA42207	720	0.527102	0.494182	0.230945	0.493724	0.697924	0.396386	0.698918	0.607849	0.478801	0.201175	0.766211	0.844505	0	0.116292	0	0	0	0
PPA26917	648	1.09813	2.08655	2.01007	0.156738	0.193868	0.660644	1.73587	2.70155	3.19201	1.19215	0.766211	0.577439	8.21262	10.4663	10.1654	7.24167	13.2828	11.9456
PPA34348	423	0.112149	0	0	0.360164	0	0	0.279917	0.275903	0.679151	0.913137	0.260838	0	0.137498	0.791778	0	0	0	0
PPA26920	4101	0	0	0	0	0.0612662	0.0347962	0.0433083	0	0.0140103	0.0353198	0	0	0	0	0	0	0	0
PPA26921	1056	0	0	0	0.04809	0	0	0	0	0.0544092	0	0	0	0.0550772	0.0792903	0	0	0	0.248483
PPA26922	705	0	0	0.0786194	0	0.178193	0	0.16795	0.082771	0.285243	0	0	0	0.164997	0.0593833	0	0	0.159942	0
PPA26923	1812	0.0523611	0.301091	0.198826	0.112104	0.0693302	0	0.147026	0.225428	0.634174	0.373041	0.0608909	0.154876	0.128392	0	0.103866	0.114253	0.20743	0.561145
PPA26924	498	0.0952594	0	0.278246	0.50987	0.252262	0.143272	0.0594402	0.117176	0.576869	0.290856	0	0.0939209	0.23358	0.168134	0	0	0.301898	0.263452
PPA26925	1551	0	0	0.0357361	0	0.080997	0	0	0.0752463	0.111134	0	0	0	0.187497	0	0	0	0	0
PPA42208	720	0.296495	0.296509	0.192454	0.282128	0.697924	0	0.28779	0.445756	0.1197	0	0.229863	0.259848	0	0	0	0	0	0
PPA42209	1566	0.0757331	0.0757367	0.0707876	0.0324285	0.200553	0	0.0567073	0.111788	0.0183449	0	0.0352281	0.0597351	0	0	0	0	0	0
PPA26928	672	0	0	0.0824802	0	0	0.4247	0	0	0.12825	0	0	0	0.1731	0	0	0.205384	0	0.292855
PPA26929	2751	0.0172443	0.0776033	0.0805913	0	0.0913314	0.207487	0.0215203	0.0318176	0.0835422	0.0175507	0.080214	0.0850102	0	0.0608728	0.0547307	0	0.0819767	0.0238457
PPA26932	513	0	0	0.108044	0.197985	0	0.834498	0	0	0.112	0	0	0	0.283438	0	0	0.403561	0.0732677	0
PPA26933	456	0.3121	0.104038	1.03317	0.779565	0.550993	0	0	0.76781	0.567001	0.317645	0	0	0.255094	0	0.66037	0.454006	0.329705	1.36666
PPA26934	5868	0.206152	0.129356	0.221971	0.129814	0.556627	0.40125	0.0756677	0.109388	0.920395	0.485454	0.451265	0.414481	0.0495582	0.085614	0.186024	0.0529209	0.102485	0.223584
PPA26940	1029	3.29631	2.76627	0.915699	3.20787	4.82239	4.6457	0.719174	0.793926	2.48474	5.39596	6.37988	4.6818	0.70653	0.895078	0.475543	0.402384	0.146108	0.159377
PPA26941	396	9.22429	8.92523	6.92834	4.36016	13.4826	16.0356	6.20429	8.91512	30.1064	15.1186	14.349	12.2837	8.66548	10.4663	10.741	8.80037	11.6745	15.7373
PPA42212	1566	0	0	0	0	0	0	0.0378049	0.0186314	0	0	0	0	0	0	0	0	0	0
PPA42214	969	10.6481	10.159	8.35118	7.54671	8.03801	13.3274	10.4169	9.63526	13.5487	17.7881	10.9879	13.467	14.4954	12.875	8.35173	10.5401	9.03779	10.0532
PPA26945	717	39.6319	41.0564	25.8967	26.9143	41.2622	41.0981	21.7158	33.0426	35.0587	35.4877	35.7779	38.5531	114.985	131.026	110.456	119.057	186.621	164.639
PPA03995	3582	0.165547	0.297999	0.193421	0.0850638	0.631288	0.199189	0.462777	0.293234	0.240604	0.242624	0.154012	0.130577	0.276032	0.233754	0.241693	0.414207	0.157397	0.531097
PPA42210	1566	0	0.0605894	0.0530907	0	0.922544	0.0455617	0.642683	0.0745256	0	0.0308315	0	0.0298676	0	0	0	0	0	0
PPA42211	255	1.30225	3.16277	2.39096	6.97023	4.43387	2.79802	2.0895	2.28837	2.4785	7.38432	2.16342	3.30159	1.36851	2.29848	10.7757	6.08902	5.15891	5.91683
PPA42215	237	0	0	0	0	0	0	0	0	0.242431	0	0	0	0	0	0	0.145588	0	0.276792
PPA42216	2223	3.19036	2.94509	3.93946	2.01031	3.05165	3.97991	3.56866	3.92436	3.68309	3.14931	3.02762	2.52484	1.26893	1.54429	1.49006	1.62976	1.69079	2.25748
PPA03988	1212	22.8585	18.3973	24.6493	6.32693	23.7363	18.7204	27.6229	24.8436	23.3949	9.79983	22.7132	15.5137	4.55886	6.59758	5.93188	3.78638	3.6594	4.4112
PPA42217	4305	0.914623	0.793447	1.0815	0.141556	1.16726	0.961272	1.28581	0.99628	0.90088	0.437399	1.0508	0.619289	0.256694	0.184771	0.262307	0.144269	0.270657	0.205713
PPA26949	1803	17.2733	17.0242	18.4602	7.12597	24.2125	25.6431	22.8371	19.8719	20.2674	12.3986	22.9175	18.0553	6.95164	9.26469	6.0543	7.94195	7.79661	10.151
PPA26951	831	3.53939	3.68228	2.36781	1.28333	3.25026	4.12127	3.27715	2.21196	4.2176	5.22911	5.77563	6.41646	1.81973	3.82883	2.98954	3.11412	3.03043	2.28928
PPA26955	1224	27.4791	25.0579	26.0379	17.9649	31.6119	32.119	30.496	28.4378	28.5403	22.6421	37.8148	31.3728	9.28969	11.2188	10.4866	11.0223	11.7918	12.6751
PPA42218	198	70.0806	57.2652	62.0051	46.9359	70.7441	68.1064	71.312	65.7214	63.9852	52.4275	88.6018	72.0487	26.1433	26.2186	23.9534	24.3971	31.8914	33.4624
PPA29764	879	0.431756	0.107944	0.0945848	0.693284	0.714598	0.974055	0.269408	0.265545	1.99364	1.538	0.753136	1.48991	1.05869	0.952566	0.770807	1.05986	1.79593	0.970188
PPA26958	747	88.369	87.6112	87.4436	135.014	147.153	124.36	92.1323	88.7021	93.1451	112.723	127.32	122.473	71.9817	81.3766	81.984	78.8013	73.4619	83.0314
PPA42220	330	31.9136	32.634	17.7197	42.0115	48.1568	82.8087	6.63785	18.0365	45.0944	64.5225	48.8146	69.1667	6.78551	19.1565	12.547	5.43706	1.36678	8.84601
PPA32435	2367	1.33279	1.30279	0.538578	0.472002	2.38833	5.0641	0.662807	1.30661	2.00259	1.12189	1.51494	1.75867	0.184289	1.13197	0.12722	0.204082	0.0952759	0.0277142
PPA42221	534	0.133256	0	0	0	0	0	0	0.109276	0	0	0	0	0.217833	0.156799	0.140978	0	0.140773	0
PPA26963	408	3.89513	4.82554	2.71699	0.74681	2.46326	4.89654	2.10401	3.28954	4.08389	4.26019	6.35504	4.58555	5.84466	5.02793	3.22901	6.17359	6.54076	7.63721
PPA26964	405	0.117134	0.409988	0	0	0	1.58555	0	0.648373	0.496535	0.71529	0.272431	0	0.143609	1.03371	1.02235	0.681569	0.185612	0.485923
PPA26965	897	1.90391	2.4329	1.4212	1.1889	2.87106	3.02261	1.32001	1.17097	3.71511	2.85279	2.82909	2.92003	1.16712	1.68021	0.881229	1.07706	0.167609	1.31638
PPA26966	1050	27.0178	25.1214	27.1855	25.1013	40.9781	38.8685	28.2762	29.7603	28.8649	22.8535	42.7152	32.429	13.3771	16.3474	15.4866	17.8109	12.6004	18.3679
PPA42222	579	45.7596	39.0839	39.0572	112.442	81.0388	81.9473	41.5644	46.5115	43.7619	59.206	89.468	89.183	26.6699	45.4806	30.88	35.5175	38.4302	35.8022
PPA42233	1110	0.705177	1.02576	1.17345	0.777759	1.18836	1.28558	0.560023	0.788561	1.44934	1.6529	0.894603	1.09557	0.995557	1.77267	0.881683	0.714957	0.880401	2.12756
PPA42226	699	0	0	0	0	0	0	0	0	0	0	0	0	0	0	0	0	0	0
PPA42227	273	0.086885	0	0.609085	0	0	0	0	0.320624	0.210462	0	0	0	0	0	0	0	0	0
PPA42228	582	0.244532	0.163029	0.476174	0	0.215853	0	0.101722	0.601583	0.987219	0	0	0	0.0999339	0.431601	0	0.237144	0	0
PPA45931	342	0	0	0.2431	0	0	0	0.173107	0.682497	0	0	0	0	0.340126	0.367239	0	0.605341	0	0
PPA42224	675	1.12448	0.105426	0.369511	0.150468	0.651396	0.634218	0.306976	0.432248	0.425601	0	1.14421	0.415756	0	0.124045	0.223058	0	0	0.0971846
PPA45932	186	4.97346	3.82593	6.40685	3.0033	5.74099	3.0688	8.43475	4.70593	4.47911	3.11497	3.26258	3.52052	1.40713	4.72672	3.64268	1.85508	1.01039	0.705372
PPA42223	444	0.64107	0.641101	0.749009	0.228753	1.55618	1.44627	0.666694	0.525707	0.258811	0	0.745503	0.948093	0	0	0	0	0	0.147747
PPA02021	909	2.13972	2.66173	1.58536	0.223468	0	0.156985	1.59567	1.79747	2.90757	0.212463	0.12138	0.20582	3.58311	4.00691	2.19469	0.607339	0.620237	0.649501
PPA02022	921	2.11184	2.49828	1.02308	0.110278	0.136402	0	1.89628	1.45725	1.68438	0	0.239597	0.101569	6.72552	9.86402	7.76526	4.7954	4.12185	5.0927
PPA02023	1035	0	0.0458372	0	0.0490658	0.242756	0.965115	0.0572004	0.11276	0.333079	0.0932988	0.106603	0.4971	0.224779	0.080899	0	0.666752	0.326838	0
PPA42229	4698	0.464496	0.373635	0.235959	0.227	0.721991	0.485991	0.100813	0.304313	0.165104	0.256929	0.775018	0.567484	0.0371402	0	0.0160243	0.124856	0.016001	0.0418899
PPA42230	222	1.49583	1.17535	2.8712	0	0	0	6.13358	3.54853	0.258811	1.52241	0.497002	0	3.40585	3.77164	2.03465	5.12904	3.38616	4.43241
PPA42231	582	0.0407553	0.163029	0.476174	0.174512	0	0	0.152584	0	0.296166	0	0	0	0.299802	0.2158	1.03481	1.00786	0.258325	0
PPA42225	324	0	0	0	0	0	0	0	0	0	0	0	0	0	0	0	0	0	0
PPA45933	207	0	0	0	0	0	0	0	0	0	0	0	0	0	0	0	0	0	0
PPA45935	369	0	0	0	0	0	0	0.16044	0	0.155708	0	0	0.25351	0.788096	0.226912	0.102008	0.187016	0	0.177777
PPA34349	864	0	0	0	0	0	0	0.0685213	0	0.266001	0	0	0.10827	0	0	0.0871321	0	0	0
PPA42232	1392	0	0.0681631	0.039818	0	0	0	0.0425305	0	0.041276	0.0693708	0	0.067202	0.584958	0.601512	0.81123	0.545329	0.432027	0.565514
PPA42234	327	0	0.652865	0.508502	0	0	0	0.181047	0.178451	0.790681	0	0	0	3.02369	4.48099	4.71952	5.8035	8.62072	11.1339
PPA45934	261	0	0	0	0	0	0	0	0	0	0	0	0	0	0	0	0	0	0.25134
PPA02034	822	13.1583	13.5052	14.4635	16.1863	8.02358	7.9856	17.9336	11.9973	14.0145	11.4538	9.32876	9.33176	18.2905	20.9836	27.8416	19.6449	24.3259	28.7298
PPA02039	1350	0.368972	0.421702	0.164227	1.3166	1.72155	3.27679	0.263122	0.475473	0.574561	2.86116	2.04323	2.07878	1.14169	1.14742	0.752821	1.27794	1.22504	0.971846
PPA42246	1023	0	0	0	0.0992826	0	0	0	0.0285208	0	0	0	0	0	0	0	0	0	0
PPA02041	423	10.2056	20.3561	38.0649	47.7817	2.07892	1.18073	33.66	44.0066	15.4167	51.3639	1.04335	3.7595	16.8435	15.5386	36.5732	134.102	28.523	48.9283
PPA42247	942	0.0503601	0	0	0	0	0	0.157119	0	0	0	0	0	0	0	0	0	0	0
PPA02043	303	4.9318	6.49776	5.94511	24.9725	1.24383	1.41286	11.8209	22.7251	6.54204	56.7275	1.09242	1.23492	4.4149	3.03972	10.3109	35.9848	12.7769	16.9953
PPA02044	852	0	0.0556825	0	0	0	0	0	0	0.0674368	0.0566691	0	0	0	0	0	0.0809963	0.264693	0
PPA42237	948	0	0	0	0	0	0	0	0	0	0	0	0	0	0	0	0	0	0
PPA42238	5523	0	0.0042949	0.0301068	0.00919483	0	0	0	0.00528277	0.0312092	0.026226	0	0	0	0.00758017	0	0.0124948	0	0.0118775
PPA42235	942	0	0	0	0	0	0	0	0	0	0	0	0	0	0	0	0	0	0
PPA42239	1797	0	0	0	0	0	0	0	0	0.0319734	0	0	0.0520563	0	0	0	0	0	0
PPA42240	267	0	0	0	0	0	0	0	0	0	0	0	0	0	0	0	0	0	0
PPA42248	711	0	0	0	0	0	0	0.0832664	0	0	0	0	0	0	0	0	0	0	0
PPA42241	1584	0.0149745	0	0	0	0	0	0	0	0	0	0.0696555	0	0	0	0	0	0	0
PPA42242	2391	0.208328	0.178575	0.208632	0.29735	0.0525414	0.179045	0.247605	0.244055	0.324407	0.343286	0.276874	0.117372	0.0729756	0.210114	0.314856	0.317481	0.251519	0.219488
PPA45938	1101	11.095	8.3809	10.1691	7.10317	11.6384	13.5441	10.0015	11.7131	12.1853	12.8928	12.2761	11.5551	16.7723	19.6968	16.0342	17.2365	21.3023	22.0751
PPA42243	1287	1.27168	1.6035	0.732132	0.51296	2.04985	1.33053	0.368003	0.906815	1.00448	0.900366	0.857299	1.70809	0.361532	0.455411	0.467954	0.750679	0.0584092	0.101942
PPA42244	828	0	0	0	0	0	0	0	0	0	0	0	0	0	0	0	0	0	0
PPA42245	2652	0.7513	0.778169	0.428449	1.43617	2.34484	1.64115	0.54693	0.572093	0.834111	0.455148	0.748876	1.35803	0.120622	0.0947178	0.141935	0.0780643	0.0425185	0.0247359
PPA42236	705	0.571962	0.740222	0.117929	0.720327	1.96013	1.9229	0.293913	0.331084	0.325992	0.0684853	0.234754	0.530753	0	0.118767	0.106783	0	0	0
PPA42250	813	2.80084	2.07155	2.99972	0.49971	0.849871	1.14089	3.24048	1.90205	1.97881	0.831426	0.882132	0.920494	0.143079	0.308969	0.185196	0.169764	0	0
PPA42252	1488	0	0.0159414	0	0	0.0422132	0	0	0	0	0	0	0	0	0	0	0	0	0
PPA42249	441	0	0	0	0	0	0	0	0.132321	0	0	0	0	0	0	0	0	0.0852298	0
PPA42253	3401	0.59979	0.739312	0.342241	0.447954	0.609478	0.797202	0.42648	0.343155	0.380113	0.24134	0.989473	0.783898	0.0855065	0.0738581	0.0664059	0	0	0.154307
PPA02058	1329	1.17795	2.10613	2.00187	0.649595	1.32338	2.25484	2.11596	2.72229	2.70204	0.544945	1.53588	1.23178	6.73956	8.94637	9.00667	8.30807	13.66	12.809
PPA42251	495	3.6418	3.25861	1.28769	2.5648	4.18755	5.04492	1.97341	3.41869	5.22329	5.36468	2.11753	4.34654	8.40111	6.25864	7.98447	4.87942	5.4671	3.64442
PPA02063	5907	1.09222	1.44967	0.516077	0.928487	2.20117	1.84806	0.541211	0.99775	1.04077	0.899108	1.83984	1.35401	0.940312	1.82146	1.3573	0.893716	1.81346	1.59918
PPA02066	1929	1.20504	1.32807	0.143667	0.895088	1.85607	2.40421	0.245526	0.363008	0.32764	1.3516	2.91708	1.60031	0.180907	0.651093	0.234159	0.196759	0.0389698	0.102021
PPA02067	606	5.91033	5.55833	5.67072	0.838005	2.48765	5.41597	1.95388	6.45163	6.49463	2.23086	2.18484	4.01349	23.1302	26.5976	14.0999	18.334	16.6223	12.7735
PPA02068	1197	2.31846	2.57619	2.19947	0.509103	2.72873	4.11288	1.85471	1.97437	2.32801	1.81512	2.53483	2.14912	8.86757	6.36548	7.89299	9.82958	10.9902	9.7276
PPA02069	318	1091.55	1260.18	1180.34	1380.09	928.371	837.796	1284.77	1073.39	981.633	1338.99	896.38	1023.26	705.894	700.387	858.051	750.634	692.392	793.384
PPA02070	1410	41.4336	40.3757	41.9631	11.5973	49.7605	55.0556	47.6559	42.8547	45.1703	31.9141	51.4894	33.5701	14.7879	22.9814	14.2289	22.6604	17.3803	20.7034
PPA42254	1281	3.1478	1.98136	1.60093	2.45788	5.78607	5.23564	2.12593	3.18872	3.4985	3.54295	2.84234	5.25781	3.40524	3.85644	2.61519	3.09759	5.48684	4.63448
PPA02072	1260	193.221	168.53	164.565	140.661	177.024	158.668	195.321	178.673	175.971	131.396	173.339	160.029	34.643	47.4141	44.5718	46.7727	39.9131	59.0136
PPA42255	1023	46.4654	46.4908	58.5963	36.7346	47.5243	41.2893	62.4432	56.2715	52.1205	37.3797	42.764	39.7773	18.9323	21.7716	23.7326	30.1534	20.6853	34.3709
PPA02073	696	77.0546	85.9536	105.518	53.5557	75.087	62.8409	102.839	96.4594	88.4131	61.5319	75.6964	71.9061	18.8022	20.7522	27.6359	32.7197	14.7969	26.2493
PPA02077	426	0.334079	0.111365	0	0.238418	0	0.502462	0	0.821881	0.472057	0.226677	0.1295	0.439179	0	1.1793	1.50211	0.323985	0.970539	0.307979
PPA02078	1398	3.86843	4.32675	2.95371	2.03423	6.47003	7.1962	2.68909	4.1532	14.7134	7.56351	5.52461	5.05198	5.84527	7.7861	4.65802	6.09628	7.63556	5.23202
PPA02085	1425	20.1908	17.7448	18.4561	10.1566	21.5108	22.6817	21.7076	21.7444	19.0109	11.6555	21.7184	14.5734	4.53048	2.64412	4.09429	3.84997	1.97823	2.67002
PPA45939	423	0.336448	0	0.262065	0	0	0.33735	0.209938	0.413855	0.475405	0	0.391257	0.110573	0	0	0	0	0	0
PPA31197	423	0	0.504697	0	0.240109	0.148495	0.168675	0.699792	0.551806	0.950811	1.02728	0.260838	0.663441	0.893735	0.692806	0.711888	0.897278	2.0437	1.16311
PPA42256	222	0	0.961652	0	0.457505	0.282942	0.321394	1.33339	1.05141	1.81168	2.17487	0.497002	0.842749	1.70293	1.32008	1.35643	1.70968	3.89408	2.2162
PPA42257	249	1.14311	0.666848	1.11299	1.22369	2.27036	2.5789	1.42656	0.351527	1.15374	1.16342	0.88622	0.375683	1.40148	1.0088	0.302338	1.24715	2.56614	3.29315
PPA02088	6765	0.694232	0.59258	0.475203	0.532978	1.40204	1.41328	0.520701	0.806512	0.828082	0.827897	1.48417	1.05091	0.515845	0.631228	0.600922	0.632454	1.05008	1.11515
PPA12936	4425	9.40743	9.62231	8.53007	5.14143	10.6463	13.6088	9.71321	7.853	11.9002	12.6024	12.6791	10.5384	13.2227	16.4623	8.37035	7.85999	7.6192	7.14554
PPA02092	3045	1.0594	0.911438	0.29124	1.15075	2.22786	2.53062	0.359686	0.498257	0.462291	1.28435	3.7684	2.24263	0.171906	0.164986	0.247232	0.022663	0.0493745	0.0861736
PPA02091	390	2.1895	2.4329	2.70027	2.9949	0.644238	1.64653	2.65652	3.6658	7.51349	1.857	1.27309	2.27866	3.35547	2.46898	5.30836	4.68906	2.98763	3.53229
PPA45940	219	0	0	0	0	0	0	0	0	0	0	0	0	0	0	0	0	0	0
PPA42258	378	0.376502	0.125507	0.51321	0	0	0	0.23493	0.463123	0.304001	0	0	0	0	0.221509	0	0	0.19887	0
PPA42260	246	5.49601	5.9784	6.53404	3.30296	2.80872	1.16016	5.77585	5.57442	1.63493	1.96269	1.34554	0.950662	2.60072	3.40368	1.83615	4.76891	1.37511	0
PPA02093	441	3.76502	2.797	2.95358	0.806081	0.712168	0.808952	3.62464	2.64642	1.17257	0.875866	0.625478	0.318181	1.45074	1.42399	1.45102	2.42548	0.340919	0
PPA02095	897	5.18288	5.95002	3.33672	4.41592	6.79251	5.40889	4.02603	2.82985	2.91444	6.88975	5.04315	5.11005	4.08492	4.01384	5.8329	4.00051	4.73496	2.2671
PPA02098	882	0	0	0	0	0	0	0	0.0661605	0	0	0.125096	0	0	0	0	0	0	0
PPA15673	957	26.8178	24.1917	38.3701	9.49861	17.7872	18.4152	36.7463	39.756	27.017	10.1912	17.0632	9.0906	4.37579	5.86201	6.05718	6.3817	1.41391	3.35881
PPA15674	1764	6.56188	6.92528	9.72481	6.3047	5.34126	4.69192	7.50099	5.72288	5.66744	4.4067	3.75287	4.7462	10.4025	9.80179	10.0291	10.4257	12.4222	11.2122
PPA42262	948	2.9024	2.65232	0.877005	1.0178	2.58409	3.46211	1.81104	1.60041	1.12124	2.19001	2.15315	1.87485	0.245407	0.353293	0.158823	0.109191	0.317184	0
PPA15672	792	2.18628	4.88192	5.07378	2.43656	1.98274	3.06299	5.79317	3.86813	4.17137	2.80426	2.08967	3.48432	6.6827	8.03475	7.08146	4.53089	6.31185	2.48483
PPA08089	1482	25.2721	23.4967	30.9858	11.4793	33.441	37.6968	26.1657	26.4599	27.9333	33.3283	34.8424	29.9193	11.6951	15.3675	11.0739	14.3186	9.45999	12.6596
PPA39219	462	0.616094	0.308062	0.899784	0.21984	0	0.308873	0.256288	0.694685	1.05709	0.31352	0.835866	0.607436	0.0629454	0.36247	0.162948	0.29874	0	1.34891
PPA39230	810	0.292835	0.175709	0.068428	0.12539	0.465283	0.176172	0.219268	0.50429	0.496535	0	0.817292	0.115488	0	0.103371	0.185882	0	0	0
PPA08085	1602	3.68675	3.49444	2.47379	1.23629	1.05865	1.87059	2.45753	1.23846	3.33547	1.80832	1.5152	0.817498	0.163375	0.156799	0.563911	0.344614	0.187697	1.00324
PPA39224	2646	0.0717146	0.0448238	0.0209474	0.0383848	0	0.0539301	0.0223743	0.0661605	0.0325715	0	0	0	0	0	0	0	0	0.012396
PPA28207	1080	0.109813	0.197673	0.102642	0.188085	0.174481	0.132129	0.0548171	0.216124	0.1596	0	0	0.0866159	0	0	0.139411	0.127794	0	0.0303702
PPA08081	708	0	0	0	0	0.177438	0	0.0836192	0.0824202	0.0405764	0	0.233759	0.132126	0	0	0	0	0	0
PPA34007	1965	0.0844973	0	0.0705174	0.0775314	0.15983	0	0.0301285	0	0.0438596	0	0.0561498	0	0	0	0	0	0	0
PPA39223	447	0.106128	0	0.371991	0	0	0	0.066222	0	0	0	0	0	0	0	0	0	0	0
PPA39226	4926	0.077043	0.057785	0.0562593	0	0.127514	0.0144843	0.0961469	0.0947682	0.0641512	0	0	0.0569703	0	0	0.00764131	0	0	0
PPA08076	621	2.36814	1.94808	1.96359	2.53506	2.83216	3.44684	0.286002	1.31554	0.555132	1.55498	3.64228	2.93741	0.0936578	0.134832	0.121227	0.777878	0.242102	0.528177
PPA08075	864	5.73773	7.16564	3.97738	5.11357	8.79675	10.9006	2.53529	5.20049	6.74977	9.16466	10.4077	9.63602	4.61119	5.6208	4.44374	2.7955	3.74123	5.5046
PPA39225	711	0.600496	0.40035	0.38978	0.14285	0.618414	0.200702	0.1249	0.246217	1.29297	0.135815	0.620728	0.526274	0.286308	0.176647	0.741174	0.582353	0.105728	0.738111
PPA08073	1101	198.396	162.727	169.351	200.734	222.043	197.653	162.524	172.49	165.349	156.95	226.581	218.527	50.713	63.4633	60.4787	63.9633	58.24	70.813
PPA39222	1233	0.192373	0.346288	0.224764	0	0.101887	0.1736	0.408127	0.544254	0.465987	0.156633	0.447422	0.151736	0.424537	0.407448	0.854785	0.447746	0.182902	0.851252
PPA08068	2052	72.4881	64.3304	70.4584	22.7682	57.9461	63.8391	75.9793	80.5205	73.1782	47.2939	59.8182	46.4991	75.7347	90.9529	74.0898	87.1859	100.89	102.779
PPA08069	348	230.925	184.654	224.176	241.511	167.502	170.378	206.953	224.946	169.314	230.034	164.709	178.757	155.014	146.528	181.607	159.335	137.061	158.815
PPA39228	609	3.62221	3.42763	1.27418	3.75244	2.16597	3.51476	2.18728	2.0601	2.35863	4.67758	3.80463	2.76488	0.191007	1.64986	0.741696	0.0566575	0.370309	0.323151
PPA28756	189	0.125501	0	0	0	0	0	0.31324	0	0.304001	0	0	0	0	0	0	0	0	0
PPA16814	687	0.172632	0.138112	0	0	0.182862	0.207713	0.129263	0.0424698	0.167267	0	0.160603	0	0	0.0609392	0	0	0	0
PPA08064	2922	23.8495	21.6913	27.0684	6.81279	26.2259	25.5657	29.7633	27.2396	25.9752	15.0696	24.4118	18.9684	9.17606	15.0153	11.4134	14.0167	16.5292	17.4775
PPA45114	1161	1342.39	1244.78	1034.75	2257.55	1997.79	1918.63	1100.27	1048.58	1352.62	1792.38	1969.53	2102.67	572.623	726.854	602.873	714.37	750.594	864.83
PPA03965	2502	13.0543	12.9317	15.6732	13.396	15.4146	13.6311	16.1139	13.4339	12.2743	9.35924	13.8249	12.6933	2.75465	3.22941	4.58854	3.80624	3.10966	3.39534
PPA08057	6552	15.5524	10.5824	7.98578	7.5415	52.0088	64.6306	4.63084	9.32926	21.3356	22.4535	58.291	52.7619	5.8055	7.5015	6.31373	4.88181	6.37339	8.21497
PPA39220	4971	49.0234	44.5593	47.5492	26.122	73.3389	69.2397	58.607	50.8231	51.0818	29.4102	73.3676	48.8896	6.63399	8.74193	8.76853	9.5996	3.82593	8.33357
PPA08051	270	10.542	9.66401	8.10872	4.70214	5.58339	7.92773	6.24915	16.5335	21.7057	7.68937	7.55995	7.27574	49.9758	75.8226	57.7163	72.0759	81.8547	86.4943
PPA08049	1203	42.2142	42.4528	53.4686	45.1687	53.7802	46.3209	50.4672	48.5552	45.7786	30.7432	49.0681	42.1848	6.98615	8.42177	8.13523	8.26041	5.03026	8.56121
PPA39217	645	27.6913	23.5369	30.8069	40.8627	22.4959	17.9204	32.1253	30.9409	23.6951	17.5912	19.1588	21.6097	5.72598	5.71185	5.19388	4.33312	2.38921	6.00059
PPA39215	1530	0.589114	1.20929	0.688305	0.0331916	0.287381	0.512971	0.212819	0.533954	1.55845	0.252455	0.36057	0.397414	0.760281	1.03979	0.934876	0.518694	0.908951	1.32914
PPA33044	453	6.23098	6.07419	2.38592	6.83834	6.51704	8.97776	2.02569	3.92888	2.09277	7.46081	8.52473	6.2983	0.898743	0.739342	1.49567	2.13272	0.82972	0.868869
PPA08046	903	38.6133	42.2403	40.4191	40.379	41.0407	50.5689	45.7622	36.4467	35.0591	53.4151	48.2026	42.6288	23.2195	18.035	21.1757	23.003	14.4019	18.0163
PPA08044	2430	60.4801	52.6152	65.0408	61.6711	88.016	74.4619	73.5158	64.5131	59.1231	46.4939	77.9605	67.5989	12.9846	17.418	16.4505	17.7634	13.6115	19.9903
PPA08043	846	59.7756	52.2922	67.4162	19.5689	51.3791	46.1326	68.1948	65.2856	59.935	25.739	38.7996	28.141	8.49048	12.6684	14.2823	13.9894	5.73125	10.6619
PPA08042	1626	47.7455	40.2932	43.3596	53.5627	59.1047	50.5064	50.5005	47.0489	41.7317	33.7915	55.6083	51.4326	7.97664	9.01159	9.88483	12.8596	4.18396	8.71434
PPA08041	1674	94.7084	82.9943	95.7551	23.086	104.764	98.7556	101.199	98.7025	99.8961	54.4832	108.884	69.656	14.054	15.8558	16.7519	17.5614	4.4457	11.8934
PPA08037	483	10.4602	9.72403	5.68038	15.0352	9.4935	6.35203	10.7251	7.3697	4.75827	8.29693	7.53837	8.52171	9.51296	12.0482	8.02698	10.5728	14.0073	13.6496
PPA45113	483	1.1295	2.30823	0.631153	2.62852	1.82067	0.590887	0.980579	0.966518	1.30852	0.699741	1.14218	0.290513	0.481669	0.520065	0.85725	2.85751	1.40073	1.76562
PPA39216	630	0	0	0	0	0	0	0	0	0	0	0	0	0	0	0	0	0	0
PPA08032	1551	0.994052	1.25409	0.589646	0.229195	1.25545	0.782039	0.572557	0.451478	1.05577	1.08954	0.640238	0.452346	1.33123	1.10669	1.21345	1.9577	2.76263	2.83377
PPA39214	1692	0.112149	0.0981355	0.294823	0.150068	0.185618	0.0421688	0.0699792	0	0.203745	0.0285355	0.163024	0.0276434	0	0	0	0	0	0
PPA08031	1947	0.146192	0.207115	0.25621	0.130414	0.161308	0.146584	0.30407	0.209797	0.132795	0.0495964	0	0.0960916	0	0	0	0	0	0
PPA34005	4668	0	0.0203263	0	0	0	0	0	0	0	0	0	0.0200397	0	0	0	0	0	0
PPA39213	198	12.339	19.0485	20.1552	10.5157	2.53791	0.720703	17.0431	10.6097	8.99566	3.41389	5.57244	4.96073	1.32185	0.422881	0.760426	2.78824	0.56949	0.165656
PPA29259	1419	1.82201	2.64121	2.61705	0.644183	1.28371	1.45817	1.73143	1.80941	2.5914	1.46309	1.28296	1.41735	2.45926	2.09474	1.75075	2.40729	3.41694	3.4441
PPA29258	735	7.80972	7.61646	7.16399	1.58913	6.75135	8.05716	6.76599	6.27201	21.9662	11.2987	6.52999	5.09089	7.47791	8.65785	7.22094	6.38449	7.67068	9.05899
PPA45112	219	0	0	0	0	0	0	0	0	0	0	0	0	0	0	0	0	0	0
PPA29257	2268	2.8133	1.7048	0.68428	1.36586	2.04946	3.96386	0.626481	1.28645	0.899335	2.27786	3.57565	2.1654	0.141044	0.498396	0.199159	0.243418	0.165725	0.057848
PPA39212	204	0	0	0	0	0	0	0	0	0	0	0	0	0	0	0	0	0	0
PPA29004	1518	0.0312511	0.0312526	0.036513	0	0	0	0.0390003	0	0.0946247	0	0	0	0	0	0	0	0	0
PPA29250	414	92.2429	109.264	110.385	30.5434	54.4684	53.943	113.614	102.753	97.7032	85.2517	51.5693	47.4505	108.105	92.7305	92.8298	98.9294	76.9884	80.4942
PPA29248	534	33.7582	46.5975	19.254	23.2994	40.8168	75.6252	18.6255	18.3584	75.6936	51.9892	40.8072	41.6924	6.20825	11.2111	3.10151	1.74461	0.98541	2.70261
PPA39211	1101	0.236981	0.258537	0.22654	0.276747	0.456408	0.45363	0.0537715	0.212002	0.417483	0.613941	0.751597	0.169928	0.34337	0.380248	0.376069	0.75214	0.819321	0.893728
PPA29244	915	0	0	0.0605756	0.166502	0.961076	0.623821	0	0	0	0.211069	0.241168	0.460058	0	0	0	0	0.0821559	0
PPA29243	471	0	0.20145	0.235358	0.431279	0	0.605941	0	0.185839	0.121988	0	0.234256	0	0	0	0	0	0	0.557109
PPA45109	345	0.206257	0.756314	0.160657	0	0.182067	0.413621	0	0.0845703	0	0.139948	0.159905	0	0.590044	0.242697	0	0	0	0.760575
PPA39210	762	0.0622562	0.373555	0	0.133289	0.164864	0.187269	0.0776935	0.229738	0.452411	0.253449	0.0723979	0	0.0763274	0.164824	0	0.181126	0.147978	0.258266
PPA29237	5862	0.072834	0.0606979	0.075642	0.164599	0	0	0.0959439	0.194114	0.0490073	0.148256	0	0.0718105	0.0198436	0.071418	0.064212	0.188356	0.0256474	0.156669
PPA29253	897	2.11546	2.11556	1.79194	1.01906	5.53204	5.09072	2.04601	2.407	3.36282	2.09922	4.24363	2.92003	3.04748	5.04063	3.60884	2.15412	5.86632	5.81401
PPA39207	411	0	0.230859	0.269716	0	0	0.3472	0.144045	0.141979	0.419388	0.234949	0	0.227604	0.424537	0.611172	0.915841	0.671619	1.00596	0.798049
PPA29233	477	2.78469	3.72968	3.13736	2.55512	1.05347	2.39328	2.172	1.65152	3.43291	3.03661	1.50351	2.35334	4.87728	3.77402	5.52385	5.49756	7.17056	7.15132
PPA29232	855	3.99488	3.60666	1.55584	4.63284	4.33448	7.09323	0.761669	3.24186	1.4112	4.00939	6.06516	7.11162	0.782289	0.881374	1.14464	1.29139	0.263764	2.45519
PPA39205	3789	0.287966	0.194073	0.365708	0	0.0165778	0.0564921	0.570306	0.462023	0.265369	0.0254854	0.0436795	0.0246886	0.153501	0.298327	0.268226	0.428004	0.644791	0.744466
PPA39208	1284	0.221679	0.240163	0.215836	0.0791014	0	0	0.11527	0.249957	0.0894955	0.0752058	0	0	0.31708	0.912949	0.90878	0.483707	0.966004	0.56199
PPA39209	612	0.232545	0	0	0	0	0	0	0.0953489	0	0	0	0	0	0	0	0	0	1.17908
PPA28994	2136	0.266512	0.533051	0.207591	0.0950994	0.294069	0.334034	0.055433	0.245872	0.268989	0.158228	0.309928	0.262767	0	0.0391997	0.0352444	0.064615	0.0351932	0.122846
PPA29230	1230	0	0	0	0	0	0	0	0	0	0	0	0	0	0	0	0	0	0
PPA39204	303	0	0	0	0	0	0	0	0	0	0	0	0	0	0	0	0	0.496189	0
PPA29222	1155	2.73135	2.60826	3.07126	0.65952	3.64371	4.01534	2.35785	2.62717	4.92481	1.37949	4.05992	2.30826	3.17245	3.91467	3.06343	2.68866	3.74236	4.5437
PPA45107	402	1.4161	0.944109	1.93028	0.252652	2.65628	1.59738	1.03089	1.45158	4.21631	1.80157	3.70526	1.3962	1.51914	2.18699	1.96632	2.57496	2.89845	1.79501
PPA45106	429	0.497614	0.497638	1.0336	0	1.61059	1.16421	0.552004	0.952156	1.87503	1.35055	2.31471	0.545135	1.28796	1.46382	1.22838	1.12602	1.9275	1.60559
PPA29220	1959	25.7901	24.98	24.5162	21.6716	33.5068	31.541	29.3292	25.647	27.071	19.4213	35.5109	29.5104	7.80831	10.5358	9.70329	10.0043	8.46124	10.7324
PPA39203	945	0.602403	0.251013	0.586526	0.107477	0.465283	0.453013	0.532509	0.679247	2.73601	0.71529	0.758914	0.544443	0.400053	0.664528	0.677141	0.328614	0.437513	0.416506
PPA29209	1995	39.0452	39.0471	42.7855	21.1533	34.6338	35.335	39.765	34.8951	40.3057	27.0089	29.4502	24.7344	15.3494	17.6694	16.6036	20.1319	18.3504	19.0387
PPA10402	588	0.322716	0.201707	0.0942631	0.259097	0.320475	0	0.201369	0.0992407	0.244286	0.656899	0.187643	0.636362	0.593485	0.569595	0.320077	0.469448	0.191767	0.446256
PPA29208	1494	10.7008	9.4629	4.0995	5.81252	9.12347	8.93063	3.96268	3.63245	13.018	3.81345	2.58481	3.72553	6.3456	6.6693	9.01975	3.34882	3.29572	2.54671
PPA20220	945	41.7666	41.2164	26.5989	6.82482	21.403	42.5832	19.9221	36.772	39.3073	24.9841	20.549	28.2615	30.9579	42.3969	41.0268	38.2287	56.5585	68.3069
PPA39201	1392	0.0681598	0	0.019909	0	0	0	0	0	0	0	0	0	0	0	0	0	0	0
PPA29198	729	3.74178	2.11502	0.608249	2.02018	0.172327	0.195746	0.324842	1.28074	5.7929	1.5233	0.302701	1.98896	0	0	0	0.0946624	0	0.989843
PPA39199	192	0	0.247091	0.433021	0	0.654304	1.85806	0	0	0.897752	1.50882	0	0.243607	0	1.30829	1.17628	1.79711	0.391524	2.04999
PPA29197	981	2.20029	3.26432	1.0735	2.43303	5.76268	6.03671	0.754363	1.72503	1.43494	2.8546	3.43038	3.38517	0.29644	0.597465	0.383701	0.457245	0.0766286	0.501526
PPA29195	35298	0.0194875	0.0134403	0.00235538	0.00863217	0.18151	0.086918	0.00167722	0.0247975	0.0089526	0.0109427	0.11878	0.0636037	0.00247159	0.00474421	0	0	0	0
PPA39202	243	0	0	0	0	0	0	0	0	0	0	0	0	0	0	0	0	0	0
PPA45104	2433	0.516703	0.399733	0.125297	1.71155	4.13075	3.66572	0.145999	1.37909	0.613999	1.15099	4.60293	3.07588	0.119526	0.103244	0.185653	0.0283637	0	0.0539249
PPA29193	216	1.53738	0.65891	1.28303	0.940427	2.03561	1.65161	0.548171	0.675388	0.931002	2.45881	3.06484	2.1654	1.2117	4.65169	1.04559	0.638971	5.39434	1.67036
PPA29192	606	1.01767	1.76144	0.960364	0.586603	2.384	1.5306	1.07463	1.05922	2.08587	1.91216	2.27587	1.38928	1.87153	2.27979	2.73302	2.16364	5.02392	3.30163
PPA39198	246	0	0	0	0	0	0.580078	0	0.474419	0.583904	0	0	0	0	0	0	0	0	0
PPA39197	1290	21.5867	17.3768	21.8269	12.5186	27.3164	30.0332	18.5409	18.1846	19.6197	23.2054	25.146	21.0295	7.95776	6.32847	5.92336	6.07171	3.81691	6.35655
PPA39196	807	0.705416	0.734843	2.95334	0.0629282	0.233506	1.06096	1.46722	1.22926	0.49838	0.119658	0.957052	0.463669	0.108107	0.103755	0	0.427564	0	0.406441
PPA29188	1491	32.867	32.3436	35.1668	36.6142	44.3189	35.3637	36.3315	36.0649	37.4756	30.1804	40.4041	34.0678	10.9614	12.9162	16.3086	13.1214	10.26	21.7345
PPA39194	516	0.50565	0.413734	0.107416	3.54301	6.81694	4.56305	0.5163	0	0.334047	14.4098	0.855305	10.1522	0.225432	0.162268	0	0	0.801259	0
PPA29687	321	3.91632	7.53743	1.81302	9.65037	12.7192	28.4509	1.1988	4.90824	9.39703	15.342	6.18697	9.17967	2.35545	11.2162	0.351786	2.14981	0.234183	0.613081
PPA39195	516	0.0919364	0.0919409	0	1.47625	0.365193	0.553097	0.114733	0	0.167024	0	0	0.453223	0.338148	4.46238	0	0.267476	0.291367	0
PPA39192	420	2.59786	2.65446	2.11149	1.57186	1.04689	3.56748	2.04389	1.73671	6.49802	1.95428	2.88971	3.45226	4.98527	5.98075	5.3773	4.10767	4.56406	6.55996
PPA39193	2178	0.0108905	0.130693	0.254484	0.139898	0	0.0655184	0.163092	0.0803768	0.237422	0	0.101317	0.021475	0.0534082	0.115331	0	0	0.0345145	0.331311
PPA29187	1065	1.1136	1.78184	1.0669	0.619887	1.12061	2.21083	1.08399	0.958861	2.69747	2.9468	1.1914	2.02022	1.91141	2.75171	2.68612	2.2355	2.68222	2.71022
PPA29186	954	12.6057	11.4377	15.7159	25.3383	18.1065	14.584	13.4354	16.2399	14.4845	18.4221	16.9434	17.9932	10.2118	11.1026	11.7974	9.87391	14.4199	13.8901
PPA29185	1698	0.782272	0.488944	0.816059	0.538336	0.591879	0.252119	0.226629	0.962249	1.20123	0.710867	0.292406	0.661097	0.976209	1.47934	0.908883	0.97539	1.12892	0.811303
PPA29183	636	45.2015	39.7957	56.7775	62.361	50.3691	39.9378	46.0774	51.3346	45.983	44.1068	38.8599	40.5215	16.3236	18.0363	19.945	14.6481	17.0202	22.7433
PPA32576	606	0.547978	0.391431	0.457316	0.167601	0.829217	0	0.244234	0.192586	1.13775	0	0	0.154365	0.0959761	0	0.248456	0.113876	0	0
PPA29178	1155	0.0821458	0.123225	0.143965	0	0.163151	0.123549	0.41006	0.151568	0.248728	0.0836054	0	0.0809915	0	0	0.195538	0.029874	0	0.0567962
PPA29170	2220	2.45744	3.02386	2.98355	0.732008	0.962004	0.449952	4.26684	2.9571	2.38107	0.652461	0.298201	0.379237	5.37077	6.46837	4.54406	7.13403	11.2251	8.56932
PPA39190	816	2.15104	2.12208	0.339624	1.80479	2.54024	4.19703	0.798072	0.572093	1.23221	2.60345	5.27333	3.38184	0.0712764	0.666971	0.0922575	0.549703	0	0.401958
PPA29168	1254	2.32656	2.81849	2.82879	2.22733	3.80686	4.6087	2.10088	2.48956	5.54401	3.50373	2.85954	3.72987	2.69009	3.50546	4.14232	2.86161	4.97554	3.60955
PPA39191	987	0	0	0.0842351	0	0	0	0	0.0295611	0	0.0978361	0	0.0947773	0.117855	0	0	0	0	0
PPA39189	1986	20.7815	21.4394	26.1365	12.9643	27.6745	24.2862	24.2354	23.5794	24.9092	16.7991	22.9724	21.7848	6.19394	6.61918	7.80872	8.04409	5.9048	10.6195
PPA29161	1749	0.244113	0.16275	0.491203	0.174213	0.359138	0	0.135397	0.400367	0.229956	0	0.0946264	0.053485	0	0.0957467	0	0	0	0
PPA29157	5601	0.872387	0.766552	1.13802	0.353605	1.61491	0.216558	0.618344	0.901193	4.90342	0.543077	0.157592	0.375784	0.789194	0.837156	1.09543	0.794692	1.17436	1.46987
PPA34003	2409	4.10588	4.11593	1.31147	6.6193	5.1888	5.56817	0.872431	1.58662	1.46681	3.86818	7.78615	4.91219	0.241434	0.521361	0.234378	0.386725	0.156025	0.476544
PPA34004	360	6.9841	13.1782	7.23626	4.23192	4.88547	4.75664	8.63369	10.0498	16.758	4.69409	4.59727	4.80718	16.3983	21.6304	21.4345	20.6068	42.8067	35.3509
PPA29153	9111	0.0937225	0.0390529	0.0882106	0.0111476	0.124096	0.0469869	0.0844728	0.156916	0.466662	0.0105986	0	0.0205346	0	0	0.0165255	0	0	0.00720005
PPA29149	4473	0.233325	0.22273	0.235436	0.0227065	0.196598	0.0319023	0.145591	0.189163	0.834932	0.0647647	0	0	0.0130028	0.0935955	0.0168303	0	0	0
PPA39186	573	17.5103	20.1192	8.27048	22.7771	18.7453	18.4289	9.81541	10.5403	9.6763	19.0432	19.063	18.0397	2.03007	3.36091	3.0218	3.67325	2.23025	5.38077
PPA39188	963	0.147786	0.0246321	0	0.105468	0	0	0	0.0302978	0.149159	0.200549	0	0.291418	0	0	0	0	0	0.3406
PPA39187	375	0.885532	1.51813	1.03463	0.677108	1.00501	0.380531	0.473619	0.933656	0.612865	1.28752	1.1769	0.498908	3.10195	1.56297	1.40527	2.48432	6.01381	2.09919
PPA29145	3627	2.96904	2.51792	1.63514	0.966097	4.6586	4.91795	1.12627	1.82606	3.8415	3.23478	4.60867	4.10082	1.94834	3.11652	1.89918	2.08339	3.22287	2.54115
PPA29142	507	0.280705	1.21645	0.327969	0.100164	0.495568	0	0.58385	0.633026	1.30325	0.190462	0.217622	0.553522	9.34944	11.643	15.4425	12.7945	20.906	19.6669
PPA34002	657	0	0	0	0	0.191212	0	0	0	0	0	0	0	0	0	0	0	0	0.149771
PPA19537	426	15.5347	18.9321	20.9476	16.4509	18.4311	19.931	17.7885	18.4923	16.522	15.3007	18.0006	12.9558	31.9479	27.6153	22.7083	22.598	21.7048	20.0187
PPA19538	1095	0.563205	0.476581	0.50618	0.0927545	0.229455	0	0.324397	0.266454	0.629656	0.176373	0.100762	0.0854294	0.504598	0.61173	0.82501	0.567196	1.71627	1.07835
PPA03384	8940	0.27328	0.281253	0.210795	0.181774	0.400487	0.375104	0.297999	0.290462	0.424173	0.194425	0.345566	0.240664	0.403357	0.393365	0.492618	0.451568	0.924943	0.917221
PPA39185	552	0	0.0429724	0.100411	0	0	0.129256	0.107251	0	0	0	0.399762	0	0	0	0	0	0	0
PPA11755	2832	3.2916	4.22149	3.10209	2.00837	4.8352	5.87021	3.32387	3.16288	5.61983	4.8248	5.20114	4.59138	2.52608	2.82354	2.41902	2.37584	3.2251	2.71015
PPA34001	459	0.826827	0.62015	1.32831	0.442554	0	2.64258	1.16083	1.46202	2.6913	1.47266	0.48076	2.75133	10.6439	11.0364	7.3806	6.54006	3.9306	5.64528
PPA39182	414	74.8829	95.3414	80.5294	65.0121	42.0272	35.6748	84.8711	95.1416	85.6985	57.0289	45.7061	58.4092	81.0609	61.281	107.65	104.263	101.047	82.7918
PPA11763	339	11.0552	12.0353	11.6085	5.09329	7.96745	10.5235	11.5261	12.3937	17.5419	12.9607	9.60137	9.65806	55.4164	42.9767	43.1929	60.7644	84.1535	52.6345
PPA33999	1893	72.5121	63.6187	64.2106	106.288	126.19	117.521	69.1633	71.7782	80.8726	83.9389	132.104	128.507	21.3843	25.2342	24.2589	23.568	18.0486	27.5151
PPA34000	873	5.73292	5.46148	1.74597	9.42366	6.90729	6.78352	1.72928	3.44239	2.36933	8.18528	7.01438	7.76864	0.732848	1.53458	1.55221	1.50191	0.516651	1.12714
PPA11772	996	56.8461	47.251	51.1139	24.3718	68.9936	78.943	52.7234	46.8117	65.3592	58.4136	69.4021	56.3995	25.9858	31.7352	31.4431	31.3173	26.567	35.105
PPA39181	3213	12.0776	12.3587	13.24	7.96597	16.0308	17.1212	14.9526	14.6474	13.3403	10.0832	16.1913	13.1161	2.86011	3.04901	3.03425	2.82436	2.14077	3.11358
PPA31225	858	9.39938	17.3897	16.0208	3.8472	5.56387	7.65054	19.1821	17.4789	18.6163	8.77856	11.5735	9.92146	39.215	43.817	35.7985	41.5823	61.0668	40.2925
PPA11778	417	36.973	36.9179	40.407	26.6702	17.6238	22.2433	44.5083	43.8001	28.7281	24.4305	17.7276	15.703	19.9451	22.79	24.1011	27.3057	26.8603	26.1927
PPA11779	2538	45.6168	44.3853	46.4182	15.0668	50.8841	49.2531	50.7816	44.6158	45.82	32.3783	49.4288	39.7327	20.2465	24.3967	22.2613	22.5271	25.0279	27.9406
PPA39180	579	0.245799	0.204842	0.382913	0	0.216971	0.246458	0.204499	0	0	0	0.0952801	0.0807817	0.251129	0	0.455073	0.595932	0.259664	1.13298
PPA39179	1080	0.0219626	0.131782	0.153963	0	0.174481	0.132129	0.164451	0.054031	0.1862	0.0894113	0.102161	0.389772	0.16156	0.348877	0.24397	0.159743	0.382824	0.121481
PPA29033	654	34.709	33.949	42.4599	9.62859	27.5648	23.7832	38.5178	32.8796	31.5394	22.3692	23.2816	16.306	10.8497	9.28205	11.7413	15.0363	9.65521	12.6385
PPA33998	216	18.6682	14.6058	13.8567	5.87767	14.5401	13.8735	13.8413	15.2638	18.354	10.9529	4.59727	10.1774	11.9823	15.6995	19.6919	19.8081	17.5751	12.4518
PPA29024	903	1.1295	1.05075	0.890019	0.168715	1.39121	1.42225	1.08177	1.38937	2.48149	1.12284	1.22186	1.76109	1.83566	2.87447	1.45896	1.79591	2.24769	1.74351
PPA29020	909	5.03617	4.82765	2.25609	4.02242	4.62979	4.47407	3.25646	2.82459	2.78116	3.3994	4.97658	4.27076	0.287928	1.28958	0.538321	0.986926	0.206746	1.37117
PPA29019	1503	2.41457	4.22965	1.88075	1.31772	3.97023	5.26933	1.45741	2.01888	6.9192	4.56158	3.23001	4.948	1.48983	2.06123	1.62786	1.53812	2.9759	4.1027
PPA29018	1905	3.27467	3.08806	2.5313	0.693102	3.72593	3.52066	2.62604	2.28207	2.6089	2.78794	3.04071	2.55346	3.20575	4.48321	4.03085	3.44139	5.64288	5.56133
PPA39173	390	0	0.121645	0.14212	0.520852	0.322119	0	0.151801	0.149624	0	0	0.282909	0	0.447396	0.429387	0	0.176946	1.73475	0.504612
PPA39172	498	0	0.381056	0.667792	0	0.252262	0	0.891603	0.117176	0.403808	0	0.221555	0.0939209	0.583951	0.168134	0.377922	0.415716	2.26424	0.85622
PPA39177	3579	0.0132549	0	0.0154866	0	0	0	0	0	0.0160537	0.0269808	0	0	0	0	0.0210344	0	0	0
PPA29011	654	0.072537	0.0362703	0	0	0	0	0.0905236	0	0	0	0	0.143035	0	0	0	0	0	0
PPA39176	2775	2.72669	2.55586	2.20708	0.933311	3.73484	4.47381	1.87741	2.38671	6.25288	4.21055	4.95014	4.09576	1.55097	1.90091	2.74	1.1315	1.73371	1.93844
PPA29010	732	0.324038	0.388865	0.757195	0	0	0.0974721	0.404388	0.159436	2.11928	0	0	0	0	0	0.205689	0.188549	0	0
PPA39175	2274	20.4756	20.0385	19.1702	12.8186	24.9153	25.8226	20.2028	20.4006	22.2219	19.5549	27.1227	23.6537	9.7831	12.5191	12.2656	11.2132	10.3139	15.0585
PPA29005	6537	8.98783	8.50202	8.36445	8.17252	23.7627	23.5976	10.0935	10.2121	11.3822	9.39496	24.6088	18.9609	2.65139	3.58644	3.15547	3.0456	2.98989	4.53588
PPA39174	1512	0.125501	0.0313767	0.0733157	0	0	0.0943777	0	0.0385936	0.19	0	0.182431	0	0	0	0.0995796	0.0456408	0	0
PPA39178	459	4.23749	3.7209	0.603777	2.65532	1.50533	3.10891	2.0637	2.41551	1.12659	2.62974	3.72589	2.64943	1.39385	1.9154	0.902074	0.601385	0.900762	1.5721
PPA45099	390	0	0	0.14212	0	0.161059	0	0	0	0.147323	0	0	0	0	0	0.193031	0	0	0
PPA29001	1071	21.0176	24.3188	13.9731	2.51307	5.80626	13.3905	11.7742	18.6067	48.2825	4.95895	6.38724	9.73883	34.2127	56.993	43.0184	39.2726	66.6096	77.911
PPA28999	5004	1.22769	1.0097	1.00242	0.142079	2.29713	2.35265	0.98789	1.22444	1.98065	1.15784	1.76394	1.32728	1.04607	1.33862	1.16594	0.917084	1.48723	1.16674
PPA39170	2736	0.0346778	0	0	0	0.11479	0.13039	0	0.021328	0.0735002	0.017647	0	0.0854762	0	0	0	0	0	0
PPA28993	2232	0.265677	0.403848	0.148996	0.182018	0.365847	0.5754	0.159146	0.0915042	0.154452	0.432635	0.444897	0.502931	0.0521161	0.0375137	0.0674571	0	0	0
PPA39171	984	4.82106	4.26684	4.2246	7.22523	6.76646	4.56811	3.73023	4.00291	3.82457	3.1403	7.17622	4.89591	1.44813	1.40402	2.37169	1.26236	0.534765	2.16665
PPA39169	522	0	0	0	0	0	0	0	0	0	0	0	0	0	0	0	0	0	0
PPA28989	8433	0.824125	0.793223	0.44365	0.156571	2.07068	2.6313	0.305384	0.992972	1.06627	0.526735	2.16534	1.84694	0.703483	1.43473	0.888245	0.814228	1.8987	1.61801
PPA19330	1503	2.80911	3.21958	2.13889	1.31772	2.46572	3.08564	1.91039	2.9895	4.20504	2.50566	2.45922	2.52068	4.45015	3.98319	2.00352	4.33888	5.40163	3.38255
PPA38966	249	0	0	0	0	0	0	0	0	0	0	0	0	0	0	0	0	0	0
PPA30298	8025	0	0	0	0.139218	0.0626175	0.168927	0	0.0109072	0	0.0120329	0.0687442	0.081597	0.0144951	0	0	0.00429962	0.014051	0
PPA38967	1971	0	0	0	0.0772954	0.0318687	0.144799	0	0	0	0.0244962	0	0	0.0147543	0	0	0	0.0381394	0
PPA30895	30093	0.00315284	0	0.000920923	0.00675015	0.00834921	0.00711291	0	0.00775643	0	0	0.0238319	0.0046628	0.00193273	0	0.00250165	0	0	0.00544974
PPA38968	336	0	0	0	0	0	0	0	0	0	0	0	0	0	0	0	0	0	0
PPA45064	225	0	0	0	0	0	0	0	0	0	0	0	0.207878	0	0	0	0	0	0
PPA38969	453	0.261806	0.104727	0.0611774	0.56052	1.10928	0.315009	0	0.0644079	0	0.106583	0.365346	0.413003	0.128392	0	0	0.152337	0	0
PPA38965	324	0.0732086	0	0	0.156738	0.193868	0.440429	0	0.360207	0	0.149019	0.340538	0.14436	0	0	0	0.21299	0	0
PPA45065	552	0.0429703	0.0429724	0	0	0.113792	0	0.160876	0	0	0	0	0	0	0	0	0	0	0
PPA38970	114	0	0	0.972398	0	0.550993	0.625873	0	0	0.252001	1.27058	0.483923	0	0	0	0	0	0	0
PPA38972	831	0	0	0.0333494	0	0.0755875	0	0.0712424	0.140442	0	0	0	0	0	0	0	0	0	0
PPA38971	333	0	0.284934	0	0	0.565885	0.214263	0.266678	0	0	0.289983	1.32534	0.561833	0	0	0	0	0	0
PPA28974	1659	0	0	0.0334097	0	0.151448	0.17203	0.0356856	0.105522	0	0	0.0665066	0.0563865	0	0	0	0	0	0
PPA28973	447	0.636768	0.477599	0.247994	0	1.12417	0.638475	0.33111	0.391634	0.771223	0.432055	0.246833	0.418547	1.95173	1.87317	2.77887	2.70169	3.69977	2.42146
PPA28972	2067	1.88196	1.905	0.817859	2.13746	1.70176	1.6914	1.00246	1.31274	1.04238	1.30808	2.74902	2.51174	0.225105	0.627878	0.582735	0.617641	0.327312	0.539523
PPA28968	1815	1.94723	2.02574	1.89336	0.83939	1.90343	3.30213	1.64723	1.78436	3.22894	3.37842	2.73556	2.98932	3.1404	3.92126	4.97733	3.30786	5.28072	4.86124
PPA45066	189	0.376502	0	0	0	0	0	0	0.154374	0	0	0	0	0.153866	0	0	0	0	0
PPA28967	285	0.166453	0.582615	0.388959	0	0	1.0014	0.830911	1.02375	0.403201	0.847055	0.193569	0	0	0.587583	0	0	0.791291	0
PPA28961	3417	2.02002	2.513	2.4088	4.69636	4.4302	4.69817	2.23503	2.87754	4.47273	4.04117	3.89093	4.88669	0.876593	0.882148	1.63034	0.656362	1.57297	1.34386
PPA38973	4251	0	0	0.026077	0	0	0	0	0	0	0	0	0	0	0	0	0	0.00884176	0
PPA38974	2325	24.0257	21.8027	23.4818	9.85082	30.4475	32.3144	26.8894	24.6465	24.8729	18.1499	31.2258	24.5028	4.86555	6.51838	5.18071	5.50587	3.94454	5.27618
PPA28957	795	39.7117	45.5617	47.5833	60.0454	48.3543	48.2844	43.7875	40.1869	41.195	46.3994	44.0644	50.5968	11.3031	12.4279	16.8083	12.3695	9.88119	12.5836
PPA38975	2547	10.719	10.8033	11.1746	5.9217	11.221	10.0007	12.1334	10.2411	10.6927	6.06607	8.98876	7.87807	2.4548	3.30385	3.85721	3.021	2.34638	3.73457
PPA28952	1059	0.694341	0.492782	0.471048	0.575446	0.593137	0.943243	0.866513	0.495922	0.949464	1.36777	1.09397	1.01584	1.01604	1.58131	0.817511	1.23812	1.95208	2.72557
PPA38976	327	7.61639	8.7774	10.3395	12.2687	5.18641	3.05472	12.7638	13.1162	6.06189	6.49667	4.21767	5.00624	51.3138	43.1455	70.9079	72.491	82.1842	74.928
PPA38977	5481	18.9809	18.1249	19.4363	37.1353	33.6127	30.9559	21.2571	21.5805	21.6207	16.2262	31.3832	30.6868	3.2312	4.52184	3.40631	3.9975	3.22992	4.72758
PPA28949	900	2.26654	4.55965	2.15548	1.18494	2.16357	3.80531	1.97341	2.65833	5.29873	2.78963	1.59372	4.10559	2.13259	3.20967	2.46758	3.9105	17.8744	3.64442
PPA28948	825	6.44023	7.21686	6.28169	6.21708	3.19776	2.94047	7.57073	4.98657	6.37241	2.57505	4.88146	4.7623	3.73644	4.92234	3.05691	2.04935	2.96135	3.10107
PPA38978	210	9.93964	7.79396	7.25826	9.43114	8.97331	12.9109	10.149	11.5318	17.784	18.853	8.40643	15.1454	46.9447	55.0229	53.4145	61.6151	83.9428	78.0948
PPA28946	1044	0.227199	0.0908841	0	0.0972856	0.120332	0.136685	0.113415	0.391259	0	0.231236	0.105684	0.313609	0.389972	0.320807	0.288437	0.727105	1.44009	0.565514
PPA28947	1596	0.743095	0.995796	0.555656	0.0636379	0.275496	0.670579	1.03864	0.712966	0.756002	0.544535	0.414791	0.117225	1.51235	1.46896	2.31129	2.24841	4.23906	2.34284
PPA38979	1410	17.5458	17.513	23.2517	12.6057	10.2461	8.60243	23.9539	18.4165	17.2368	8.8346	8.76415	8.72425	4.99117	5.19604	5.17898	4.91872	3.67866	5.35032
PPA28937	195	11.6773	12.2861	6.82175	15.1047	10.3078	10.9769	5.76844	13.7654	29.612	27.4837	9.61889	15.351	2.98264	2.57632	7.52821	0.707783	1.1565	1.68204
PPA31150	2052	0	0	0	0	0	0	0.0432766	0.0853122	0	0	0.0537692	0	0	0	0.0733744	0.016815	0.0732677	0.0959059
PPA31123	975	2.7977	2.18961	0.909566	3.33345	2.19041	2.92716	1.57873	1.40647	1.17859	2.47601	3.16858	2.59048	0.119306	0.515265	0.193031	0.247724	0.0771002	0.605535
PPA28936	1224	11.2203	12.7906	11.3435	11.3681	15.9086	17.8957	11.5841	17.6395	23.3768	19.2497	16.6764	16.5844	47.4701	56.1282	53.9399	47.0489	72.0405	76.9884
PPA20485	1119	4.93893	4.87558	2.00606	4.9467	4.93973	5.73857	1.79882	2.78991	3.64556	5.60918	6.16255	4.34705	0.727669	1.04757	1.04278	1.01756	0.87332	0.85004
PPA20484	798	1.66453	2.31857	2.46572	0.700017	1.41684	2.68231	2.00309	1.71843	1.008	2.84368	1.79743	3.75119	3.64421	4.9315	6.46219	2.76727	3.34415	2.30174
PPA38980	480	0	0.0988365	0.230945	0.634788	0	0	0	0.24314	0.1197	1.20705	0	0	0.424094	0	0	1.58145	0.783049	1.36666
PPA28934	1659	5.47595	5.6049	5.93022	6.06091	7.26952	5.63399	5.19226	6.34889	7.9829	6.37359	5.88583	7.18928	7.62515	5.90504	7.91847	8.06975	11.1014	10.874
PPA28931	1692	1.13551	2.08888	1.35946	1.50068	2.26454	2.36145	1.15466	1.8451	2.1563	1.96895	3.32568	1.57567	2.74995	2.25162	2.2469	3.09969	4.17626	4.03213
PPA28927	2088	1.51087	1.46551	0.690179	0.753963	2.37655	2.2553	0.992378	1.24365	0.935588	1.50303	2.74779	1.61285	0.0278551	0.0401008	0.0721093	0.115676	0	0.0942523
PPA38981	3153	25.9163	19.929	29.4976	17.1854	23.8662	28.6032	22.56	17.2858	21.4117	30.6721	28.6771	29.1494	24.4507	19.0671	14.2781	10.6151	5.68623	6.92822
PPA28926	2715	42.8001	41.2033	39.2376	8.66024	64.2939	83.7799	40.9838	39.8695	49.1922	38.5723	64.7783	52.8022	13.4853	19.6142	14.2107	15.0854	14.6192	16.2851
PPA28925	1152	1.77073	3.31514	2.88681	1.27839	2.78079	2.29161	2.18412	1.69691	3.84038	2.22131	1.48453	2.19247	2.52437	1.85341	2.71199	3.44445	3.13219	3.6729
PPA33987	1002	4.80547	5.01876	1.7148	6.94339	4.26277	5.91019	1.03397	2.79538	1.92094	5.34862	4.45962	5.78822	0.406318	1.96374	0.751319	0.61984	0.0750226	0.851093
PPA28923	4152	7.87797	9.44374	7.80272	3.43691	11.422	12.8711	6.89412	6.47201	16.4882	9.84946	11.1477	12.2451	10.2189	12.3418	8.34051	7.39618	9.15216	10.1986
PPA28922	1266	2.56681	2.94167	2.73631	2.1661	3.72116	2.19797	2.52522	2.00504	5.35531	3.39424	2.09165	3.54674	4.5252	6.54765	8.05745	6.29583	9.11454	9.53423
PPA38988	1644	0.230848	0.54829	0.944007	0.617799	0.343868	0.6076	0.666207	1.91672	0.768878	0.0587374	0.0671134	0.199153	0.972896	2.2155	2.26671	0.860512	2.08051	6.14498
PPA38982	348	14.518	23.9934	9.55633	8.90163	11.1909	12.3016	8.9314	10.3125	10.5666	10.9606	10.1457	6.7202	3.09192	6.49633	4.86738	5.45329	7.34446	5.65514
PPA38983	954	2.4366	3.10806	2.93401	0.745244	0.987629	1.34622	3.94062	2.32435	2.86076	0.404881	0.925236	1.02959	0.670625	0.877678	0.670753	0.7957	0.630379	1.6503
PPA01894	579	1.35189	1.27002	0.765827	0.877082	1.08486	0.862603	1.43149	0.806266	1.29003	0.917277	0.952801	1.29251	0	0.650755	0.195031	0	0	0.226596
PPA38984	528	6.82837	4.44764	3.56914	2.8854	4.52065	6.62146	3.9244	4.08917	4.84242	3.93207	5.74658	5.49224	0.330463	1.26864	0.998059	0.326747	0	1.11818
PPA38985	771	0	0	0	0	0	0	0	0.0378428	0	0	0	0.970637	0	0	0	0	0	0
PPA38986	315	0	0.150608	0	0	0	0	0	0	0	0	0	0	0	0.132906	0	0	0	0
PPA33988	213	0	0	0	0	0	0	0	0	0	0	0	0	0	0	0	0	0	0
PPA33986	213	0	0	0	0	0	0	0	0	0	0	0	0	0	0	0	0	0	0
PPA38987	291	0	0	0	0	0	0	0	0	0	0	0	0	0	0	0	0	0	0
PPA38994	1044	4.24863	4.81686	4.32689	6.27492	6.37758	6.83425	4.53658	4.22001	7.42967	13.5504	6.97516	6.04818	6.88022	6.49633	10.3116	4.69313	2.19614	7.41452
PPA38995	354	2.41216	3.35039	2.81831	1.2911	2.83901	1.20931	1.83962	2.63745	3.00265	2.18224	3.42847	3.0389	1.47868	1.41916	1.06331	0	0	0.648584
PPA38991	219	0.324926	0.216628	0.75927	0	0	0	0.946158	0.399682	2.62357	0	0.251905	0	0.132789	0.382331	0	0	0.343254	0.149771
PPA38996	519	0	0.0914094	0	0	0	0	0	0.112435	0	0	0	0	0	0	0	0	0	0
PPA15707	1341	0	0.0707554	0.0413324	0	0	0	0	0.0870299	0.257074	0	0	0	0.0433717	0	0	0	0	0
PPA38992	1221	7.63456	8.56744	2.88255	7.44486	9.00271	12.0377	2.69102	4.92253	3.83511	7.39456	11.431	7.81459	0.762149	1.23436	1.17147	0.367369	0.123133	1.2357
PPA01821	768	24.8623	25.9137	22.0841	12.1668	21.3467	18.9522	24.0124	28.151	29.4014	20.7462	19.251	18.6969	48.4679	43.4461	35.6316	46.0508	34.9435	34.5508
PPA38993	2232	3.85762	4.47421	3.91116	2.34348	2.47651	2.877	3.48796	4.09154	9.16415	2.46602	2.02675	2.82899	10.5144	12.9797	13.795	9.27539	16.0651	17.8253
PPA45067	222	0	0.2137	0	0	0	0	0	0	0	0	0	0	0	0	0	0	0	0
PPA38989	477	0	0	0.232397	0	0	0	0.248228	0.122334	0.120453	0.202441	0	0	0	0	0	0	0	0
PPA33412	792	0	0	0.0349916	0	0	0	0	0.0368393	0	0	0	0	0	0	0.0950532	0.34853	0	0
PPA01825	921	0	0	0	0	0	0	0	0	0.0623845	0	0	0	0.0631504	0	0	0	0	0
PPA01826	8715	7.30504	8.08111	5.50769	2.20847	11.4959	13.5576	6.96299	7.64321	9.14749	6.42099	13.0907	8.2704	10.1007	12.072	7.08766	9.67233	15.3235	12.1
PPA01828	552	0	0	0	0	0	0	0	0	0	0	0	0	0	0	0	0	0.408547	0
PPA38990	270	1.22991	1.75709	0.615852	1.12851	0	0.528515	2.41195	1.08062	0.212801	1.25176	0	1.03939	0.861652	0.620226	0.836468	1.02235	0	0.728885
PPA01830	1908	0.0248633	0.161619	0.0871489	0.0532317	0.230447	0.37395	0.0620571	0.16821	0	0.202441	0.0578272	0.392223	0.030483	0	0.0789121	0	0.118196	0
PPA45068	339	4.75791	4.05842	1.96201	1.34822	1.11174	0.420941	1.04783	3.87302	2.96602	1.56668	0	2.75944	5.23282	6.7923	3.109	4.58023	6.65245	2.1286
PPA01832	216	0	0	0.769815	0.70532	0.581604	0	0.274085	0.810466	0.266001	0	0	0	1.88486	0	1.74264	0	1.04406	0
PPA39003	729	0.0650744	0.52062	1.2165	0.905597	0.25849	1.37022	0.690289	0.640368	1.41867	0.463614	0.302701	0.513279	1.3563	0.574283	0.567972	0.80463	2.57794	1.70973
PPA38997	459	0.31006	0.155038	0.483021	0	0.273696	0	0.0644907	0.254264	1.00141	0	0.24038	0.407604	0	0.182419	0	0	0	0.285837
PPA01835	1947	0.0609132	0.121832	0.0996371	0	0.064523	0.109938	0.167238	0.059942	0.206571	0.0495964	0.141672	0.0480458	0.179234	0	0.231994	0.106331	0.077219	0.202156
PPA38998	507	1.40353	1.59074	0.819922	1.60262	1.4867	0.985102	0.46708	2.30191	1.58656	1.61893	2.17622	1.56831	4.01509	1.40377	6.31063	3.8792	5.41184	4.52857
PPA01841	756	15.6248	16.2531	14.4065	15.4499	18.7775	17.743	11.5899	13.2762	16.91	25.6738	18.3891	15.7146	15.6944	15.6164	16.1319	20.9035	21.7265	19.0898
PPA39004	537	0	0	0	0	0	0	0	0	0	0	0	0	0	0	0	0	0	0
PPA38999	282	6.22429	6.98164	2.94823	4.32196	0.445484	1.26506	3.25403	3.00045	2.9543	3.76669	3.13005	4.47823	2.47496	4.15683	4.53829	3.9154	1.06628	8.1418
PPA39000	1167	7.52035	8.88258	5.79439	12.4891	11.6799	9.04862	3.88088	5.22532	5.98194	10.7983	11.9127	12.0639	2.46701	3.91029	3.06418	2.54274	3.02752	2.92303
PPA01845	1227	12.1208	19.5836	5.05932	12.9958	6.65502	6.74535	7.16509	6.44409	4.84654	10.4277	6.83408	9.9873	1.94346	3.48024	2.85299	1.96847	0.765818	3.288
PPA01847	1197	12.8407	14.9023	4.97775	13.2791	8.34361	10.312	6.67697	9.14059	6.12001	9.72096	8.15755	9.61241	1.40909	2.23841	2.01256	2.7961	0.879213	2.43875
PPA39001	306	0.077515	0	0	0	0	0	0	0	0	0	0	0	0	0	0	0	0	0
PPA01851	1362	20.3759	23.0241	21.5073	20.619	21.1222	22.3164	20.1036	38.4096	25.29	28.4659	20.8598	20.9481	172.563	113.977	63.426	153.142	98.4641	79.6636
PPA30270	1176	0.403395	0.524438	0.824802	1.2523	0.373888	0.364028	0.67962	0.992407	0.684002	0.780068	0.281465	0.517044	0.84077	1.85118	0.864208	0.733513	2.84454	2.11972
PPA39002	672	11.6127	9.46006	8.08306	2.04039	5.04749	8.0693	9.86707	7.20736	11.0295	13.5075	7.63474	7.79543	4.67369	2.11818	3.19277	6.36689	2.62881	2.14761
PPA39005	621	0	0	0.267762	0.899539	0	0.229789	0.095334	0.093967	0	0.699741	0.177672	0	0	0.134832	0	0.111125	0	0.211271
PPA01855	411	0.923391	8.42635	1.21372	0.24712	0	0.6944	0.576179	9.93856	0.419388	0.822323	0.536907	8.64895	0.778317	2.1391	2.2896	10.9138	2.28627	0
PPA01856	621	0	0	0.044627	0	0.404594	0	0.190668	0	0	0.077749	0	0	0	0	0	0	0	0.105635
PPA01857	909	28.808	26.0693	19.6341	14.8047	28.8844	30.1411	23.2511	16.755	29.613	31.3382	24.7008	29.1235	23.6421	22.1992	20.1249	24.3315	30.1848	22.3717
PPA01862	1425	33.3905	43.1967	40.3156	21.0972	39.3629	43.711	37.9103	39.3733	47.618	39.7438	33.2939	41.4553	36.6316	28.3215	20.6299	30.2428	20.8637	17.8155
PPA39006	396	424.796	421.642	397.225	604.524	340.238	295.128	341.61	392.118	298.525	413.568	314.007	360.125	219.721	218.735	268.145	232.818	189.26	251.548
PPA01867	1092	4.01843	3.97518	3.67989	0.790579	3.04863	3.78963	2.90049	3.17952	9.41818	3.80244	2.52597	2.86975	1.78426	1.38017	1.65455	2.90697	3.33871	2.37288
PPA01870	1986	1.74374	2.43657	1.63266	0.792686	1.20186	1.58076	1.63954	1.60134	4.9182	1.70179	1.36112	1.0127	1.31786	1.34913	2.0659	1.47678	2.44141	3.03885
PPA39009	2166	3.15385	3.20876	1.18991	2.43834	2.31997	4.05171	0.99764	1.52215	1.44569	2.78636	3.94779	3.04475	0.496763	0.367239	0.382319	0.28674	0.156176	0.0908582
PPA01874	3558	0.753321	0.860027	0.599755	1.27029	1.25344	1.78474	0.582374	0.541222	1.79248	1.8998	1.73657	1.20941	0.187987	0.411828	0.507805	0.300629	0.0739473	0.562335
PPA01877	1593	4.09472	5.58398	1.7049	3.50668	6.42721	7.65899	1.30074	2.63745	2.57885	6.00117	7.65345	6.72374	0.109532	1.13007	0.23629	0.693121	0.283136	0.555929
PPA01878	1290	0.239035	0.20227	0.408181	0	0	0.0553097	0.596614	0.248794	0.400857	0.149712	0.342122	0	0.450864	0.356991	0.0875374	0.481457	1.51511	0.381393
PPA39007	2211	1.65211	2.09206	2.41912	0.84983	2.7273	2.7107	1.68691	1.82107	3.80702	1.98719	3.1189	2.91932	0.499805	1.00355	1.22576	0.889531	1.75097	1.617
PPA01880	864	0	0.0823637	0.128303	0	0.145401	0.247742	0	0.0337694	0.133	0.111764	0.127702	0.10827	0	0	0.0871321	0	0.130508	0.151851
PPA01881	600	62.6197	66.7739	52.8401	36.9024	52.1349	44.9502	50.6674	54.0256	58.318	45.7071	36.6862	30.3242	53.1209	48.9823	72.7727	72.5168	87.2003	91.4021
PPA39008	705	1.58131	1.98514	0.864814	2.80928	2.762	1.01205	0.923726	3.55915	0.733483	1.30122	0.704262	0.132688	1.15498	0.7126	0.32035	2.34924	1.49279	0.930491
PPA01885	2034	1.07286	1.55106	1.67588	0.798947	1.11174	1.50837	1.06238	1.04715	1.75137	0.949501	1.0849	1.05779	1.24387	0.782143	0.925297	0.712481	1.88486	1.53195
PPA01887	1863	49.4636	43.6854	102.925	28.2401	21.0389	17.9236	79.3974	40.7504	34.5878	62.562	33.7281	35.3493	27.1139	24.6742	20.1439	16.6318	9.56303	7.37688
PPA39019	987	3.91722	6.08039	5.08218	8.64393	13.1736	12.2892	2.45927	7.44939	4.71525	10.5663	13.9176	13.3162	7.33648	3.13883	0.991558	3.60077	2.77994	5.08447
PPA39010	447	1.06128	0.636799	0	0	0	0	0.529776	0.391634	1.2211	0	0	0.94173	0.130115	0	0.505249	0	0.336343	0.146755
PPA39014	1893	0.72675	1.01499	0.512397	0.0536535	0.564091	0.979973	0.578576	0.292847	0.470454	0.739662	0.670283	0.790662	0	0.309622	0.119306	0	0	0.103961
PPA39011	516	0	0	0	0	0	0	0	0	0	0	0	0.181289	0	0	0	0	0	0
PPA39015	264	14.5552	19.2282	14.8014	11.5416	6.18615	7.83764	17.828	9.83611	10.9907	16.8256	10.8663	9.92146	17.9552	8.40477	21.2444	17.2522	11.1051	12.1757
PPA33989	384	25.2021	31.7512	25.9091	32.6652	26.8265	24.7122	27.597	20.9708	32.3191	37.0917	23.13	29.5983	28.7021	36.087	30.8774	26.4175	29.658	23.8311
PPA45070	819	4.63387	6.16913	2.47018	5.08451	4.6017	5.66266	3.14445	2.77874	3.61293	5.65944	3.57004	5.31117	0.532615	2.19805	0.919196	0.842599	0.78018	1.88228
PPA39016	342	0.277422	0.0693589	0.162066	0.296977	0	0	0.605873	0.426561	0.420001	0	0.322615	0	0.170063	0.122413	0.990554	1.21068	1.09902	1.53449
PPA39020	462	0.975481	0.821498	0.53987	0.10992	0	0	1.08922	0.315766	0.870548	0.209013	0.835866	0.202479	0.440618	0.543705	1.79243	1.19496	3.01016	1.41991
PPA01892	471	176.21	193.896	204.349	147.713	135.362	117.25	217.955	193.087	140.164	157.763	120.642	132.671	116.385	100.53	124.591	121.828	88.6591	103.135
PPA39021	912	717.622	886.121	1066.69	609.174	704.858	693.389	1010.43	953.588	762.711	892.848	756.19	711.384	1141.48	966.986	624.875	666.897	440.238	431.756
PPA01893	3063	31.8817	29.3586	27.5143	61.9079	48.0481	53.9955	26.3251	23.8806	30.3038	41.3464	54.6809	59.966	15.6749	18.7936	24.8606	16.1652	16.9832	27.2314
PPA01899	1515	1.73787	2.55213	2.03048	0.737444	2.15596	1.83672	1.71941	2.04141	2.78748	2.42207	2.84029	3.21079	1.28608	1.05009	1.04351	0.706031	1.16604	1.32065
PPA01901	1461	4.02633	3.81545	3.16778	1.77272	4.12736	6.88589	3.0594	1.55769	5.68269	2.87512	1.66143	2.33703	4.89655	5.32987	4.53445	4.5817	4.3735	2.58178
PPA39012	288	0.0823597	0.247091	0.288681	0	0	0.495483	0.205564	0.101308	0.299251	0	0	0	0	0	0.653491	0.359421	0	0
PPA45071	192	0	0	0	0	0	0	0	0	0	0	0	0	0	0	0	0	0	0
PPA39017	468	0	0	0	0	0	0	0	0.0623435	0	0	0	0.0999414	0.0621384	0	0	0	0	0
PPA39018	327	4.42476	5.368	3.13576	0.7765	3.26552	3.9275	3.0778	4.1936	3.51414	2.80538	3.88026	2.28857	7.20349	5.12113	8.17283	9.81319	12.9886	11.6354
PPA39013	300	0	0	0	0	0	0	0	0	0	0	0	0	0	0	0	0	0	0
PPA01905	918	5.78779	8.19115	7.93966	9.79151	10.2636	10.4149	9.70584	6.00698	5.72684	12.5176	11.2979	11.2091	9.21841	8.89295	11.4809	13.2305	19.9805	10.6474
PPA01906	522	0.0908797	0.0908841	0	0	0.120332	0.136685	0.113415	0.111788	0	0	0	0	0	0	0	0	0	0.754019
PPA01907	1203	1.00557	1.00562	1.17488	0.253282	0.365497	0.771026	0.63976	1.11565	1.62386	1.08364	0.642012	0.505439	0.966941	0.556811	1.97123	1.00387	1.34348	2.8083
PPA01914	714	35.1475	33.4549	32.3711	13.7271	20.4099	21.0851	32.5862	40.496	37.2177	23.8029	17.2301	17.8836	87.9754	92.1153	91.7831	117.963	132.5	119.531
PPA01915	1587	2.76504	2.60076	2.30508	2.01596	3.87882	4.81059	2.23828	3.2725	1.53868	2.95108	3.99762	2.79987	2.63871	2.79629	2.3244	3.71787	2.48681	2.27346
PPA45072	312	0	0	0	0	0	0	0	0	0	0	0	0	0	0	0	0	0	0
PPA01923	462	71.5182	73.4727	84.6997	37.5927	55.7433	53.435	83.9983	80.4571	65.3532	46.0875	53.0178	44.6466	33.5499	35.7939	39.6779	43.0185	35.227	53.7434
PPA30588	1026	24.0895	24.5299	9.5349	35.1918	24.611	30.2505	10.9346	11.4318	13.44	26.3528	36.1329	29.8597	2.26751	4.6925	5.1729	4.84273	2.52774	5.37073
PPA01926	2298	23.668	29.2329	26.9898	13.414	26.0492	31.7937	33.8649	30.0147	37.8415	14.7914	26.7434	20.1501	37.7999	40.2803	43.0301	50.2852	52.683	55.1231
PPA01933	786	102.242	110.304	122.806	109.125	77.1979	64.723	122.284	124.539	89.6199	58.6019	69.0643	74.8004	25.6769	31.3723	39.5088	35.1629	23.2404	42.3977
PPA39022	534	0.35535	0.444209	0	0.380398	0.705766	0.668067	0.221732	0.218553	0	1.08499	0	0.700713	0	0	0	0.25846	0	0
PPA31527	618	3.45431	4.60597	1.34531	2.1365	0.813116	1.26998	2.20333	1.65241	2.41725	1.79691	3.21362	2.87598	0.37645	1.76132	1.33997	1.61914	0.547374	1.37993
PPA09804	1953	0.0121452	0	0	0	0	0	0	0.119516	0.176517	0.024722	0	0	0	0	0.0770938	0.0706696	0	0.0671783
PPA01929	576	2.75905	4.077	2.11699	0.35266	1.63576	5.57418	0.925038	2.73532	6.53364	2.84999	2.0113	1.13683	1.2117	0.872193	1.11093	0.718842	1.76186	1.48055
PPA01930	1038	73.1012	70.2024	92.2977	23.4346	50.6499	45.298	82.4727	78.9291	57.3454	32.6067	43.4216	26.5856	12.6913	14.6811	20.126	18.8146	10.3199	20.6026
PPA22420	1521	80.3129	87.7247	87.0939	89.4463	63.1436	58.5901	85.826	82.7922	90.9439	43.9015	56.0014	56.2747	17.112	18.3591	25.2425	22.5266	13.023	22.8154
PPA45073	1065	0.0890877	0.133638	0.182153	0	0.117959	0	0.0555891	0.219168	0	0	0.259001	0.0878358	0.0546118	0	0.106031	0	0	0
PPA32326	162	41.8753	53.4449	53.2028	28.5263	25.9783	22.0215	44.0364	60.1546	64.0175	31.89	24.5187	31.1817	96.7563	88.8991	130.582	146.963	121.808	176.552
PPA01935	1659	53.9732	55.9775	43.299	38.998	90.8311	129.496	40.8779	44.8643	75.5172	88.4153	106.743	91.628	46.8903	46.988	44.4478	36.6051	34.8223	35.9236
PPA29260	306	0.077515	0.542631	0.0905665	0	0	0	0.290208	0	0	0	0.180285	0.152852	0	0	0	0	0	0.428756
PPA08066	645	3.75101	3.08921	3.69511	2.67694	1.75293	2.10177	2.15699	1.17612	1.78159	0.673704	0.598714	1.3778	0.315605	1.10343	0.466866	0.802429	1.10719	0.966196
PPA39024	3291	130.757	145.359	172.495	122.352	157.558	119.241	188.86	175.575	128.224	70.7873	128.908	93.7442	26.4387	35.4284	38.0643	43.8566	21.4942	41.67
PPA09898	900	13.5992	19.7673	9.54571	11.9058	19.4721	24.1796	13.5837	15.4637	21.163	13.9482	12.5046	8.67891	26.3989	24.3749	22.6683	27.1052	38.0875	27.5154
PPA39027	1065	0.445439	0.846374	1.0669	0.667571	0.176939	0.200985	0.472508	0.438336	1.13294	0.181341	0.259001	0.351343	1.74758	1.72964	1.30772	1.61993	1.69403	2.03266
PPA39034	384	377.784	285.761	102.987	376.773	257.959	313.827	89.4203	183.646	141.396	341.37	324.969	269.917	40.2132	80.6778	57.932	72.5132	19.6741	70.6392
PPA31805	468	4.56146	4.30826	3.90829	1.41064	1.07373	2.28685	5.12329	3.61592	4.05139	2.1665	1.6503	0.799531	1.73987	1.43129	2.41289	0.663547	2.73063	0.981191
PPA39023	501	13.7773	12.6889	12.944	4.25726	16.4242	11.678	14.2984	16.3646	11.6977	3.95123	17.1778	8.7757	1.68332	2.84115	1.05185	2.06613	0.750226	0.851093
PPA39028	471	10.7771	7.10112	6.1193	6.14572	7.46823	6.2109	8.17019	7.06189	5.00149	1.53765	7.02767	5.16385	0.24697	0.799973	0.559421	0.293031	0.0798011	0.139277
PPA09889	372	146.653	162.666	121.805	35.084	66.0214	87.8444	118.723	171.61	167.658	98.1217	65.8447	45.641	187.149	172.863	131.744	168.07	195.307	133.404
PPA39035	405	0.351401	0.937116	0.273712	0	0.620377	0	0.584715	0.432248	1.7024	0.953721	0.272431	0.230976	3.87743	4.44495	6.78469	5.28216	5.84676	7.93674
PPA05101	3654	2.57709	4.21962	2.79105	2.19587	2.90515	3.06565	2.3169	2.36353	2.94828	3.92441	3.15543	3.3921	5.50736	6.1297	7.99383	6.85556	10.1321	9.94586
PPA39029	555	1.32488	2.77811	1.34822	1.64702	1.24495	1.54269	0.800033	1.83998	1.39758	2.87083	1.49101	1.60122	3.14387	2.71558	4.27277	2.11379	2.91209	4.37331
PPA39030	399	1.90232	2.02132	0.972398	1.52731	2.3614	3.75524	0.222566	1.17	2.44801	4.5983	1.79743	3.51674	0.437305	0.629553	0.943385	0.864773	0.188403	0.98646
PPA39025	348	0.204479	0.477141	0.0796361	0.437785	0.360995	0.410055	0.340244	0	0.495312	0.554967	0	0	0	0.240605	0.324492	0.594904	0.64804	0
PPA09882	573	0	0.0827949	0	0	0	0	0	0	0	0	0	0	0.101504	0	0.262765	0	0	0.228969
PPA39026	636	0.0745899	0.0372968	0	0	0.197526	0	0	0	0.0903398	0.151831	0	0	0	0	0	0	0	0
PPA09881	264	0	0.0898513	0	0	0	0	0.112126	0.110518	0	0	0.208967	0.177169	0.220309	0	0	0	0.854235	0
PPA39031	564	4.41588	6.47694	2.55513	5.04229	2.22742	6.32532	5.7208	5.43184	2.9543	5.99246	4.40164	5.97097	1.54685	4.45375	2.13566	2.01888	2.99891	4.41983
PPA09879	1656	120.03	129.519	124.442	229.413	226.219	231.455	151.903	141.444	146.052	220.943	228.298	283.601	104.206	104.764	83.1695	80.1353	60.5558	93.9627
PPA09877	2382	2.96744	4.01321	3.6765	1.535	1.81953	1.40782	4.53587	3.39293	3.5096	2.57423	1.34328	1.5316	4.9933	4.25331	5.40439	5.83765	7.44784	6.49937
PPA39032	198	0	0	0	0	0	0	0	0	0	0	0	0	0	0	0	0	0	0
PPA09873	3099	0.137771	0.267901	0.286166	0.458834	0.162151	0.115117	0.2579	0.282447	0.519126	0.436237	0.10681	0.120742	0.403508	0.432297	0.558725	0.489898	0.715584	0.95256
PPA39033	579	6.75947	6.59592	5.50438	3.1575	1.84426	0.739374	6.64621	4.38407	4.31665	2.16811	2.19144	0.403908	0.100452	0.93998	0.130021	0.178779	0.389496	1.13298
PPA09872	1101	4.54572	2.75773	1.98851	4.8892	3.0237	2.85139	1.96266	2.27902	1.0698	4.473	3.00639	5.22528	0.26413	0.684446	0.649573	0.501427	0.443799	0.446864
PPA09871	549	4.66615	6.48108	5.9566	12.7651	8.2378	6.6281	5.06833	6.85574	6.22703	10.7294	8.74234	8.00842	9.32279	7.01567	14.4668	10.1188	6.02477	7.28885
PPA30293	423	1.12149	0.729006	2.09652	0.480218	1.48495	0.6747	1.39958	1.24156	1.49413	1.25556	0	0.442294	2.40621	1.68253	1.51276	1.71299	5.06483	3.72196
PPA39038	1524	0	0	0.0727384	0	0.082432	0.0936346	0	0	0.0377009	0.126725	0.0723979	0.092072	0.114491	0	0	0.0452814	0	0.172177
PPA09868	1050	0.316261	0.293685	0.554267	0	0.358933	0.67952	0.310108	0.11115	0.738722	0.45983	0.315241	0.178181	0.304656	0.47846	0.179243	0.197168	0.286372	0.468569
PPA09867	1068	0.288722	0.444209	0.103795	0.190199	0.470511	0.467647	0.110866	0.382467	0.430383	0.497288	0.154964	0.525535	0.217833	0.509596	0.6344	0.775381	0.703864	0.42996
PPA09865	417	3.64042	7.45184	8.70611	4.99306	4.06704	3.93535	10.364	6.29714	5.09803	5.32608	3.30739	6.6177	12.9015	16.3646	16.7895	20.6861	23.4351	24.8555
PPA09864	579	14.7889	21.2217	9.28565	18.8573	16.7068	22.3044	8.07771	10.2799	21.6329	15.9273	15.9118	26.0925	5.12304	7.66445	2.34038	2.26454	1.03866	2.03937
PPA39041	1788	16.7019	20.2449	17.0806	7.98101	14.5791	18.5158	16.9528	15.6491	21.5139	16.6611	15.9207	18.2068	25.405	31.3755	28.8624	26.8046	36.4091	34.3958
PPA09858	684	81.0766	108.339	103.641	62.1424	51.8852	45.7931	110.918	107.024	56.7421	47.5762	44.4402	36.1052	66.3245	39.5394	57.232	85.3531	76.9311	66.3669
PPA09860	177	662.809	628.935	816.839	156.079	193.408	174.544	757.758	830.137	623.415	193.401	177.034	121.027	116.487	99.8143	158.858	162.385	58.8216	139.723
PPA39036	3741	29.0709	31.6213	29.4246	10.3982	30.1725	31.8889	30.5903	25.6827	29.8339	14.5324	32.885	21.0295	9.18831	11.8176	7.70731	6.74225	6.90238	7.50512
PPA39042	5568	7.15252	8.25199	7.52561	4.7974	5.39237	7.8423	7.46942	5.47064	7.54318	8.06436	6.49958	7.84583	9.13997	9.4663	9.42379	5.88707	6.15638	5.555
PPA39043	384	254.553	188.469	61.9942	209.083	168.32	195.282	54.8856	102.499	76.9074	211.108	215.066	155.665	19.9173	35.3238	24.3099	31.1798	6.26439	25.0269
PPA09846	363	1.30687	1.30693	1.98498	0.979288	1.73039	0.786221	1.0601	3.53658	1.10797	1.5961	2.12766	1.0308	7.04988	6.57388	6.01428	7.50923	16.567	9.84898
PPA39044	273	0.17377	0	0	0	0	0	0	0.213749	0	0	0	0.342656	0.426092	0	0	0	1.10143	0.480583
PPA09845	2361	13.8038	17.3811	12.9352	5.54936	16.7076	17.8601	12.8636	12.7409	20.892	16.9325	17.7815	17.3738	22.2447	22.6615	19.9604	21.4246	25.9172	22.1861
PPA39045	402	20.2974	25.4319	17.3036	8.84282	22.8128	30.8826	17.1569	22.2818	45.0216	29.6659	27.0347	26.8768	46.0084	41.3445	36.4238	44.9759	44.6922	49.6077
PPA16815	1620	11.9623	13.3539	8.39954	16.5515	15.238	21.537	8.36874	9.7436	9.34549	17.167	20.7388	16.7457	3.64407	3.66967	5.18146	4.83488	1.6241	3.30023
PPA31203	540	3.60187	4.26095	1.79624	1.9749	4.30387	4.09599	4.1661	3.02574	2.12801	4.7388	3.77997	3.55125	0.861652	0.775282	0.557645	0.958457	0.278417	0.607404
PPA39046	402	0.472032	0.590068	0.758325	0.505304	0.625007	0.709946	0.589079	0	0.428777	0.120105	0	0.349049	0	0	0	0	0	0
PPA45074	405	0	0.0585697	0	0	0.155094	0	0.0730894	0.0720414	0	0	0	0	0	0	0	0	0	0
PPA39048	126	0	0	0	0	0	0	0	0	0	0	0.87567	0	0	0	0	0	0	0
PPA28815	744	57.8325	64.435	80.0484	56.9262	44.0705	39.4149	80.3689	70.236	59.1551	36.6658	43.155	39.9202	13.0551	18.0066	21.4008	17.5769	11.5689	18.9569
PPA28764	1380	3.91889	4.3488	3.17298	4.15832	3.82341	2.74024	3.94683	2.89653	3.03935	4.37338	3.79774	4.9484	4.91001	4.18653	5.56433	5.35069	6.45504	5.96576
PPA17454	3846	12.4889	12.9212	7.29943	7.72441	12.935	15.3793	7.93522	7.81385	11.802	12.5413	15.0612	11.529	4.86948	5.889	7.47732	7.70653	9.0301	10.1913
PPA39050	240	0.395327	0.494182	1.03925	0.423192	0	0	2.22009	1.09413	0.957602	0	0	1.75397	3.15042	1.04663	2.5094	1.15015	4.07185	4.37331
PPA39051	873	0.434723	1.05969	1.33329	0.698049	1.29512	0.326917	1.7971	1.27001	0.987219	0.387142	1.20066	1.33942	1.56563	2.25391	1.12104	1.26477	1.72217	1.76585
PPA39049	672	26.4375	34.7693	39.2606	31.7394	27.8547	23.7832	39.9088	36.8617	31.3358	27.5179	23.7252	22.6207	17.0936	18.6898	19.8848	20.7437	17.5627	24.4534
PPA39055	519	1.55389	0.914094	2.56308	0.0978479	0	0.137475	0.684421	1.23678	2.98905	0	0.106295	0	0.392226	0.0806652	0.217578	0.332413	0.289683	0
PPA28775	627	9.79805	10.2147	8.92838	14.8219	5.91065	8.76223	7.45932	13.4483	16.9069	9.62562	9.94241	11.488	39.6092	44.9367	44.3048	48.4823	62.6439	66.8551
PPA28781	1479	0.416977	0.160384	0.299806	0.652386	0.50964	0.434176	0.160115	0.414275	0.602143	0.946708	0.410304	0.980359	0.0786498	0.311371	0.381755	0.396603	0.787814	0.975789
PPA39056	879	0.269848	0	0.157641	0	0.0714598	0	0.067352	0	0.098048	0	0	0	0	0	0	0.0785084	0	0
PPA33992	315	5.04512	6.17492	8.09406	3.86919	2.59229	3.3976	8.64543	7.68785	6.56642	5.67123	1.22594	3.26666	0.738559	0.664528	2.15092	2.19076	1.55118	1.5619
PPA28784	1059	0.291175	0.761573	0.0523387	0.239769	0.711764	1.21274	0.111808	0.275512	0.352658	1.41336	0.520937	1.54584	0.0549212	0	0.106632	0	0.0709846	0
PPA28786	603	6.41177	9.32308	8.27264	17.3488	14.1668	11.9508	7.06895	10.6449	5.85995	11.0496	12.1679	13.1087	13.9858	17.0099	14.8567	21.2863	24.8706	24.6407
PPA39052	192	0.864777	2.59446	1.15472	0.52899	0.327152	0.371612	0.462519	0	0.897752	0.251469	0.287329	0.730822	0	1.74439	4.11699	1.07826	5.08982	5.8083
PPA39057	255	3.81374	4.93019	6.30343	3.58469	2.95591	0.839407	5.57199	5.4921	6.64689	3.02947	2.16342	2.20106	2.39489	3.44773	2.95224	4.05935	9.58083	6.81722
PPA28789	666	4.77241	4.13154	2.95443	5.56631	2.45217	3.64247	2.35565	2.89139	5.17623	7.32206	4.80435	6.39085	2.05225	2.64015	8.13861	5.64712	9.36837	9.2588
PPA39053	786	17.3823	19.4655	22.9887	32.1755	27.0912	22.4216	32.3881	18.8201	24.9269	35.2595	22.8109	24.6359	37.5164	37.4976	41.6638	48.4642	35.4823	49.8257
PPA29685	531	9.4253	6.87946	14.0393	0.382547	0.473169	0.134368	4.45969	3.73638	10.3334	0.363707	0.207786	0.44042	8.2149	7.49002	10.4204	7.08283	12.8827	2.84141
PPA28793	753	93.9334	119.139	133.966	55.2342	59.2262	68.4122	111.643	106.749	109.342	85.9845	65.2042	70.0036	164.366	149.725	118.122	88.0711	54.4578	53.9694
PPA39058	636	67.8023	100.366	76.2553	20.9201	35.0608	35.1139	83.777	82.117	67.8	37.654	35.477	27.1369	43.3468	48.4478	49.182	68.8461	71.5086	49.6123
PPA28795	2091	3.85685	4.34483	4.25442	2.6958	3.51465	2.93451	3.80809	3.37675	6.8145	3.8561	4.35322	4.38423	4.214	4.88528	4.64438	6.27053	6.29135	6.39996
PPA28800	1170	24.3886	28.769	21.1048	33.1175	36.6142	42.4438	24.4147	18.8527	24.1365	40.8954	33.5247	45.8132	19.238	20.3601	18.2414	13.6248	12.4003	10.8211
PPA39063	594	0	0.279537	0.139966	0	0	0.240234	0.249168	0.196477	0.338546	0	0	0	0.0489575	0.14096	0.253475	0	0.126553	0.110437
PPA39060	438	0.541543	0.433256	0.25309	0	1.00386	0.651594	0	0	0.393535	0	0.125952	0	0.398367	0.669079	0.257816	0.157555	1.02976	0.299542
PPA39061	468	0.253415	0.405483	0	0	0.671081	0.457369	0	0.124687	0	0.103167	0.471514	0	0	0.894557	0.160859	0.0737274	0.160625	0
PPA45075	609	1.3632	1.12956	1.22867	0.583713	0.928274	0.82011	1.84704	0.574912	1.55669	0.713529	0.634106	1.07523	0.143255	1.16865	1.05074	0.45326	2.46872	1.23874
PPA28803	1023	338.775	280.127	278.407	672.094	574.836	571.354	274.918	307.397	313.818	426.846	549.353	541.382	208.398	230.975	194.24	202.473	138.11	162.717
PPA28806	807	89.2645	72.5437	87.1236	44.4273	58.2209	74.0904	83.6317	82.541	74.4011	56.8377	65.8998	53.6117	30.1258	38.2338	38.9471	42.5854	31.2987	45.5214
PPA28807	501	56.624	58.5206	67.1537	19.7659	39.3679	43.1515	61.0931	54.3934	54.5317	38.7413	40.6321	27.6341	38.6583	31.4198	34.4104	34.0912	25.2076	30.1156
PPA32144	306	29.9208	21.3952	22.5511	4.3149	18.885	21.6847	20.9917	22.5023	24.785	23.3521	21.8145	8.71254	24.8042	32.8355	19.6816	21.1988	24.0749	28.1907
PPA28809	3318	46.1453	40.7285	42.3301	53.1401	61.0147	63.9738	46.6322	42.7451	44.8844	38.5326	62.8986	61.9265	7.5638	6.47284	6.68191	7.24822	6.3097	8.72882
PPA39062	2340	47.4189	48.5059	47.3496	22.5269	54.5723	59.6104	48.589	44.7626	51.4773	46.095	58.1377	51.15	11.0482	15.9589	13.5283	14.657	13.9905	17.3671
PPA39064	1728	49.5943	53.6188	59.5324	50.2247	48.164	47.8141	56.8727	57.3911	48.9441	36.3233	49.8356	43.1455	17.9735	17.6619	23.1771	20.5469	15.4652	20.3101
PPA28812	1272	47.2154	57.1014	60.9607	54.9751	52.1962	43.8082	62.8328	57.9636	55.9204	41.7914	55.731	55.9653	22.2678	22.0517	27.7573	25.4443	22.1913	31.9231
PPA45077	1338	14.0048	18.3313	11.2055	0.721135	10.7975	17.4908	12.4113	14.1086	19.7962	9.63477	11.0499	5.94271	8.34605	11.6397	10.4934	8.30376	12.3883	11.9138
PPA45076	243	0.0976115	0	0.456187	0	0	0.29362	0	0.360207	0.236445	0	0	0	0.478696	0	0	0.141994	0.154676	0
PPA33993	945	0.200801	0.0251013	0	0.214955	0.132938	0.151004	0.0939721	0.277874	0.0304001	0.204369	0.116756	0	0.246186	0.48732	0.0796636	0.584202	0.0795478	0.27767
PPA39065	210	0.338851	2.03321	0.527873	0.725472	0.897331	0.33976	3.24204	1.52831	1.2312	0.689744	0.262701	0	0.415439	1.99358	0.896216	1.47876	1.43186	1.5619
PPA39066	366	1.42577	0.972162	2.57446	0.555006	2.23107	0.974721	2.99247	3.26844	1.17738	1.71494	1.35657	1.27794	2.30421	3.20281	1.33698	0	5.64822	1.79234
PPA39069	843	1.01294	1.01299	0.953365	0.421686	1.11767	0.677101	0.737397	1.90358	1.02235	1.43185	0	0.443868	0.931412	1.34088	1.20559	0.532097	0.802555	0.778169
PPA29765	384	73.8767	147.328	145.062	99.7147	52.0172	41.0632	153.865	195.044	96.8076	93.1694	47.984	62.7289	756.857	475.563	624.803	805.373	1210.59	564.857
PPA28819	588	0.363055	0.645463	1.13116	0.518195	0.21365	0.121343	0.704791	0.198481	0.684002	0.32845	0.375287	0	1.63208	0.640795	1.34432	3.81427	3.38788	2.00815
PPA39068	924	0	0.102687	0	0	0	0.154436	0.288324	0.18946	0.062182	0.0522534	0	0	0.440618	0.996792	0	0.336082	0.325423	0.212986
PPA39070	1104	65.8949	67.2518	91.198	49.2651	54.3926	41.6852	82.2613	74.8447	55.9729	29.7827	42.5747	35.6302	15.594	15.9649	22.912	20.5651	7.42194	18.3608
PPA39071	1341	0.035376	0.0530666	0.123997	0	0	0	0	0.0435149	0	0	0.0822777	0.0348789	0.0867435	0	0.0561388	0.0771911	0.0560572	0
PPA28828	1599	3.44149	5.31084	2.89439	1.715	4.32111	4.81911	2.8509	4.03256	3.53936	4.71045	4.89915	3.7149	3.36457	6.17899	5.95572	4.96311	5.57096	7.30252
PPA28829	456	47.4392	55.6085	55.6698	56.9082	33.1973	28.6337	60.4358	46.0686	30.2401	38.7527	38.5928	33.746	115.558	91.9934	115.812	136.202	144.823	110.987
PPA39073	1722	18.2236	20.4423	23.867	14.2145	18.4208	16.7394	23.3784	23.5515	20.0196	14.4678	20.4394	19.1219	4.50904	6.00506	6.33909	6.07134	5.8715	7.16186
PPA28839	1560	14.2318	17.228	22.828	10.059	22.6691	28.86	28.0642	18.8527	15.3953	26.3076	25.9569	22.8766	29.8823	33.8411	24.8045	22.6048	26.72	28.826
PPA28840	1524	56.0461	52.2199	55.9904	39.8534	65.9044	67.0892	65.7287	60.1149	62.9605	49.4543	66.4251	57.3916	22.6883	22.6633	22.7724	24.9048	18.3492	27.1395
PPA39072	1323	1.03986	1.7033	0.775052	0.230309	0.759646	1.02467	1.02922	1.38937	1.47657	0.729888	0.500383	0.459595	4.24232	4.30361	4.89362	3.4687	7.21612	6.14841
PPA39075	1248	28.205	31.2665	32.9096	16.4801	29.2927	31.9015	29.6487	29.3872	34.4138	28.2033	27.9814	22.5618	9.9266	12.5126	14.2662	13.6857	15.9923	14.823
PPA28844	1869	104.371	111.738	118	131.672	115.578	96.8506	125.421	110.463	103.599	76.621	109.242	108.661	30.0454	28.0446	37.5807	31.9383	27.8529	36.4852
PPA28845	2178	28.5114	34.089	38.3762	9.02344	27.9458	33.9058	38.0412	33.3965	34.479	21.1262	26.8237	20.5945	37.5727	50.6881	39.3347	31.7796	36.1022	44.0042
PPA28849	1857	0.191596	0.153284	0	0.273468	0.1353	0.19211	0.095642	0.17283	0.0618806	0.104	0.207954	0.151123	0	0.0225446	0.0810793	0.111484	0.0404807	0.0706512
PPA28852	738	0.739229	0.964258	0.150208	1.23861	0.340451	0	0.16044	0	0.622831	0.130846	0.598018	0.126755	0.472858	0	0	0	0	0.177777
PPA25010	1845	16.1345	18.3852	16.2976	3.90851	12.3243	14.734	15.2097	15.5451	16.1313	11.4098	11.452	9.91224	8.60601	8.89495	7.3854	9.63132	12.2639	9.24439
PPA25009	8958	0.100619	0.111216	0.0587803	0.124718	0.539921	0.732771	0.0198267	0.361534	0.0833813	0.167085	0.739011	0.449034	0.0486952	0.0981436	0.0294137	0.127109	0.0293709	0.0768917
PPA45078	246	0	0	0.112656	0	0	0	0	0.237209	0	0	0	0	0	0	0	0	0	0
PPA40243	954	0.0994533	0	0	0	0	0	0	0.122334	0.120453	0	0	0	0.121932	0.0877678	0.0789121	0.217009	0	0
PPA06055	2580	4.60602	3.87071	2.56724	6.00343	7.88817	8.68363	2.4094	1.6624	3.30707	11.7337	12.1881	16.5517	0.371963	0.129815	0.32097	0.160486	0	0.190697
PPA45455	225	16.2347	16.8681	7.39023	4.51405	7.53758	8.56195	8.68302	14.6532	14.9386	9.65642	6.12969	3.74181	12.537	10.978	15.7256	15.9487	21.7165	5.39375
PPA28862	348	62.0254	80.7051	58.9307	40.8599	42.417	67.8641	73.918	78.1401	87.505	115.433	46.6068	44.8909	130.195	73.3845	120.17	129.491	147.321	92.7443
PPA28866	2121	0.111832	0.0894701	0.0914632	0.047886	0.177689	0.201838	0.0697813	0.0550245	0.189624	0.136583	0.20808	0.132313	0.274217	0.414507	0.67438	0.618184	1.3468	0.556715
PPA40236	507	0	0	0.0546614	0	0	0	0	0	0.0566629	0	0.217622	0.184507	0.114717	0	0.148485	0.408337	0.370674	1.16449
PPA40235	1104	0	0.0429724	0.0502053	0	0	0.0646282	0	0	0.0520436	0	0.0999406	0.084733	0	0	0.136381	0	0	0
PPA18946	1260	0.960079	1.09191	0.835799	0.806081	1.14659	2.77471	0.822256	0.995715	1.2084	0.88134	0.788103	0.556817	0.807799	0.730981	0.836468	0.191691	0.656269	0.937137
PPA28871	372	0	0.318827	0	0	0	0.3836	0.397866	0.156864	0.617808	0	0.593196	0.377198	0	0	0	0	0	0
PPA40241	948	0.775641	1.65144	2.28021	0.160706	1.45769	0.602106	0.374699	1.01565	3.75768	0.713027	0.407353	0.246691	0.15338	0.0883233	0.238235	0.291177	0.237888	0.311391
PPA40240	960	3.18732	4.54648	2.10737	1.95726	4.12212	6.76334	1.63423	1.64119	4.42891	5.53232	4.5398	6.09018	2.33252	2.00604	1.56838	1.25797	1.48779	0.990828
PPA40244	384	7.04176	10.6867	8.01089	8.0671	3.59867	2.60129	7.09196	6.61036	9.4264	4.14924	1.72397	4.26313	7.95177	6.86852	13.0371	7.45799	9.20082	13.9228
PPA28877	2079	2.46437	3.01216	1.83956	2.88235	5.34773	6.86383	1.42382	2.0209	4.26983	5.52724	5.49284	6.11936	0.867247	0.926312	1.39411	0.780043	1.08474	1.89321
PPA40238	1299	0.967774	1.18695	1.23739	0.430034	1.25723	1.0436	0.820357	1.39258	2.80867	1.93277	1.01926	0.900165	1.94767	1.99819	1.94146	2.0453	3.61685	2.44925
PPA28879	417	476.724	583.576	805.216	389.946	280.626	188.383	925.588	696.534	442.977	185.255	237.603	235.882	184.527	127.403	253.378	218.859	159.719	210.17
PPA28884	681	2.8561	3.44839	2.80796	1.78971	5.25749	4.29564	3.95552	1.97082	4.89347	4.96292	2.99734	3.64016	6.83248	6.39352	5.41678	6.53608	14.295	9.72916
PPA45454	1941	1.67418	3.29964	1.44207	1.17735	0.873754	2.35259	1.6623	1.33783	2.69372	2.11436	2.07481	2.5543	1.22855	1.29413	2.0944	1.19103	2.80784	3.29519
PPA40234	630	2.07076	2.29677	1.05575	1.45094	2.69199	2.71808	1.12767	2.03774	1.5504	2.22251	1.75134	1.78181	2.49264	1.32906	3.40562	3.23137	4.83253	3.64442
PPA40233	516	23.8575	34.3399	24.5983	15.7467	13.7556	18.8053	29.888	19.5077	17.7602	26.4803	12.8296	13.778	22.3741	19.3911	20.2795	19.5258	17.7734	17.5441
PPA28894	3612	19.2147	21.5076	23.6392	3.27587	20.1552	20.7412	25.4053	21.6322	22.1903	10.159	20.955	12.9622	3.64717	4.12625	4.06424	4.81457	2.7888	4.1136
PPA30813	1719	1.71101	2.33206	1.67667	1.06352	1.09622	0.498077	1.51536	1.5785	2.13915	1.34819	0.73813	1.08837	1.8609	1.94835	2.91231	2.16782	3.14859	4.40765
PPA32674	978	4.48684	7.56736	5.83737	3.16745	3.21131	1.82386	6.65876	5.25062	4.67051	3.70262	3.38449	4.0651	7.70135	8.00491	7.38966	7.86758	12.5288	9.39054
PPA28902	483	72.2883	71.3096	65.8694	20.6076	68.4053	88.0421	51.2352	72.2472	100.816	53.7801	69.216	62.3635	37.1487	58.6807	62.2675	43.4342	81.3203	120.606
PPA40232	819	28.2087	27.8625	27.0027	6.82068	23.3153	29.0974	25.6616	26.4693	31.0081	19.6901	25.7986	19.7598	7.63414	7.20757	6.80205	5.89819	5.41537	9.21118
PPA00540	618	389.953	387.477	426.104	285.552	347.912	309.874	409.292	361.688	424.738	321.881	333.86	296.908	282.949	280.999	285.353	280	288.466	312.872
PPA40230	2172	7.91745	10.3423	8.07668	3.81107	9.4856	9.13222	9.07662	8.90617	10.3696	10.7145	10.6423	10.9394	9.05092	9.84951	11.7672	9.24566	13.0133	11.6883
PPA40224	879	4.7763	8.01486	6.40024	0.519963	4.07321	5.27613	4.95037	5.47687	6.798	4.00978	5.27195	3.45872	6.25286	8.47783	6.98008	5.6526	8.29551	8.43317
PPA40225	225	10.3312	18.0278	22.9097	4.96546	5.58339	3.80531	15.5242	14.6532	20.9396	11.5877	6.12969	6.44422	18.8702	19.3511	26.9343	22.0828	18.2085	24.9279
PPA15754	1749	5.01787	5.24867	4.50005	5.02314	7.25458	9.01558	3.94344	4.42072	6.20881	6.87378	7.12852	9.19941	5.10451	7.32462	6.75775	6.72728	9.34823	9.03917
PPA15762	3663	36.4568	42.2415	47.0514	27.0205	26.2536	25.6142	54.7497	41.284	39.7236	19.9824	25.0007	22.9713	11.0988	10.1034	13.6979	14.789	12.4775	17.3446
PPA06462	6966	25.4119	30.5244	25.1871	3.55759	38.9449	43.9917	24.3107	22.5255	36.2214	20.932	42.1475	30.1141	12.6075	15.9864	13.6385	12.2692	18.286	17.7842
PPA32276	915	4.35507	4.43306	3.84655	3.60754	2.40269	3.74293	3.84978	4.49609	4.48974	4.32692	4.22044	2.24917	3.84565	3.79761	3.99036	2.90365	4.97043	4.51669
PPA22264	1287	0.700346	0.129017	0.322999	0	0.439253	0.221755	0.138001	0.453407	0.982156	0.525213	0.17146	0.363423	0.0903831	0.195176	0.0584943	0.32172	0.700911	0.407768
PPA22262	1188	13.2175	17.2315	20.8783	4.14643	9.04129	8.04785	19.4601	15.6199	18.886	6.86841	8.49798	7.91354	5.94834	4.40501	8.5231	5.4603	6.67569	7.64777
PPA14101	972	2.31827	3.6118	0.769815	1.51513	1.4217	2.34896	1.24861	1.89109	1.12311	1.58953	1.87296	2.21352	0	0.0430712	0.232352	0.0709968	0	0.438681
PPA40226	621	0	0	0	0	0	0	0	0	0	0.077749	0	0	0	0	0	0	0.0605255	0
PPA10389	1335	1.08382	2.09667	1.05871	1.10315	1.78794	2.61882	1.01997	1.24575	2.49622	2.42315	1.07442	1.71675	3.83387	4.13949	4.53948	2.50706	4.44842	3.36597
PPA10399	1569	8.02747	6.87887	1.80163	4.79025	10.4088	15.5523	1.9055	3.58898	4.17463	10.0934	13.994	8.43636	0.945264	2.18799	1.55938	1.09957	0.431201	1.73511
PPA40227	1458	1.3991	1.90352	1.7107	0.975258	1.63711	1.4681	1.11664	1.4008	1.75363	1.22527	1.43783	1.2832	1.21668	1.86642	2.73659	1.84592	2.96463	2.42962
PPA18612	2220	4.93624	5.96224	4.56896	0.640507	4.21584	5.6244	4.73353	4.92851	7.35024	4.48023	3.62811	3.11817	4.32282	4.58255	7.85037	5.39326	8.65163	11.1549
PPA40228	813	10.2989	14.1799	13.6692	11.5558	16.3793	16.3235	14.6732	10.6587	12.4382	13.481	16.3534	16.3388	14.594	26.6743	23.8903	17.7403	38.4647	38.2463
PPA14073	522	6.77054	11.406	9.66251	10.896	12.1535	12.3016	10.7177	7.82519	10.5116	9.80441	9.19453	10.2147	11.0863	20.692	15.2151	11.832	26.4256	23.9401
PPA40229	1194	2427.94	2831.87	2646.6	1190.89	1307.4	1624.91	2707.94	2835.2	3273.46	1776.65	1463.09	1681.31	3237.83	3067.73	2693.73	2632.08	1961.41	2097.54
PPA32387	600	12.6109	16.7627	14.2262	21.6674	15.808	20.9292	9.42305	11.6707	13.7895	26.5552	18.481	20.5799	10.4691	11.8618	10.1004	8.85614	11.2133	8.96528
PPA19042	1272	16.3165	29.4458	15.8611	5.0304	31.9992	22.8857	11.9615	14.1296	20.7556	12.1085	14.7026	13.1272	14.7919	16.1603	19.4124	33.4194	14.4199	20.4225
PPA10411	2577	39.8364	41.8542	38.618	46.4674	53.5509	53.879	37.0676	34.4755	38.8949	44.46	57.9716	60.7481	6.71442	9.22758	9.17291	7.61856	6.16958	8.03131
PPA40309	447	2.17562	3.44933	3.59592	1.70413	1.54574	2.23466	4.8342	2.54562	2.18513	2.05226	2.46833	2.92983	0	0.374633	0.168416	2.08416	4.37246	6.09034
PPA10413	1482	1.63252	1.47254	1.2529	0.274133	1.18675	1.05917	2.25704	1.67343	2.9077	2.08506	2.38239	1.26242	2.43321	4.20912	2.97166	3.63205	3.77892	5.00186
PPA40307	1023	5.03143	5.47224	3.54883	2.48207	3.37705	3.27803	3.18293	3.65066	4.38082	5.33321	3.28954	5.07503	10.2053	12.6864	21.3778	12.2435	17.893	25.3613
PPA40310	402	7.02147	8.20195	8.34158	30.1919	16.4064	12.0691	8.61528	10.9594	5.78849	25.1019	15.5072	21.1757	3.32765	1.66628	3.83901	2.05997	8.22785	4.40594
PPA40308	201	1.4161	3.65842	1.10302	3.03183	3.12503	3.9047	0.883618	2.46769	3.57314	1.44126	2.74464	0.930798	3.32765	2.49942	2.9963	2.05997	7.66686	9.30144
PPA14127	483	4.4198	0.196445	3.38527	1.68226	0.520192	1.18177	4.4126	5.85952	0.118957	3.39874	0.571089	2.90513	0.0602086	2.16694	0.701386	2.35745	0	0
PPA15751	978	86.9234	91.4631	100.737	46.9406	72.4471	74.6325	98.4588	87.5601	91.266	63.9812	64.0233	54.1376	31.2514	34.2456	37.949	41.0666	35.8953	41.8885
PPA37691	330	4.1689	6.32553	9.23778	6.77108	11.8013	5.83769	8.43186	5.21645	4.52685	4.97452	8.69301	9.77972	7.4905	7.61186	5.47506	2.71853	14.8067	10.5357
PPA37686	504	2.68257	1.60021	5.77361	2.41824	4.2374	2.5482	3.34776	1.38937	1.083	2.87393	3.1743	2.78408	3.57739	1.32906	1.41901	1.16384	6.11524	2.7984
PPA37687	783	140.318	161.35	187.233	129.455	143.034	120.283	193.674	161.497	144.851	138.063	128.723	128.49	110.752	107.256	110.664	114.794	115.159	113.731
PPA37689	1161	56.592	62.9897	76.8622	16.0966	41.6049	39.2085	78.3502	68.054	61.0193	30.483	39.2015	28.7243	12.1984	10.854	15.3028	17.6534	11.7194	16.2163
PPA37690	714	0	0.0332223	0.194071	0.284499	4.57463	2.19845	0	0.163455	2.09224	0.067622	0.30906	0.196523	0.366564	0	0.105437	0	0	1.5619
PPA33851	906	85.4534	104.23	132.969	50.2226	53.107	56.0716	146.536	110.943	90.782	49.6677	57.0548	45.9982	31.3276	19.4077	33.5695	38.0463	23.8545	33.4877
PPA33343	831	4.11026	5.10952	1.16723	1.7111	1.66292	1.63134	2.42224	1.82574	1.79766	2.73076	1.39412	1.35083	1.53978	0.705311	2.08362	1.70238	0.723684	1.34199
PPA37688	453	0.523611	0.314182	0.489419	1.45735	0.554642	0.945027	0.13069	1.03053	0.507339	1.91849	0	1.44551	0.513567	0	0.332371	0.304675	0.663776	0.289623
PPA10350	1242	2.04348	2.86482	1.96359	0.940427	2.37699	2.98726	1.04867	2.44314	4.07097	4.39282	4.08646	2.4855	3.81656	2.69663	2.84884	4.00051	4.96309	3.64442
PPA37693	2511	51.0477	55.5657	65.9337	34.1992	42.776	37.4791	66.5585	56.4712	50.7632	31.6305	42.6442	36.2297	17.8816	16.6561	19.1578	20.7356	15.1034	19.032
PPA44620	378	50.8277	51.5205	65.7642	19.6146	33.8992	29.6346	65.9371	60.0516	45.2201	25.8015	29.9187	26.2322	27.4652	22.5939	35.2512	29.0275	24.9581	24.2962
PPA10361	720	4.51331	4.51353	7.62117	3.17394	2.61722	3.76567	7.77032	6.64582	4.86781	3.82233	3.21809	4.0926	3.06964	4.01209	4.18234	4.84021	5.69015	7.51662
PPA37695	450	440.71	490.44	441.504	387.644	539.356	576.98	442.768	435.252	562.368	486.791	568.712	542.77	241.241	262.914	239.146	238.081	233.286	245.27
PPA37692	2829	37.2605	35.8201	44.1807	5.25961	34.6594	32.9635	44.6582	39.3974	41.7669	16.3671	31.63	19.9391	8.44976	9.76708	9.08761	9.2085	8.25066	10.4347
PPA10373	2820	11.7757	16.5877	13.5717	4.91623	15.3024	19.482	11.683	11.381	18.8057	17.0186	16.824	18.0124	20.7381	25.2528	25.628	23.0274	38.6526	35.2191
PPA37699	207	0	0	0	0	0	0	0	0	0	0	0	0	0	0	0	0	0	0
PPA37700	213	0	0	0	0	0	0	0	0	0	0	0	0	0	0	0	0	0	0
PPA32329	1509	1.68191	3.00243	2.49769	0.706723	1.6234	1.84402	3.13863	2.57158	2.36069	2.4637	1.02365	1.54979	3.02563	2.82986	3.21783	4.50456	5.67905	5.36882
PPA37696	144	0	0	0	0	0	0	0	0	0	0	0	0	0	0	0	0	0	0
PPA33852	411	0.750255	0.923435	0.606862	0.741359	0.30566	0.3472	0.576179	1.49078	1.60765	1.05727	0.536907	0.455208	2.05193	3.46331	1.7401	1.67905	4.75545	3.99024
PPA37702	567	0.376502	0.209178	0.146631	0	0	0	0.208827	0.102916	0.304001	0	0	0.329965	0.153866	0	0.199159	0	0.13258	0
PPA10377	1236	557.794	424.978	402.494	649.58	947.28	1031.45	445.91	457.41	501.602	616.105	946.635	888.49	309.842	335.972	345.774	327.904	237.347	385.716
PPA37701	420	0.0564752	0.28239	0	0	0	0	0.140958	0	0	0	0	0	0	0	0	0	0	0
PPA37704	927	0.946737	1.48415	1.76385	0.657386	1.69399	2.00117	1.14956	1.79404	1.36358	0.833348	0.714138	1.11003	2.57241	2.34843	1.50239	3.90827	6.16302	2.90139
PPA11836	2484	5.59569	7.25756	3.24661	12.6958	17.878	25.0758	3.36052	4.36947	14.5953	19.4372	17.8783	20.2794	1.48682	2.30899	3.07614	1.41685	1.43748	1.86182
PPA37705	2094	36.2704	41.3131	48.6241	35.8683	28.2569	24.6691	49.5333	41.5079	36.9184	14.9412	27.5309	24.7488	2.48589	3.6787	3.70299	4.63025	2.38729	3.96292
PPA37706	582	106.494	144.077	163.899	68.0598	84.9381	72.2077	166.926	132.549	129.869	87.6876	86.258	78.4365	170.587	190.696	223.065	214.852	305.728	266.682
PPA37707	618	53.0045	69.5885	78.9696	63.1912	51.6328	47.5664	80.9004	67.8903	58.7577	53.6728	50.9716	60.0929	30.0219	20.3229	32.0985	34.5044	30.8962	33.4367
PPA37711	312	1.06434	1.52056	2.4871	1.13936	0.402649	1.14342	1.32826	2.05734	1.01285	0.464251	0.176818	2.39859	2.5166	2.68367	2.65418	4.64483	4.45735	3.15383
PPA37712	4287	26.3699	32.7509	35.4061	23.3718	23.7802	20.9705	38.9504	32.6069	28.0781	19.6304	24.1027	22.8899	8.69642	7.43164	10.51	10.1815	9.24973	12.6547
PPA37697	2220	0.149583	0.0854802	0	0	0.254648	0.128558	0.106671	0.0394281	0	0	0.12425	0.126412	0	0	0	0	0	0
PPA37703	1095	0.411573	0.519907	0.936433	0.231886	0.745727	0.716754	1.35165	0.692782	0.97072	0.396839	0.604572	0.299003	0.982637	0.649963	1.23751	1.29195	0.995437	1.37789
PPA37698	504	0.0470627	0	0.0549868	0	0.124629	0	0.0587326	0	0.0570001	0.191596	0	0.185606	0.1154	0	0.0746847	0	0.0745761	0
PPA44622	210	102.446	74.2121	88.1548	110.272	132.805	129.448	79.6414	79.1941	72.641	98.4035	128.198	109.581	12.3247	10.3666	13.264	11.9944	6.08541	13.1199
PPA37709	1497	3.9295	6.51251	7.0533	10.9233	10.9934	8.05483	7.01966	5.90552	5.94903	10.2563	11.1293	9.40451	8.31434	7.60678	9.07711	12.193	16.7218	17.835
PPA37713	3537	31.2908	39.1456	41.0255	107.539	41.6801	40.728	48.4148	36.8731	36.9396	29.6218	38.4314	44.9213	5.87864	7.03081	7.25791	7.00429	7.57678	7.75251
PPA37710	393	0.241421	0.241433	0.352587	0.516876	0.31966	0	0.150642	0.593929	0.146199	0.122855	0	0	1.18395	2.13055	3.63959	2.28274	3.1561	3.3384
PPA11862	879	12.7908	17.7568	11.9807	2.77314	6.78868	8.7665	13.7398	12.3478	16.4394	7.36041	6.40165	7.07708	26.5995	37.9121	43.5078	32.9343	68.3738	70.0401
PPA11863	1185	41.6945	63.2954	52.5969	24.5559	23.058	19.2072	44.4143	52.6659	49.9893	28.4396	18.1097	16.9723	89.0828	64.9353	71.5339	69.0671	74.8238	57.7664
PPA12849	753	4.63052	3.7172	2.68669	2.09067	2.66935	3.22163	2.86971	3.25478	6.71466	4.10366	3.66316	3.66478	3.28269	3.72506	3.84909	4.94884	10.4822	8.23262
PPA30351	4473	1.45828	2.01518	2.05078	0.522249	1.4464	2.48838	1.31032	1.76117	3.19843	1.25212	1.67734	1.94494	1.8724	2.27437	2.66761	2.36818	4.07542	4.33371
PPA12846	3048	152.831	164.862	145.24	90.2533	194.169	214.259	138.236	125.14	162.133	174.452	219.547	187.167	69.7824	71.2039	74.6894	72.2805	71.8308	87.6276
PPA44623	297	10.3823	12.8587	14.1833	0.170987	5.71029	8.16796	15.1494	9.92206	10.0597	3.25132	6.68693	4.09457	0.881235	0.986723	0.760426	1.16177	0	0.773059
PPA37717	492	10.076	13.0175	9.97005	6.39949	8.80917	11.1665	9.44592	7.88721	10.1599	7.16381	8.18538	7.0349	3.42822	5.78625	2.75422	1.68314	4.88928	2.93332
PPA37718	258	4.59682	6.16004	5.26339	4.92084	3.65193	6.08407	5.73667	4.97588	8.01714	7.85988	3.63505	5.80125	10.5953	12.1701	8.89963	11.6352	17.045	13.2216
PPA31073	1971	15.8732	19.8816	17.8991	12.3415	15.5838	15.0229	18.3374	15.5284	13.2927	11.4642	17.0176	15.1874	0.737716	1.12575	1.69967	1.48801	0.705578	1.68076
PPA12842	1254	32.3449	44.3014	43.0728	14.0524	26.7482	30.2126	41.5692	38.8093	54.4779	25.4116	22.8763	27.2281	45.3604	56.655	46.6161	47.6568	57.0389	56.2619
PPA37719	1248	2.29974	2.83204	2.70916	19.6947	1.00662	0.343027	4.72007	5.98498	4.25857	36.6371	0.574658	1.83642	2.26028	0.872193	3.64949	22.3118	5.54158	7.56919
PPA37714	900	16.2875	20.9533	12.2555	39.2722	27.0097	31.7109	12.6299	8.10466	15.7685	42.5955	26.0512	37.522	4.00668	5.53552	8.5738	5.98077	4.88622	10.8968
PPA30306	612	30.5409	42.4415	25.4945	13.7745	19.3982	21.4515	27.3279	29.0337	23.1421	28.0068	18.1186	21.2464	27.8928	22.9848	27.1237	36.8724	56.6866	34.6756
PPA37715	1596	161.133	156.964	196.98	66.1198	193.949	146.097	248.068	261.457	182.52	65.9492	148.046	85.9256	41.9084	43.7801	39.1505	66.0686	19.6174	33.478
PPA12838	282	32.9719	41.8057	34.396	17.8281	30.9611	39.723	27.6068	29.6941	27.2	43.4881	30.7136	26.3718	42.2805	46.7644	62.3347	48.9425	67.0423	59.9004
PPA12837	1521	16.9983	22.9722	16.1433	4.47399	14.2063	16.8406	16.3283	15.2118	22.4385	15.5861	14.6169	12.731	17.4943	22.0749	20.1198	18.4205	24.2915	22.9232
PPA12836	741	12.612	16.5821	8.41498	10.0744	17.1232	29.1753	5.79241	8.34747	32.605	26.1935	14.8899	20.1356	5.49434	7.68377	8.58481	7.31066	7.60857	7.96756
PPA12833	2520	1.90133	2.32501	0.879789	2.33763	2.69199	2.80302	1.49181	1.01887	1.1286	2.43326	3.08674	3.32234	0.33466	0.581462	0.448108	0.547689	0.387796	1.15841
PPA37716	228	1.45647	4.0575	3.88959	1.55913	1.65298	1.56468	3.76507	2.30343	2.64601	5.71762	1.69373	2.46172	5.86717	8.4465	9.57536	13.4688	9.56144	8.19995
PPA37720	1398	50.5611	54.3643	43.1757	10.4981	54.4561	53.895	47.7685	42.3251	57.1068	17.1301	32.9504	21.312	23.1523	26.9519	22.3746	9.37889	4.32861	6.38165
PPA37727	738	0.321404	0.192852	0	0	0.170225	0.580078	0	0	0	0	0.0747523	0	0.157619	0.397096	0.867071	0	0	0
PPA33853	309	0.690862	0.307065	0	0	0.203279	0.230905	0	0	0	0	0	0	0.0941125	0.270973	1.09634	0	0	0
PPA27681	621	6.30231	7.33395	5.53374	3.1075	3.43905	5.28515	6.43505	7.09451	7.63306	4.74269	4.88598	4.36845	8.28872	11.6629	15.5777	13.8351	18.0971	16.6376
PPA37729	1065	96.8161	107.757	114.314	111.484	94.7211	82.1357	120.962	95.5847	95.8142	88.2679	97.3843	110.673	23.4284	18.3185	26.5431	26.9232	17.1874	26.979
PPA44626	795	14.1721	16.6194	16.14	8.43191	9.63926	12.5647	16.1224	12.8084	15.7191	10.3245	11.3804	12.2962	7.93777	6.58259	11.9315	10.1126	9.50296	7.71518
PPA37721	2916	35.6282	39.925	49.4963	18.0597	44.7619	40.2748	46.9803	43.3849	42.2251	28.6282	37.7619	29.4975	12.2765	14.917	15.6063	14.5662	14.0627	16.6474
PPA37730	408	0	0.0581391	0.0679249	0.497873	0.153954	0	0.145104	0.572093	0	0	0.405641	0.229277	0	0.615666	0.276773	0.169139	0.184247	0
PPA37723	270	1.93271	2.98706	4.41361	0.940427	0	0	2.30232	2.2693	2.66001	0.894113	1.02161	0.866159	1.18477	2.79102	1.81235	1.53353	1.11367	0.971846
PPA32423	237	137.313	177.355	221.59	156.849	106.809	102.659	236.56	195.127	157.823	94.9344	96.1352	95.5187	38.0381	19.0778	43.0411	42.5118	30.2911	39.5812
PPA31409	1125	92.6646	106.859	140.266	181.059	87.5476	86.1269	143.98	122.724	97.9819	87.1224	83.4618	97.0375	32.8289	22.998	35.9012	35.2712	23.5207	31.4295
PPA27660	2232	20.9566	22.4667	24.9817	5.82458	26.8757	24.0389	24.6809	22.4055	21.7134	16.1589	25.8782	17.8331	6.20181	6.13348	7.62265	6.50823	8.60512	8.00891
PPA37731	3264	33.3702	31.475	37.1294	12.0734	34.5434	35.8497	34.7887	33.3155	32.8032	21.3601	37.3021	25.7794	6.01394	5.55382	5.58158	6.01502	3.97282	6.10977
PPA27658	435	206.879	220.739	300.196	63.2745	106.277	106.778	325.273	244.884	225.334	129.529	109.573	94.1903	83.8997	66.1182	100.982	109.066	76.3823	99.2288
PPA37724	1620	19.5174	17.5416	21.1956	27.5859	38.6185	36.2473	23.6627	22.0807	18.425	17.167	39.8089	31.6726	4.34416	4.23821	3.64793	4.21721	1.74011	3.54319
PPA37725	954	0.0497266	0.149187	0.261447	0.106463	0.263368	0	0.248228	0.183502	0.542039	0	0.289136	0.0980557	0.152415	0	0	0.180841	0	0.137525
PPA20243	507	72.3284	82.6249	98.1173	39.3644	39.0259	41.9372	94.9925	95.0115	75.8149	34.9498	42.8715	38.4698	17.7811	18.827	30.9592	26.5419	17.5699	35.6463
PPA20242	1662	60.0697	56.4902	67.6993	52.6164	63.7202	56.7105	76.0869	60.7235	56.7129	41.5133	69.1747	58.4517	11.2684	11.0331	12.0261	13.6814	6.10608	10.0057
PPA37722	402	0.649044	0.826096	0.482571	0.505304	0.625007	0.354973	0.0736349	0.653211	0.428777	0.240209	1.50955	0.232699	0	0	0	0	0	0
PPA37732	189	0	0	0	0	0	0	0.31324	0	0	0	0	0	0	0	0	0	0	0
PPA37726	1008	0.0941254	0.235325	1.34718	0.30228	0.498517	0	1.20402	0.578904	0.627001	1.29327	1.75134	1.90246	0.1154	0.249198	0.522793	0.992687	1.00678	1.62697
PPA37733	354	19.9003	20.3034	24.0339	30.4125	20.7603	11.8916	27.3435	24.8909	13.0656	13.639	20.1033	21.8008	1.72513	8.16018	4.35956	7.79761	11.2547	15.6587
PPA37737	642	0.147786	0.295586	0	0	0.0978399	0.111136	0.0922156	0.0454467	0.134243	0	0	0	0.0905943	0	0	0	0.175637	0.05109
PPA37738	1272	0	0	0.0435744	0.0798476	0	0.0560924	0.0232714	0.0917508	0	0	0.0867409	0	0.0228622	0	0	0	0.029549	0.025786
PPA13916	351	0	0.270322	0.157911	0.289362	1.78955	0.40655	0.590338	0.332499	0.818463	6.87779	2.35757	1.06604	0.662809	0.238548	0.857916	1.17964	1.285	0
PPA13915	3498	5.22808	6.02173	6.38564	2.43898	6.98523	7.48579	6.06749	5.61348	6.06919	5.76956	6.73424	5.41535	5.38717	7.65974	4.20745	5.71128	7.13474	6.01049
PPA13909	5619	13.9177	13.2092	13.578	8.17012	22.5586	22.6531	16.705	15.8787	17.833	11.5915	21.2265	15.7906	9.88508	11.0866	10.812	11.3787	12.1007	15.7257
PPA13908	1845	1.47846	1.56853	2.3883	2.28455	2.21293	1.89492	2.05363	1.12279	3.53456	1.72716	1.88376	2.50975	1.13486	1.45224	1.2445	1.1221	2.30204	1.27999
PPA12311	279	1.36026	1.44535	1.68863	2.91229	3.15192	4.6032	1.16707	1.25491	1.54452	7.96049	3.36144	5.3646	2.08464	2.25082	2.56337	1.48406	3.50267	0
PPA37735	843	6.10576	8.35713	6.27906	1.80723	2.75693	4.4858	5.30223	6.47219	5.41846	2.80643	2.29045	4.10578	10.556	10.2801	8.88561	9.00472	8.56059	7.08133
PPA12314	357	35.0146	34.817	12.11	22.3332	20.2339	29.1794	16.7491	20.3502	18.9106	33.4053	20.8615	18.7352	28.4291	35.65	31.3148	12.3713	5.8959	6.33946
PPA12315	1038	476.243	740.096	495.583	142.711	284.475	313.993	749.84	1220.81	1027.65	121.682	109.059	213.135	3722.42	4945.71	3101.47	3150.24	3469.02	2615.07
PPA37736	2139	0.155248	0.354869	0.0777373	0.047483	0.234925	0.366922	0.152227	0.231886	0.44321	0.383729	0.361076	0.0437331	0.203932	0.215296	0.299158	0.43554	0.632589	0.55203
PPA37739	1020	0.046509	0	0	0	0	0	0	0.114419	0	0	0	0.091711	0.114042	0.0820887	0	0	0	0
PPA30012	732	33.8944	46.5341	48.044	22.8246	17.5911	15.4006	63.0441	46.9539	30.0232	27.7028	19.1427	22.2361	39.0922	22.4768	39.2352	48.3628	34.4541	35.8916
PPA12321	2061	0	0	0	0.04928	0	0	0	0.127409	0.0278778	0.0937062	0	0	0.0846601	0.0203131	0.109581	0.0167416	0.0182369	0.063658
PPA37740	303	0.234848	0	0.365853	0	0.414609	0	0	0.096293	0	0	0	0	0.383904	0	0	0.341628	0	0.2165
PPA37742	561	0	0	0	0	0	0	0.10553	0	0	0	0	0.166747	0	0	0	0.12301	0	0
PPA12323	2874	3.59013	2.68241	3.01819	2.49145	4.15258	4.14592	2.36892	1.8172	4.38818	3.19193	3.43595	3.31998	0.84996	1.22362	2.12173	1.90891	2.24943	2.94445
PPA12324	384	1.17363	0.432409	0.866042	0.52899	1.63576	2.9729	0.925038	2.20345	1.72069	1.63455	1.72397	0.974429	4.39241	3.81584	5.3913	5.39132	10.4733	10.4208
PPA12325	570	14.6063	17.7281	11.4743	15.7695	10.0281	9.51328	9.60741	17.6084	14.2632	16.6023	11.8077	14.8523	64.743	46.8597	60.1597	81.9026	89.9434	60.4782
PPA12326	990	4.2887	6.66098	3.61113	3.8472	3.10894	4.18008	3.97673	5.03962	5.7166	8.38841	4.34651	4.67726	19.5634	17.8033	24.2196	23.2818	25.2094	19.1498
PPA37743	4845	12.435	11.055	7.04131	8.75209	32.5928	38.598	4.94881	7.8166	19.8754	18.2167	35.537	33.4697	5.55806	10.9653	8.97326	7.24985	10.5273	13.9662
PPA44632	186	0	0	0	0	0	0	0.318293	0	0.154452	0.259581	0	0	0	0	0	0	0.202077	0
PPA37741	3936	4.14008	4.04386	6.67486	0.99347	2.84064	2.80975	5.49758	2.7798	3.12389	1.72962	2.39675	1.84191	0.797948	0.712645	0.765062	1.9286	1.27962	1.33333
PPA37744	516	0	0	0	0	0.243462	0.138274	0	0	0	0	0	0	0	0	0.145896	0	0	0
PPA32955	369	0.707088	0.83569	0.600831	1.51386	1.53203	0.580078	1.2033	1.73954	1.40137	0.261692	0.299009	0.380265	0.472858	2.38258	1.12209	0.93508	1.62976	3.37776
PPA16069	1275	2.92077	3.57207	2.49964	2.78809	5.51771	5.31624	2.73956	3.0893	2.16305	3.18094	5.10567	4.32876	3.62654	3.64474	4.98929	5.19596	6.57392	6.48279
PPA01334	1020	0	0.139534	0.0543399	0.0995747	0	0.139901	0	0.0572093	0.112659	0.0473354	0	0.0458555	0	0.246266	0.221418	0.0676558	0.184247	0.321567
PPA14253	1035	19.3424	21.0164	15.8783	10.2057	18.8743	18.544	17.9609	19.282	28.617	17.5868	22.3334	15.2293	10.1993	11.6899	9.81941	11.4348	13.9451	11.9474
PPA27138	1161	1.36883	1.02157	1.16964	0.612371	1.51487	1.35202	1.17283	0.929837	1.63312	2.16251	0.807788	1.85318	2.00384	2.52418	2.17222	4.22018	3.04317	4.63322
PPA37746	489	0.242532	0.776139	0.680082	0.207702	0.642262	0.729546	0.665876	0.178999	0.82248	0.197473	0.676898	0.573897	0.594699	1.45544	0.153951	1.05842	1.22982	1.14028
PPA37748	1539	50.4446	45.2683	49.2502	15.2118	55.0177	63.8391	53.5668	49.1777	48.6828	38.1802	61.261	45.3746	9.50463	10.6635	11.0551	10.8513	7.69311	11.8497
PPA14249	903	0.157605	0.157613	0.184142	0	0	0	0.032781	0.0323109	0.15907	0.106937	0	0.0517969	0.0644092	0	0.0833689	0.0382109	0.499486	0.0363232
PPA14248	462	33.6798	19.6133	7.43821	33.3058	14.9555	15.9069	5.44611	10.5466	8.08366	20.6923	23.4043	25.4111	1.32185	0.724939	1.62948	0.821534	0.488134	0.922938
PPA14247	1623	1.18379	1.50538	1.82707	0.84482	1.04495	0.703384	1.82386	2.03141	2.9914	1.27919	1.35963	1.15274	3.49399	4.82366	3.15415	4.50705	7.57285	6.38616
PPA37747	198	2.63551	3.35445	1.39966	1.2824	3.17238	1.80176	2.39202	2.94715	3.19201	1.95079	0.278622	2.59848	1.46873	2.11441	1.90106	1.39412	0.37966	1.32524
PPA44633	324	0	0	0.34214	0	0	0	0	0	0	0	0	0	0	0	0	0	0	0
PPA14245	2535	36.9876	33.0032	26.2594	8.49389	73.7405	70.0549	33.0343	29.9479	43.2791	32.569	62.7622	40.5362	21.888	39.1238	18.5755	11.4606	7.38382	8.34551
PPA44634	300	0	0	0	0	0	0	0	0	0.478801	0	0	0	0.0969359	0	0	0	0	0
PPA14244	867	6.89428	8.89186	4.31523	8.14169	11.5918	15.4714	6.52114	7.90835	11.3322	17.4306	11.3261	20.608	2.58272	2.7041	3.03907	2.90522	3.72829	4.35061
PPA14242	1908	1.66584	1.65349	0.740766	2.15589	2.13986	2.69244	0.744685	1.81972	3.9599	3.26436	1.96613	2.40237	0.533452	0.482723	0.670753	0.434018	0.413686	0.206288
PPA14240	1737	7.12817	6.29549	5.87134	2.92361	8.64269	8.00988	6.59509	6.55091	11.8419	8.36667	7.08249	8.69749	9.32526	9.64082	11.6152	12.2762	23.8025	18.6942
PPA14234	1608	37.8806	37.2186	37.8473	6.72686	50.1568	58.0825	48.6358	42.8579	44.3784	25.3421	57.4658	34.265	7.05317	8.35743	6.90554	8.11112	6.24101	7.36364
PPA14235	294	18.4755	22.0264	8.10663	16.755	12.819	11.8916	14.4986	15.68	8.01259	14.9445	14.8238	17.4999	6.33051	7.97433	9.98641	8.68479	2.81258	5.13194
PPA14233	252	0.658878	0.28239	0.549868	0.60456	0.498517	1.13253	0.23493	1.38937	1.254	0.574787	0.87567	0	2.5388	3.15651	2.83802	5.75074	5.51863	3.64442
PPA29922	315	65.5866	38.8568	60.9694	71.58	48.6553	51.417	51.0269	50.7583	54.5377	78.3243	40.6311	112.403	34.4353	21.9294	28.3204	28.4799	36.2738	37.069
PPA14232	1425	2.84635	3.87855	1.71142	6.52162	7.36126	14.0696	1.72414	2.12939	7.86242	14.366	6.11678	9.6171	0.734672	0.528824	0.501881	0	0.158258	0.138104
PPA37750	537	0	0	0	0	0	0	0	0	0	0	0	0	0	0	0	0	0	0
PPA37754	1524	0	0	0	0	0	0	0	0.0191449	0	0	0	0	0	0	0	0	0	0
PPA33854	927	0.153525	0.0767662	0.179374	0	0	0	0.191594	0.157372	0.0929711	0	0	0	0.0313708	0	0.121816	0.0744432	0.0405462	0
PPA22846	2214	0.0857077	0	0.125173	0	0.226967	0	0.0802201	0.131783	0.337367	0	0.0996697	0.0422517	0	0	0	0	0	0.0444442
PPA14229	2664	0.178075	0.0267126	0.104029	0.0953136	0.0943141	0.107131	0.0111116	0.120475	0.172541	0.181239	0	0.0351146	0.0436648	0.251443	0.0565181	0	0	0.0738734
PPA14227	1308	2.24865	2.64773	1.27125	1.59182	2.49716	4.25479	1.78784	1.56145	2.89916	2.43625	2.61496	2.6104	1.00048	0.640141	0.920882	1.0288	1.58047	1.12843
PPA37753	357	1.26239	3.58801	2.63937	1.56474	0.175947	0	3.56541	4.33156	4.58683	7.9794	0.61812	0.131016	4.64315	4.92532	8.54041	29.1886	16.9507	19.9371
PPA14225	420	8.47129	10.7308	10.5575	8.70567	2.54244	1.86868	18.2541	17.5061	17.9208	35.8667	1.0508	3.11817	25.5495	38.9746	41.5844	116.576	65.3286	108.396
PPA14224	1053	14.4165	14.9128	14.133	16.9277	27.2608	25.4094	17.0355	22.6099	17.7334	32.9217	21.7944	20.5657	20.6299	23.9344	26.0949	38.6987	35.9087	43.1412
PPA14222	2577	4.49172	5.00741	1.73141	0.630601	9.89606	18.2735	1.83787	1.8002	8.00417	5.93924	8.96975	7.91341	0.169271	0.389898	0.0292131	0.254398	0	0.101823
PPA14220	1116	2.8268	3.16702	1.01814	1.0466	1.29454	1.59833	1.0875	1.20263	1.41581	0.865271	2.37278	1.88599	0.0521161	0.262596	0.0674571	0.0618359	0	0.058781
PPA37751	1098	2.91634	3.82384	1.28723	3.23754	1.48738	2.98914	2.0489	1.91323	1.3082	2.77028	3.46679	3.74862	0.264852	1.02947	1.02844	0.471372	0.136927	0.89617
PPA14219	1695	1.45536	1.38546	2.04376	1.70775	1.88995	2.10471	2.60211	3.15006	3.20331	1.3388	1.98537	2.31793	6.74262	8.59534	7.68366	8.42763	9.80127	13.4876
PPA14218	1494	4.44544	4.22337	2.39292	2.10746	4.41458	4.15489	2.17947	1.71858	1.84598	3.71649	4.94806	3.56899	0.23358	0.784623	0.327533	0.577383	0.352215	0.922083
PPA14216	1476	0.289263	0.208923	0.300416	0.0688118	0.255338	0.676757	0.32088	0.553489	0.389269	0.392537	0.448514	0.126755	0.354643	0.510552	0.714058	1.16885	1.06953	1.62221
PPA37752	732	0.0972115	0.0648108	0	0	0.171621	0.48736	0	0	0.78492	0.131918	0	0.127794	0.0794556	0	0	0.0942744	0	0
PPA44635	603	2.9502	2.36027	0.689387	1.34748	4.27088	2.60314	0.638169	1.25804	1.33397	0.720628	5.3063	3.87832	0.916309	0	0.374538	1.20165	1.43364	0.108789
PPA14211	1695	4.3381	5.34591	2.23996	2.4268	6.0775	8.6293	2.37508	2.51316	6.66084	6.38064	6.47686	7.89201	1.09803	1.87714	0.732835	0.529272	0.64307	0.483773
PPA14210	1575	2.12347	2.63564	0.897385	0.967297	2.39288	4.80194	1.0149	1.14855	3.15553	3.00422	2.59198	2.55393	0.129248	1.01008	0.812569	0.197168	0.238643	0.624758
PPA14209	1221	0.543938	0.349692	0.567431	0	1.13177	0.584354	0.145461	0.477916	1.17642	0.632689	0.542184	0.536295	0.476343	0.617178	0.863186	0.536924	0.492532	0.537261
PPA37760	219	0	0.433256	0	0	0	0	0	0	0.262357	0	0	0.427147	0.265578	0	0	0	0	0
PPA37755	1215	0	0	0	0	0	0	0	0	0	0	0	0	0	0	0	0	0	0
PPA37757	1395	0.816158	0.731177	0.496655	0.655265	1.03563	0.818346	0.721463	0.669288	0.906118	0.207665	1.22594	0.603517	0.208464	0.180066	0.161897	0.39575	0.161662	0.164587
PPA37759	753	0.252001	0.315017	0.404843	0	0.166834	0.189507	0.157244	0.309979	0.419666	0.384718	0	0.24846	0.386199	0	0.249941	0.549871	0	0.609824
PPA32992	240	0.395327	0.395346	0.923778	0	0	0.59458	0.370015	0.729419	0.718202	0.201175	0	0.584657	1.2117	0	0.470513	1.58145	0	0.273332
PPA14205	960	10.995	11.4156	2.91568	9.73342	10.5343	13.824	4.56352	5.95692	5.77554	13.5793	15.5158	13.5933	1.39345	2.35492	1.37233	3.30668	0.430677	1.50332
PPA37756	1311	9.87864	8.86588	2.93833	11.5046	10.4928	11.9732	3.47718	6.63209	4.73323	12.3007	10.8567	12.9864	0.909467	1.66056	1.26332	1.86866	1.08946	1.87642
PPA14203	1167	48.6181	46.3439	39.9433	7.61529	67.3883	86.451	46.2662	46.8028	50.8342	35.2083	81.0726	59.117	25.7167	32.6814	28.4485	27.1719	32.723	35.5261
PPA44639	231	1.1295	1.54031	0.95977	0	2.71919	4.94196	0.128144	0.884144	1.24364	3.76224	3.10465	3.8471	0.629454	0	0	0	1.4644	0
PPA14201	957	40.8959	35.7918	38.3122	5.57181	63.0757	63.5958	44.2317	42.5304	44.0377	19.2725	70.501	45.8929	5.53051	9.14299	9.16444	5.87693	7.03026	4.96967
PPA14198	204	1.51154	0.348835	0	0.995747	0.923723	0.699506	0.580416	0.286047	0.563295	0	0.270427	0	0.570211	0	0.73806	0.169139	0	0.321567
PPA14197	1305	0.236287	0.527128	0.57338	0.116743	0.577593	0.109348	0.408293	0.29065	1.12271	0.184989	0.422737	0.215046	0.0222841	0	0.115375	0.105761	0	0.0502679
PPA14195	2055	1.09653	1.28127	1.6183	0.864919	1.22264	1.18048	1.45485	0.851876	0.559184	0.587374	1.23489	0.819374	1.1604	1.38532	1.09901	1.29287	2.90814	2.6176
PPA33146	219	64.227	73.2202	154.132	26.6669	48.7591	26.3896	54.8771	123.635	411.769	63.9352	24.4348	32.036	13.6773	17.0137	23.2034	16.3857	8.92461	8.38717
PPA14194	912	0.46815	0.520192	0.668524	0	0.275496	0.234703	0.51932	0.383905	1.8585	0.370586	0.302452	0.666715	0.829057	0.367239	0.742916	0.189169	0.576983	1.15087
PPA37758	282	6.47663	12.9539	8.84469	3.9618	3.34113	6.57833	10.4969	7.03553	10.1873	14.2107	8.41202	6.96613	28.8745	26.574	18.2866	24.5936	29.8558	8.83966
PPA14190	222	14.8515	17.096	5.24307	9.37886	3.96119	8.67765	10.2671	10.1199	4.91742	18.4864	5.21852	5.47787	1.57193	5.09172	4.40841	2.17596	1.69308	5.02339
PPA14189	1167	0.833336	1.2399	0.902406	0.652739	0.538245	0.672532	0.659496	0.575035	2.14168	1.03432	0.89818	0.681349	1.39548	1.57847	1.99978	0.591336	1.83584	2.16417
PPA14188	609	165.687	148.557	174.517	185.621	162.757	159.804	154.228	159.442	151.99	180.443	175.738	163.973	30.7521	36.9844	47.654	43.1164	27.8349	38.6704
PPA37763	954	1.51666	1.49187	2.06252	1.11787	0.526735	0.448739	1.48937	1.62093	1.95736	0.404881	0.346963	0.68639	2.13381	1.31652	2.44628	2.13392	2.60031	3.40375
PPA14184	1164	36.5983	33.0338	31.0228	23.341	37.7743	38.3105	23.1673	30.2546	36.4037	38.2856	39.1952	37.0082	23.9342	26.8312	36.3152	28.9019	36.1655	47.1145
PPA32316	978	0.339544	0.16978	0.226694	0.0519254	0.449583	0.364773	0.72641	0.328164	0.234994	0.444314	0.733306	0.191299	0.921783	0.342456	0.577317	0.0352806	0.384318	0.737828
PPA14180	3672	1.49862	1.54392	1.72831	2.3649	2.99355	2.81745	1.52359	0.810466	2.08106	4.02351	4.62731	4.36901	1.6552	1.59617	1.82465	1.1276	0.736987	0.982565
PPA44641	216	0	0	0.256605	0	0	0	0	0	0.665002	0	0	0	0.269266	0	0	0	0	0
PPA44640	270	1.31776	2.45993	1.64227	0	0	0.528515	2.41195	1.51287	1.2768	0.536468	0.817292	0.346464	1.7233	0	1.39411	3.06706	0.835252	1.45777
PPA14178	912	0.46815	0.520192	0.729299	0.16705	0.757615	0.93881	0.746522	0.479881	0.976502	0.635291	0.362942	0.564143	0.605849	0.137715	0.412731	0	0	0.287718
PPA37761	654	39.2063	39.7885	21.4842	22.6738	46.5816	93.2781	14.3027	22.3956	92.0265	70.356	48.2502	64.652	15.4742	20.9966	15.8277	5.75074	7.18393	14.6947
PPA30998	1482	4.48144	4.20955	1.6082	3.04973	2.96688	2.45535	2.71644	2.5003	1.512	2.8018	4.39253	4.13442	0.0784906	0.508485	0.253988	0.279388	0.152171	0.774624
PPA14175	6633	33.0387	38.9266	37.323	22.1032	34.1197	37.7347	54.9807	34.9303	40.0149	34.8304	41.8432	40.9974	51.2475	47.7288	28.4138	38.2914	32.6848	27.4296
PPA32394	714	19.1684	19.4018	7.103	33.4998	19.0023	17.1879	10.4889	11.6871	8.24825	20.0837	24.6475	26.5962	3.38054	7.03618	4.21749	3.86604	1.15812	3.99662
PPA14174	2193	0.778756	1.48187	0.707682	0.833648	1.37484	1.62676	0.350949	0.585398	0.707394	1.45309	1.96217	1.42898	0.437604	0.801797	0.240299	0.519219	1.04549	0.70296
PPA14172	1149	168.886	177.441	204.823	99.754	143.12	154.001	184.331	181.13	169.768	174.219	137.366	148.948	268.636	238.621	228.598	260.99	300.854	259.687
PPA37765	360	0.461214	1.18604	1.53963	0	0	0.59458	1.97341	1.2157	1.0374	0.536468	0.766211	0	1.45404	0.697754	1.88205	2.68368	1.25288	1.27555
PPA37766	3306	26.9769	28.9657	32.5167	49.4313	42.4645	39.0847	31.7054	31.1448	28.5108	23.6299	43.6865	39.9251	3.55373	4.11561	3.52956	4.25826	1.96686	3.25419
PPA37767	1431	24.2997	27.3344	28.0619	10.7173	33.4038	24.3316	32.311	24.2018	24.1709	12.1802	33.7326	21.9645	2.29638	2.34048	1.92019	2.89345	0.787973	0.939757
PPA14167	1197	52.413	48.1945	56.3991	113.36	80.34	75.3432	58.4853	66.056	52.0081	53.6468	86.1382	82.1744	12.1716	13.6403	14.5596	15.7965	10.9902	15.2353
PPA09119	1131	517.826	355.056	259.418	403.526	967.801	1142.6	253.534	355.874	415.858	763.421	1005.2	923.666	452.719	559.388	385.563	435.317	369.15	389.857
PPA33856	1131	280.923	192.43	163.879	192.356	323.896	359.082	151.88	202.947	175.213	244.399	305.151	255.409	258.204	278.509	230.04	231.097	243.962	235.109
PPA37768	1131	475.126	356.902	290.953	235.596	685.447	800.238	290.045	377.647	415.401	479.662	703.174	514.871	456.781	520.447	382.801	377.352	435.151	436.838
PPA14150	2064	74.7903	86.7462	66.0743	195.259	181.075	218.301	66.1725	65.4074	89.3855	217.995	180.068	222.51	63.1069	67.4225	70.7229	67.4542	71.9676	74.4034
PPA14149	1437	5.43058	5.64544	5.39996	3.99338	6.81897	10.5758	3.95507	5.50237	12.035	11.0877	8.86821	9.82973	4.02719	5.41888	5.99847	4.65822	7.37602	5.66065
PPA37769	186	2.55049	3.44333	5.36387	1.63816	0.675411	0	5.57012	5.64712	5.56027	2.07665	1.77959	2.01172	5.00314	3.15115	6.47588	7.42031	6.66854	4.93761
PPA37770	1116	0.191287	0.170041	0.173829	0	0	0.1918	0.265244	0.470593	0.283162	0	0.148299	0.293376	0.312696	0.0750273	0.168643	0.123672	0.336795	0.293905
PPA14145	1239	25.0023	28.3347	20.2426	14.3045	27.2748	26.2018	19.1369	19.357	31.5104	25.2127	29.0752	30.238	33.1178	44.9063	37.6411	38.7653	58.2148	49.3983
PPA37771	234	17.739	20.8824	18.7124	6.72767	16.6428	23.4783	14.5476	14.339	20.748	15.0624	14.6169	16.99	20.7542	20.7537	15.7642	18.5793	31.1613	19.9042
PPA33857	213	6.57022	7.23873	8.32702	3.33785	2.06428	4.01969	8.61632	6.57505	5.52982	7.93368	2.84901	1.75672	19.9333	18.8688	39.585	30.2926	47.9976	26.4862
PPA14141	2085	0.807718	0.841887	0.412045	0.633266	1.2653	0.992392	0.41172	0.559746	0.592473	0.555765	2.03735	0.919749	0	0.140555	0.0902664	0.198587	0.18027	0.0943879
PPA33858	1533	14.9311	13.5702	14.4984	14.2113	20.3231	17.9188	16.4516	15.264	13.0616	13.7949	21.4839	20.1064	1.34686	2.18475	2.38172	2.47586	0.514881	2.0326
PPA14139	915	47.5429	50.8635	56.3353	17.0387	24.5074	24.6409	59.2024	58.2898	45.2742	21.8984	26.1667	16.511	5.14872	5.03298	9.50283	13.387	3.40947	5.48456
PPA37774	1083	0.131411	0.131417	0.102358	0.187564	0.231997	0	0.300659	0.134703	0.0530528	0.0891636	0.101878	0.172752	0.0537041	0.386567	0.0695126	0.0318601	0.104117	0.0605721
PPA14137	834	0.284408	0.284421	0.398753	0.121782	0.451893	0	0.354931	0.734667	0.895599	0.405246	0	0	0	0	0.0902664	0	0	0.0786566
PPA14135	3000	28.8905	28.0933	28.4154	4.4012	37.8135	40.5503	27.7363	36.1695	31.7637	18.4116	35.1415	27.019	34.5092	45.661	31.6938	39.266	58.2839	51.1021
PPA14134	1860	38.2574	38.9479	40.0354	15.9721	36.5059	38.3983	41.7759	36.471	45.4398	29.6442	36.8078	30.4525	23.0457	26.8523	28.5344	27.0656	22.6124	25.3405
PPA37773	579	13.0683	10.447	14.79	7.71833	17.3577	12.5694	15.593	12.7995	15.7781	9.42293	18.5796	12.5212	3.51581	4.6999	3.7056	4.05233	4.41428	4.02208
PPA14133	2043	26.8427	25.2766	28.3102	9.81856	33.2667	27.9391	28.616	26.2777	30.4295	18.0792	33.2677	24.7027	5.90725	6.76238	5.4352	6.62053	8.44451	7.32096
PPA14132	1431	1.87304	3.61364	2.9437	1.27756	2.4142	2.59272	2.7512	3.05836	5.92228	2.02441	2.35164	1.50352	4.65373	7.19696	7.39143	7.61943	18.386	12.9503
PPA14130	1116	8.03406	9.18223	7.64849	2.82128	9.79345	15.4079	6.12713	8.65368	11.7126	12.5897	10.2326	11.1902	8.31251	11.7793	7.72384	10.4194	13.4044	9.87521
PPA37772	483	4.17426	5.74602	6.59842	1.89254	1.95072	3.3976	5.02546	8.51744	4.99619	2.99889	2.74123	1.93675	5.11773	4.68059	2.72761	4.28627	3.3462	2.78425
PPA04812	7062	2.14625	3.19434	1.29109	1.53169	6.89326	13.7001	0.800599	1.5989	5.19074	4.12948	6.89004	7.64972	0.564155	1.39314	0.767532	0.835494	3.81611	1.88104
PPA22055	2808	0.0844715	0.304112	0.256605	0.126596	0.223694	0.304913	0.0737922	0.145468	0.64454	0.326695	0.255404	0.399766	0.0828512	0.477097	0.241289	0.368637	0.214167	0.373787
PPA22054	930	12.3954	13.0847	3.63551	8.40924	13.103	14.807	4.80622	6.71379	5.1587	11.8888	16.4315	10.0586	0.500314	1.26046	2.26656	1.78087	0.0808308	0.564298
PPA14126	840	33.8287	42.2173	32.9921	12.5749	22.9567	25.9916	36.6139	47.4122	46.0333	37.6485	22.855	18.7647	149.697	121.708	129.727	172.317	192.63	153.964
PPA14123	1050	3.77255	4.81192	3.58954	3.53063	3.64915	5.36821	4.0596	4.69607	5.47201	6.16172	3.78289	5.43453	7.03477	5.78139	7.9584	5.65216	8.73435	9.59004
PPA37775	975	0	0.0486579	0.0568479	0	0	0	0.121441	0	0	0	0.113163	0	0	0	0	0	0	0.134563
PPA37779	531	9.82733	9.33641	3.96651	13.2935	11.8292	11.69	4.45969	5.54963	2.9756	14.0027	18.9085	17.4406	0.657192	3.07485	1.70129	1.42956	0.990977	2.34726
PPA29837	789	0	0.0601286	0.140499	0	0	0	0.0750348	0	0.436929	0	0	0.118562	0	0	0	0	0	0
PPA14118	372	211.882	161.582	48.1259	301.149	222.717	289.618	35.5692	97.2559	79.1566	295.793	320.326	267.937	24.234	58.8589	36.9328	52.9625	12.0236	46.3782
PPA44646	192	0	0.494182	0	0	0	0	0	0	0	0	0	0	0	0	0	0	0	0
PPA37777	2916	16.2686	17.3594	21.1081	6.56558	17.7928	16.981	22.607	19.6013	19.0437	12.0871	17.235	14.5162	4.72712	6.6904	5.83462	5.78624	6.19994	7.84001
PPA14109	699	100.104	97.2924	119.576	149.371	89.2325	70.7371	114.339	105.145	95.678	83.8548	86.9732	118.102	41.645	41.2064	49.7573	47.4868	44.6842	52.1794
PPA44647	585	33.3696	35.8852	26.2448	1.0417	28.3465	47.6883	22.7702	29.9249	41.4961	17.0844	25.839	23.1065	13.571	14.5992	12.9974	11.3245	18.3755	15.0262
PPA32915	1323	65.2961	77.581	82.9725	163.289	191.478	191.236	58.8221	51.2303	79.735	266.519	207.784	190.555	49.8307	51.5484	54.5411	44.8845	31.7907	32.9734
PPA44648	366	0	0	0.454317	0	0	0.779777	0	0	0.156984	0.263837	0	0	0	0.228772	0	0	0	0
PPA33859	1503	8.22216	7.24406	7.2464	12.5691	22.1497	23.5458	6.51896	6.27019	9.51868	25.4099	25.0326	22.9662	6.90741	7.68783	9.09096	8.17271	7.07713	10.6059
PPA37783	585	0.243278	0.162193	0.663225	0.694469	0	0.24393	0.708405	0.249374	0.196431	0.660268	0.188606	0	0.596528	0.644081	2.31637	5.60328	4.11201	4.37331
PPA14098	2031	0.432115	0.210228	0.191032	0.050008	0.0618544	0.421563	0.233195	0.330411	0.523357	0.356589	0.0543251	0.0460587	0.200458	0.0412262	0.352132	0.0849445	0.277595	0.0968975
PPA14095	588	1.21018	0.726145	1.46108	0.172732	1.06825	1.33477	0.90616	1.43899	1.56343	1.3138	1.21968	0.397726	9.4463	11.6055	7.42579	15.2571	14.7021	14.5033
PPA37786	735	0.516345	0.322731	1.4328	5.66559	1.79466	2.23271	0.402738	0.674837	0.0781716	2.69329	2.40184	1.01818	1.78045	0.683514	1.2291	1.07973	1.38072	1.16027
PPA14094	1365	3.35376	3.91001	7.04508	10.6403	7.27068	13.5381	5.13955	3.27036	4.31447	10.5761	6.87064	7.02445	1.17175	0.644081	1.02031	1.06167	0.302894	0.432525
PPA37784	477	0.0994533	0	0.116199	0	0	0	0.124114	0.244669	0.120453	0.202441	0	0	0	0.351071	0.157824	0.434018	0.630379	0.825152
PPA14092	1308	6.27445	6.72813	8.98353	5.4355	2.73727	3.98205	10.0934	10.3948	6.45723	4.61412	2.74149	2.64616	17.0749	8.19381	17.209	12.9787	15.9483	11.2091
PPA37787	1479	0.593391	0.625496	0.187379	0.343361	1.01928	0.627143	0.180129	0.276183	0.369056	0.391741	0.932508	0.664114	0.0786498	0	0.0509007	0	0.30496	0.199593
PPA33860	2652	0.313041	0.295168	0.11495	0	0.59213	0.86093	0.223237	0.165027	0.151656	0.218471	0.624063	0.299824	0.0438624	0.0315726	0	0	0.113383	0.0865757
PPA37780	2097	37.1573	37.2496	27.0393	99.4593	56.9722	58.2841	26.8909	21.4686	25.4676	52.933	42.7237	67.4266	6.1157	9.36328	11.129	7.0753	5.96865	11.7466
PPA14083	867	1.80564	1.86045	4.6988	1.46433	1.44898	0.658358	2.08267	2.6922	3.44604	1.11377	1.59075	1.29474	12.2763	8.4986	9.11721	6.64618	6.71959	3.2535
PPA37781	408	0	0	0.203775	0	0	0	0	0	0	0	0	0	0	0	0.36903	0	0.460617	0.160783
PPA37785	801	0.917987	2.42834	2.94087	0.380398	0.784185	0.178151	1.81081	2.58621	3.19201	1.56721	0.826475	1.40143	13.6509	13.6415	16.7294	4.39382	10.8864	4.2177
PPA14082	684	8.14928	9.19006	6.96885	3.11826	4.68344	6.67598	8.43894	8.10466	9.49202	7.19996	6.21034	6.42781	21.4704	32.9903	28.7811	23.4065	38.8502	48.2886
PPA37782	3273	10.2183	10.6464	8.62814	7.3855	9.74919	12.4693	11.2599	8.34386	12.7797	12.1406	11.3267	12.8185	16.8194	24.9043	20.3558	14.6009	21.8995	18.2789
PPA37789	315	4.44272	4.21702	4.04703	0	1.99407	4.98314	1.78547	5.83535	7.84322	4.75157	1.92647	1.18788	7.38559	9.03758	9.20115	12.8159	17.5403	11.2456
PPA14074	1092	72.158	86.6502	81.592	87.0567	74.0298	76.3806	86.4182	72.7816	82.8694	82.5483	78.6587	93.2882	51.1843	53.7884	77.764	59.9404	53.9013	92.8727
PPA44652	204	0.348818	0.813947	0.271699	0	0	0	0.145104	0	0	0	0	0.229277	0	0.205222	0.36903	0	0.921234	0.321567
PPA37788	750	1.99245	2.46696	1.62585	1.01566	0.670007	1.90266	1.34192	1.01146	2.98772	1.54503	0.809119	0.623635	1.3571	1.11641	1.50564	2.53033	1.0023	2.01172
PPA14069	873	1.52153	1.63029	2.06342	1.3961	1.51097	0.490375	1.96663	2.17238	2.56677	2.21224	0.821504	2.46454	8.39445	10.6461	7.54546	8.53718	5.94148	8.90442
PPA14068	1029	1.61358	2.62795	0.35012	0.641574	0.915644	1.94148	1.06438	0.595444	1.45176	1.50148	1.07225	2.13636	0.367395	0	0.768185	0.201192	0.0730541	0.478131
PPA14067	1053	0.675772	0.743385	0.34214	0.385816	0.71582	0.542067	0.393558	0.277082	0.272821	0.733631	0.733467	0.666276	0	0.238548	0.285972	0.196606	0.0713891	0.404936
PPA37790	1413	2.03119	3.15605	3.5892	4.63625	2.17824	2.27228	3.41472	3.03537	2.33809	2.0502	2.3816	2.25091	0.493941	1.12589	0.825813	0.781417	1.27682	0.88209
PPA14065	5025	33.1697	34.9415	37.3151	7.83222	32.4754	30.2011	40.4403	35.0876	36.4403	15.8346	29.5872	20.7009	15.5676	18.6373	20.2026	18.4985	23.5242	24.5754
PPA14056	1197	16.5463	18.8062	17.7578	41.7041	32.3774	36.5987	20.4513	16.8674	20.424	33.1158	32.8146	37.7463	14.0666	16.5083	18.8048	14.5282	22.4827	24.7985
PPA14055	1392	5.36758	6.78223	6.07225	1.31336	3.97095	5.53574	4.27431	4.84183	10.7111	5.4803	2.57605	3.76331	4.17827	5.95497	5.70565	4.58572	8.0465	5.08963
PPA14054	1341	1.57423	1.66275	1.65329	0.227217	1.17101	1.38336	1.85421	1.43599	5.54852	1.04413	1.2753	1.04637	1.17104	2.15414	1.34733	1.4409	2.01806	1.07621
PPA14053	2952	19.1958	21.5994	35.0454	8.08538	18.6822	15.3962	38.8366	30.3134	22.5679	11.1219	20.2952	13.4202	5.16203	4.12696	6.91106	10.5547	12.3378	15.5666
PPA37792	2655	271.681	261.393	285.63	146.343	273.515	240.439	307.429	282.328	258.563	169.888	276.563	217.426	78.1621	96.093	82.9805	94.5461	59.4161	82.2651
PPA30209	672	19.6957	23.6502	26.5174	37.1049	25.9852	26.119	26.7821	22.8812	22.1873	19.0398	24.2998	27.4232	17.786	21.9917	20.837	22.0274	25.0576	30.1153
PPA37791	270	237.547	234.835	282.266	136.55	163.314	180.488	260.71	250.92	357.292	223.349	192.472	157.641	100.382	107.919	133.696	115.143	77.9568	111.033
PPA14061	366	215.68	213.292	257.901	139.862	136.438	154.006	236.163	237.559	303.842	198.273	156.458	137.506	98.8428	97.6856	126.91	113.883	81.7451	103.866
PPA14050	2931	5.54348	5.63277	6.77942	4.67807	7.99363	6.13446	6.88776	6.52023	7.92938	7.82463	7.17117	8.10661	12.5015	13.8551	13.8569	12.3255	21.8516	22.2246
PPA14047	11229	15.7117	17.0243	16.7554	32.2499	25.575	30.8552	17.1033	14.9794	22.2119	17.1002	24.879	28.1577	0.792476	0.961905	0.807863	0.85731	0.358156	0.768221
PPA44653	990	30.3563	32.0829	28.8331	12.7214	24.8715	25.2246	33.1892	30.7977	32.6455	33.4073	27.0821	25.8903	41.0949	45.0369	52.1652	61.7246	94.4594	81.6351
PPA37795	2337	1.08601	1.71536	0.592926	0.912661	1.15574	1.64864	0.899309	0.973807	0.565465	1.21893	1.32194	1.36095	0.286203	0.429938	0.450984	0.442932	0.25733	0.58947
PPA14043	1656	67.4347	65.4756	84.0605	26.1275	54.5443	51.1425	85.3359	73.4529	64.1004	33.0919	47.605	33.7802	11.9589	14.2585	19.4115	17.4606	12.9827	18.44
PPA14044	396	24.1988	24.5594	7.55819	18.8513	17.7653	20.54	9.11957	14.0726	8.41529	15.4844	28.0015	22.2052	2.79058	5.92034	3.61202	2.43971	0.94915	3.81008
PPA14042	1554	7.67758	8.10535	7.9181	3.03914	6.70977	6.7952	7.50507	8.8056	7.20975	4.94006	6.42552	4.81571	1.2538	1.77806	1.28377	1.97612	1.49958	1.96292
PPA14041	2448	26.9752	28.2459	32.6153	6.24416	32.7409	29.3501	36.0704	31.0957	30.0307	15.4826	29.0033	19.7561	7.51966	6.48159	7.25759	8.72477	5.38922	8.34734
PPA44654	318	19.1696	21.8559	14.031	20.1216	21.5303	22.437	11.915	10.8266	9.48568	23.5337	23.767	28.2401	3.47506	5.79268	8.28577	4.7742	6.85537	7.32323
PPA14037	756	47.6588	47.6925	52.2008	50.7831	41.0446	47.2832	54.4647	49.2454	44.0421	42.3426	39.77	40.8951	32.3504	22.3171	27.1354	25.3763	15.5615	22.4739
PPA33143	906	9.87008	13.9287	9.91073	9.41673	11.3702	11.2616	10.2591	11.4002	7.32471	11.7241	12.9698	12.5966	26.1598	29.0654	36.0208	38.1986	51.7331	55.0284
PPA14017	681	55.3806	54.0248	21.0394	95.0039	58.4781	56.9958	30.9922	27.8914	25.4798	84.4405	58.6506	78.4351	9.18115	15.369	16.6372	14.1868	6.1816	16.8093
PPA14016	738	3.14976	2.57135	1.72739	1.92673	2.04271	2.80371	1.6044	3.32093	1.75171	4.12164	2.24257	1.26755	3.54643	4.31133	2.24418	3.36629	3.51417	3.28887
PPA14015	1041	27.6387	40.4005	31.7599	16.2447	20.1533	29.609	28.6344	31.1387	29.556	25.0919	17.9121	21.5666	59.0554	47.4955	37.4964	46.4037	50.5845	41.7481
PPA14014	354	548.499	582.029	692.755	341.423	315.663	291.243	654.655	595.404	605.967	329.519	283.472	299.397	174.649	134.939	217.127	213.167	116.369	186.977
PPA14013	570	16.146	15.0231	11.4257	0.712745	1.98357	1.75245	15.2161	13.2063	9.52562	2.62587	2.12926	2.78994	14.2853	20.4185	28.7921	20.2184	18.5953	35.3317
PPA14011	2100	27.4921	27.2337	32.5962	32.3319	32.8722	27.4866	32.7587	29.5102	29.029	24.4859	31.2351	29.1772	6.82705	7.1769	10.5216	8.98758	7.40988	15.166
PPA14010	558	0.340066	0.170041	0.297993	0.182018	0.675411	0.255733	0.212195	0.104576	1.596	0.865271	0.790927	0.502931	0.104232	0	0.269828	0.123672	0	0.235124
PPA37796	510	0.558108	1.58138	0.597739	3.58469	1.72428	2.51822	0.290208	0.85814	2.02786	5.30156	1.51439	3.48502	0.0570211	0.492532	0.73806	0.135312	0.58959	0.128627
PPA37794	1317	3.90824	3.04389	1.49404	1.19535	1.76468	2.32956	2.24762	1.94955	1.94138	1.68639	1.88498	1.34955	2.03146	3.97354	2.34364	3.5893	5.87911	3.86027
PPA37797	732	1.45817	1.29622	0.757195	0.416255	1.37297	2.04691	1.65799	1.91323	1.4521	2.50645	2.11022	1.27794	0.834284	0.97228	1.02844	2.92251	2.51603	2.50927
PPA37800	387	1.40969	0.980703	1.79027	2.09956	0.649232	0.553097	1.75925	1.20627	0.965026	0.49904	0.427653	0.604297	0.901729	1.08179	0.77811	1.78318	1.16547	1.35606
PPA14030	870	40.9777	39.1801	45.0422	31.1703	40.4315	41.7436	42.6666	39.2713	36.4219	37.1273	36.3977	33.7085	20.5237	19.9702	21.2434	20.5044	13.2632	26.5792
PPA14027	2196	30.87	34.2417	37.3802	24.2815	50.3707	39.3462	35.1009	34.0263	34.3272	26.1638	42.33	34.2488	9.8525	13.4022	14.2782	9.77311	12.4432	13.4425
PPA14026	720	20.4252	30.0133	25.8658	29.3413	18.495	16.3509	25.8188	23.0172	22.783	16.8987	17.5462	16.0456	13.0863	9.24524	14.9519	14.6644	13.4162	17.5388
PPA14025	399	30.2588	31.8655	33.2005	34.8736	25.818	29.6843	34.3493	27.4949	21.4561	38.4805	27.2379	33.8779	19.3872	13.8502	20.0941	18.852	20.6301	24.4971
PPA14023	915	2.79969	4.22566	1.90813	5.55006	4.46214	5.38046	2.78219	2.71041	2.13498	6.96529	5.84832	4.90729	0.444951	0.915088	0.699342	0.754195	0.41078	2.07911
PPA37799	1002	1.5387	1.8702	1.49353	0.253409	0.814942	2.13621	1.27031	1.33945	2.98176	1.87924	1.04608	1.86717	2.06061	2.21443	2.81745	2.85815	3.45104	5.00835
PPA18906	1998	15.8249	18.3782	19.6546	13.4964	14.3357	13.8914	19.7638	18.8525	17.4554	10.1494	13.0049	12.8285	3.30397	3.75069	5.46342	4.26556	4.11982	7.3381
PPA18907	1974	41.8397	47.3934	50.3586	35.2446	62.3359	58.1929	54.029	45.4501	50.7617	35.1476	56.7043	51.4878	20.5805	22.6293	19.774	22.1814	22.1824	23.2955
PPA37798	3279	17.1369	16.4504	11.4944	13.1952	26.7229	30.1805	12.8371	12.8666	15.4198	22.3226	30.3849	25.8897	7.45865	8.43944	7.4272	8.32358	8.10416	10.8833
PPA14003	1341	1.36198	1.41511	1.23997	0.908869	0.655768	0.8513	0.949181	2.0452	2.65644	0.468059	0.534805	0.592941	2.1469	2.77853	2.44204	3.03618	9.02521	5.42995
PPA44656	615	0	0.0385703	0	0	0	0	0	0	0	0	0	0	0.0472858	0	0	0	0	0
PPA37801	861	1.54274	2.28667	1.51281	1.35657	2.26157	1.32589	1.85652	2.43987	1.93522	2.35522	1.60183	2.17294	2.7696	2.72294	3.49743	4.92921	7.20296	7.92376
PPA13998	882	54.27	53.5196	53.4158	44.1617	67.2998	71.9158	61.149	45.9815	56.707	50.3623	72.2427	62.4695	16.8484	16.1385	22.1493	17.8781	14.7021	21.9409
PPA13996	1599	38.2569	40.0686	42.7746	17.8805	40.147	34.6262	40.6716	41.2927	35.8607	24.5789	34.4666	28.6369	9.09342	11.4678	11.7231	11.2857	5.78251	10.9333
PPA31838	1038	3.19918	3.405	6.27422	1.71234	3.32825	2.88698	4.73391	4.10386	4.53892	2.60482	3.02941	2.43326	6.33165	8.06652	10.9514	11.2355	15.7515	18.7066
PPA13990	2262	60.7146	66.632	66.1347	63.086	79.4467	81.0963	77.6149	69.4464	74.1443	54.28	77.2633	69.6419	21.8427	25.2265	24.2787	21.1725	19.7569	25.5351
PPA13989	630	142.807	160.209	133.948	85.4445	118.149	134.771	140.817	111.381	125.583	185.618	128.11	119.084	169.499	148.987	134.97	163.54	162.099	122.817
PPA13978	1002	83.7998	102.719	114.504	31.372	55.8548	44.3621	130.635	117.784	92.4631	42.7407	54.4514	36.8766	34.3629	39.1494	53.4563	53.1341	38.6367	54.3063
PPA13977	681	23.441	29.4681	29.3818	10.2908	10.0538	10.7915	32.3831	24.7638	22.6956	9.78404	7.93889	9.89024	17.9353	11.7419	17.1347	21.1789	21.8564	25.3825
PPA37802	1434	93.4559	99.9944	106.892	52.6246	109.157	108.816	109.405	97.1338	112.508	90.8404	102.794	87.9351	32.2241	32.7565	39.111	38.1859	29.2251	42.8868
PPA13973	1020	2.8138	3.20928	2.96152	1.29447	2.64801	2.44827	1.97341	1.97372	3.77408	4.16552	2.86653	2.93475	3.64935	2.38057	2.87843	1.96202	2.57945	2.92626
PPA37809	972	16.1547	13.4222	5.21764	90.5422	58.2896	79.3507	5.54261	8.85509	30.4127	99.1969	56.5861	84.7392	3.65005	4.82398	3.56274	1.17145	1.39209	1.55225
PPA37810	1101	0.0430874	0	0.201369	0.184498	0	0.129609	0	0	0	0.877059	0.300639	0	0.316956	0.152099	0	0.0626784	0.102415	0.0595819
PPA13970	528	4.98651	7.99677	6.77087	2.69304	1.6655	0.810791	7.17605	7.45997	3.21014	5.4866	3.34347	3.63196	15.9724	9.99057	10.0519	13.9194	15.1627	13.4802
PPA13966	1008	32.8733	27.6977	12.372	120.308	74.653	140.292	12.3926	19.5959	67.8017	131.722	88.4426	146.211	7.12594	10.9647	11.2774	3.97075	4.28812	7.15869
PPA13964	2955	29.4268	34.6299	35.8351	10.7753	33.9468	30.9544	38.6168	34.9825	32.3835	16.3064	30.9907	22.8877	9.57549	10.5549	11.5025	11.6766	11.9946	12.5982
PPA37812	1320	2.2282	2.15643	1.49064	1.69277	3.14066	6.64848	0.829731	1.43673	6.61616	5.99869	3.97037	4.74813	0.0881235	0.317161	0.28516	0.0522794	0	0.546663
PPA37805	2715	35.7148	38.5036	42.208	25.2325	28.318	26.6477	42.6083	34.8509	33.532	20.6466	29.4022	22.9987	5.05566	5.50493	7.38957	6.64671	3.39177	6.89823
PPA13957	216	392.911	511.753	357.964	487.612	289.348	270.203	349.596	459.669	233.416	539.597	286.818	287.781	128.709	82.5676	196.919	158.305	126.506	115.103
PPA37813	291	0	0	0	0	0	0	0	0	0	0	0	0	0	0	0	0	0	0
PPA13953	2658	34.0177	38.2495	43.0401	10.6801	36.7946	38.1712	45.56	41.7234	40.8764	23.8504	32.1705	24.1782	24.8904	30.3515	23.9895	23.3405	26.2171	28.777
PPA32694	570	2.74648	3.787	3.30615	0.356372	0.550993	0.500699	5.71252	4.19736	4.23361	2.20234	1.54855	1.06674	4.5917	2.64412	4.2924	11.9252	10.4187	10.8182
PPA13949	2148	28.9649	28.4693	24.4879	17.4478	47.1391	45.1083	25.0811	40.4916	44.7104	43.899	45.6388	41.9821	115.321	142.221	115.639	139.512	182.297	169.771
PPA37804	3015	20.0378	19.1103	20.1393	7.02373	16.4377	16.8257	20.2643	19.7608	18.142	15.0691	16.6874	13.3104	6.4431	6.81786	7.74045	9.18974	5.88416	6.81018
PPA37814	2838	0.676986	0.936125	0.664027	0	0.243462	0.829646	0.427643	0.287861	0.981897	0.765573	0.291581	0.296655	0.102469	0.191772	0.106106	0.24316	0.0794637	0.184918
PPA37806	672	0	0	0.0412401	0	0	0	0	0	0.0427501	0	0	0	0	0	0	0.205384	0	0
PPA44657	387	0	0	0	0	0	0	0	0	0	0	0	0	0	0	0	0	0	0
PPA37820	3117	24.4273	21.4682	25.455	15.2659	27.5878	29.666	24.8244	22.952	23.1244	14.6845	27.9818	18.1418	2.12718	2.65939	2.41521	3.29879	1.82083	2.39922
PPA13938	1608	25.947	30.2705	36.3652	30.1919	23.4768	24.3156	39.3947	27.8341	30.1395	24.0209	23.2265	24.9279	14.9925	11.3776	15.5901	16.9518	14.0248	19.072
PPA32385	477	7.50872	11.2885	10.1674	3.83268	7.63766	12.116	7.81919	7.21773	11.5033	14.5757	7.17058	9.02113	16.3998	15.1838	16.3348	18.5181	20.4873	22.0728
PPA13937	681	15.1861	21.0735	32.9223	3.95228	10.6995	7.01971	14.9093	29.4767	116.136	11.8401	3.96945	8.17318	17.5936	26.2503	51.6252	28.9817	36.8688	48.0679
PPA37822	2115	0.459813	0.381326	0.144136	0.240109	0.237591	0.438555	0.139958	0.151747	0.203745	0.182627	0.339089	0.176918	0.0824986	0.197944	0	0	0.0355426	0.0155082
PPA37815	1056	0.157232	0.336942	0.20995	0	0	0.0675659	0.168189	0	0.136023	0.0914434	0.0522417	0.132877	0.165232	0	0	0	0.213559	0.0931813
PPA18932	561	21.0136	25.7503	20.3034	26.0705	23.9608	24.4191	18.3623	28.7607	29.5986	30.2947	22.7159	29.4309	96.1583	99.3274	107.757	110.955	129.174	148.33
PPA37823	2154	5.42886	6.84972	2.20008	3.89007	5.07405	4.50489	3.31193	2.81744	2.92082	5.60377	6.27482	6.01486	0.33752	0.699698	0.803848	0.65677	0.209395	0.609096
PPA37816	1044	2.18111	2.1585	1.168	0.389142	0.721991	1.98193	0.170122	1.70477	1.54097	1.29492	0.369895	1.79205	0.167131	0.280706	1.37008	0.462703	0.864054	1.28812
PPA37821	213	1.55903	0.89092	1.17099	0	0.589795	0	2.22357	0.41094	1.21386	0	0.518002	0.439179	0	0.19655	0	0	0.352923	0.307979
PPA37817	297	12.3789	15.4944	11.1973	56.9386	47.7972	30.2695	14.9501	11.3956	9.4793	39.1784	35.4779	29.1344	1.17498	0.845763	0.887163	0.813236	2.53107	1.32524
PPA18938	1257	19.1531	20.5882	25.8834	5.05003	18.5391	15.8365	24.3733	22.4455	23.1744	10.755	13.9564	9.6001	4.99717	7.29395	6.28848	6.97226	4.48524	6.15812
PPA37818	210	7.79358	8.24578	9.50172	0.967297	4.48666	0	5.07449	16.1167	8.75522	3.90855	4.20321	0.445453	17.5869	16.9455	24.1978	25.9605	31.6799	42.6398
PPA18941	519	0	0.0457047	0	0	0	0	0.0570351	0	0	0	0.318885	0	0	0	0.145052	0	0	0
PPA18945	1614	0.778896	1.02878	0.910042	0.346105	0.700519	0.6631	0.898674	1.41003	3.38187	0.508548	0.444345	0.492648	2.39637	3.21641	3.05513	1.58199	4.14521	4.02377
PPA37828	912	0	0	0	0.111366	0	0.234703	0.0649149	0.0639841	0	0.105882	0	0.102571	0.159434	0.18362	0.123819	0.151335	0	0.215788
PPA37826	1971	29.6525	37.4887	40.5928	33.7266	33.6533	24.3986	43.2379	37.9994	31.9055	20.8953	28.0454	28.4527	10.3133	9.79192	10.4654	10.6437	7.58973	12.3977
PPA37829	1251	9.36649	13.6333	10.0796	3.73465	8.98766	12.9467	9.60679	8.3029	10.862	11.81	10.1426	10.7304	12.4599	11.2109	13.2391	16.1076	19.2288	16.8587
PPA20060	330	66.2711	80.4349	63.4048	118.648	59.387	41.7287	80.3718	88.4144	37.7818	95.1011	74.3921	68.3163	40.9774	26.1341	75.9665	62.7353	78.0201	98.1012
PPA37827	711	0.467053	1.03424	0.272846	1.28565	0.971793	0.501755	0.582865	0.164145	0.242431	0.814888	0.620728	0.657842	0.777123	0.235529	0.476469	0.485294	0.581504	0.461319
PPA30274	1197	2.4968	2.43747	1.41229	1.65459	2.3614	2.14585	1.90417	1.58437	1.392	2.29915	2.21222	2.38357	0.340126	0.0699503	0.188677	0.288258	0.0628009	0.356222
PPA18953	2637	0.746578	1.11542	1.57641	1.05918	1.33392	0.83877	1.45929	1.4273	1.53609	0.640832	0.815897	0.940063	1.35644	1.07957	0.856452	0.850508	1.2543	1.15676
PPA18955	894	10.1883	11.595	7.68782	3.46506	9.48521	16.2811	7.61552	7.50633	15.6494	14.0418	10.7372	8.58021	2.50472	2.71609	3.0315	1.81399	2.3544	2.75166
PPA37825	387	0	0	0	0	0.324616	0	0.152978	0	0.296931	0	0	0	0	0	0	0	0.582734	0
PPA18962	564	0.504672	0.336465	0.491371	0.180082	0.222742	0	1.15466	0.413855	0.713108	0.342426	0.195628	0.16586	0.721863	1.03921	0.800874	0.856493	0.799709	1.27943
PPA37830	546	2.38934	2.56323	3.40072	3.16232	1.49555	3.13624	3.74081	3.20624	2.26247	1.41486	2.62701	2.65559	4.04787	4.2172	3.03335	2.84377	3.71733	5.40656
PPA18969	1068	3.22036	3.04283	1.24554	2.42503	2.41137	3.9416	1.35811	1.52987	1.80223	2.62206	3.20259	2.97803	1.44315	1.99918	1.79747	0.969226	1.72447	0.798497
PPA37831	2037	0.93155	1.38575	0.639434	0.324094	0.55505	0.560429	1.06082	0.988315	1.3539	0.450349	0.433321	0.413307	1.67032	1.64419	2.05113	2.06654	3.0999	2.25428
PPA37832	351	9.93385	15.3408	12.0012	2.02554	4.47387	9.14738	10.2044	15.7937	18.9065	10.3167	6.44403	5.0637	19.3043	26.0018	16.9438	10.4201	9.42335	12.9891
PPA44659	2178	2.26523	3.1693	2.72298	0.886022	2.79747	2.26039	2.05224	2.45149	3.13925	2.54933	1.82371	2.21193	2.69711	2.03752	2.81703	2.99419	2.91648	4.74377
PPA05291	729	6.70266	7.51645	7.18494	2.71679	4.39434	7.53624	6.41563	5.24301	8.31498	8.34506	4.54051	7.37839	7.49956	5.62798	6.24769	5.53775	4.33094	4.18434
PPA05290	2385	5.78818	7.31017	6.25148	3.492	6.05746	5.86353	5.02662	4.47744	7.15492	6.03273	4.85749	5.53034	7.32811	8.32039	7.48087	6.09072	6.80809	6.62872
PPA37833	1131	8.9132	8.55709	7.9146	3.81659	8.3862	7.25482	8.00882	11.6346	9.90623	8.49526	5.8045	4.59041	14.2961	13.0297	17.6723	20.7149	23.9941	28.3337
PPA05288	894	7.72081	10.7194	7.40883	5.05559	7.30713	9.49731	7.51619	5.74397	15.8422	15.1759	11.0458	12.661	4.71668	7.02437	7.49453	4.82445	7.73589	11.0066
PPA05287	552	328.465	283.231	235.714	170.197	201.981	236.281	178.412	204.449	339.428	385.382	302.72	267.587	83.7125	72.6575	61.6441	74.072	49.9108	51.4577
PPA05286	1008	18.4956	20.4968	18.888	7.40586	11.9644	17.6958	19.4992	16.0356	16.302	17.3873	14.3938	14.4772	23.7435	24.1722	26.8491	23.0714	30.5389	31.303
PPA05285	4407	23.2191	28.2528	32.5052	10.7743	22.2775	20.1242	33.0134	28.4882	25.1102	12.8621	20.5922	18.4564	3.37857	4.94935	5.00514	5.44148	4.14499	5.57455
PPA05283	1509	38.9196	41.1851	47.4561	12.0479	31.3858	29.7881	44.8236	44.7996	38.4945	20.3175	32.1717	22.193	8.90345	12.0408	13.7693	12.0045	11.2585	14.824
PPA37838	627	1.51321	2.61042	4.77359	1.13391	2.80505	0	0.708163	4.04845	6.55202	0.46203	0.527916	0.223792	0.463808	0.267083	0.240134	0.330186	0.119893	0
PPA32171	906	3.90091	5.21019	2.9671	0.952883	2.84254	4.64638	2.74448	4.15431	5.89782	3.41066	2.43564	2.78777	0.577763	0.277253	0.914022	0.87594	1.16161	0.977478
PPA37834	1065	0.0445439	0	0	0	0	0	0.0555891	0	0	0	0	0	0	0	0	0	0	0
PPA37835	2046	0.0115932	0.0347812	0.0135451	0.0992826	0.061401	0.0697454	0.0144678	0.0142604	0.0561644	0.0235983	0	0.0228605	0.0142135	0	0.0551922	0	0.0367413	0.0641247
PPA37836	372	0.191287	0.255062	0	0	0	0	0	0	0	0	0	0	0	0	0	0	0	0
PPA18972	1626	1.98393	1.50261	2.28388	2.40486	2.04742	3.46655	2.56689	2.18915	4.46999	3.3554	2.74818	2.50259	2.50388	1.93105	2.1529	2.77988	1.36383	3.26788
PPA18975	2748	100.394	72.1463	64.6544	18.9051	116.346	138.727	60.969	56.2088	81.2498	105.367	131.112	101.851	77.1254	95.4461	72.6248	64.4007	65.8034	67.9032
PPA18976	783	5.30132	6.02864	6.47707	0.648571	4.1715	6.01414	5.55732	7.75066	10.4199	2.28153	5.00239	3.46464	8.24512	11.9233	7.30708	3.87789	5.04031	5.78081
PPA18978	2445	8.30429	7.8196	8.50103	6.10643	11.0726	7.79155	8.23265	6.53941	15.2276	10.1501	10.1986	10.2536	3.28274	3.35607	3.91036	3.81031	2.76709	2.88424
PPA33861	786	1.65977	1.4486	0.634657	1.16297	3.11668	2.26939	1.01684	0.890894	2.41228	1.53569	1.61431	2.20176	2.92288	2.66318	2.10713	2.23884	3.58648	3.12975
PPA37837	1026	0.346778	0.439273	0.972398	0.197985	0.367329	0.278166	0.346213	0.398124	1.092	0	0	0.0911746	0.255094	0.163217	0.586995	0.26904	0	0
PPA18981	495	2.82718	2.68356	5.8226	0.51296	1.90343	1.29726	2.03321	2.41666	12.5939	2.04833	0.222898	0.850411	1.52747	2.70644	1.14064	0.557647	0.455592	0.927671
PPA18982	8310	0.0199804	0.0570896	0.0133398	0	0	0	0.0391833	0.0245773	0.069141	0.0581012	0.0132773	0.0112569	0.0349949	0	0.0634146	0.00830432	0.0678454	0.197351
PPA33862	225	0	0	0	0	0	0	0	0	0	0	0	0	0	0	0	0	0	0
PPA44662	303	0	0.0782863	0	0	0	0	0	0	0	0.159347	0	0	0.0959761	0	0	0	0	0
PPA33863	231	0	0	0	0	0	0	0	0	0	0	0	0	0	0	0	0.29874	0	0
PPA18989	492	0	0.482129	0.394296	0	0.255338	0	0.12033	0.118605	0.525513	0	0	0	0	0	0	0	0	0
PPA37839	894	0.053064	0.106133	0	0	0.0702608	0.239428	0	0.0652724	0.0642686	0.324041	0	0.104637	0	0	0	0	0	0
PPA18991	975	1.19206	0.875843	1.73386	1.0417	1.28848	0.219537	1.21441	0.867822	1.97413	1.28752	0.905308	1.77496	1.10358	1.3311	0.694912	0.672394	0.848102	1.58112
PPA18992	678	174.958	127	153.691	118.719	219.846	224.151	175.162	179.45	200.334	150.401	225.307	200.957	91.703	104.91	84.4426	95.5233	86.8699	88.3369
PPA18993	567	79.6928	85.972	99.7583	83.8324	71.8973	69.2103	94.0243	91.1324	88.6669	48.5376	72.3887	61.621	28.5679	38.0258	43.5495	42.9632	44.4805	47.6667
PPA18997	1185	16.7538	12.4109	15.7159	8.01387	26.3974	33.8986	16.4868	17.703	23.8794	15.8903	30.307	21.7088	8.14752	11.694	9.37056	10.6571	10.0547	11.8744
PPA44663	987	3.6048	2.33122	2.86399	1.95517	6.87318	6.72291	2.57923	3.45864	5.12274	3.22859	8.27228	5.59186	1.76783	4.02958	1.7543	1.74795	2.6657	2.39269
PPA18998	1242	71.8654	66.292	60.4249	89.7904	101.553	110.701	47.5955	53.0914	65.6675	107.682	106.737	103.6	23.3442	30.5057	28.0035	32.2264	22.9089	32.4301
PPA37840	1329	26.5217	24.8095	15.5145	23.7675	26.184	27.7023	13.8985	14.8189	26.3719	13.4056	8.50961	9.29117	5.27349	3.96917	6.14606	8.69751	3.93115	9.00822
PPA33864	1572	15.4057	13.8069	12.4816	35.6321	32.925	33.4508	11.7501	15.0895	15.9722	23.3118	36.6728	36.5969	13.1899	20.906	24.7109	20.6763	17.5977	34.8863
PPA19018	1593	2.17392	2.12936	1.93106	0.350668	3.27275	2.46342	1.6538	2.17956	3.33628	1.42452	2.42417	1.90849	3.45026	3.39022	3.59162	3.31399	6.58292	6.3623
PPA37843	309	9.36502	11.9755	9.68622	2.30085	3.04918	9.00528	9.19649	11.4252	11.4354	10.3127	5.1775	3.78419	21.74	13.6841	19.9778	38.1894	36.1267	51.3758
PPA37844	1266	6.14536	4.1783	2.0796	9.78757	11.7093	13.0188	1.07556	2.46597	2.11036	8.61908	16.7768	12.5614	0.781	1.62038	1.66501	1.60803	0.653159	1.52859
PPA37846	1101	1.46497	1.96057	2.24023	1.38373	1.54038	2.91619	1.23674	1.61651	2.60927	2.32421	1.85394	1.61431	1.08293	1.93926	1.33333	1.47294	2.69693	2.26411
PPA37845	384	184.877	130.897	44.7455	185.94	129.716	107.21	33.6868	74.0056	49.3764	131.77	166.507	119.489	14.8433	32.2711	20.0948	25.1595	6.46015	20.0728
PPA37841	777	0.122109	0.122115	0.356671	0	0	0.367308	0.0761936	0.262854	0.591569	0	0	0.240786	0	0.107761	0.0968882	0	0.290242	0
PPA19021	366	0	0	0	0	0	0	0	0	0	0	0	0	0	0	0	0	0	0
PPA37847	384	227.189	166.045	54.0555	216.093	156.052	143.628	40.6246	92.2411	66.2092	181.812	198.688	152.62	14.919	31.2899	16.8601	32.0783	4.60041	15.4603
PPA37842	948	0.75062	0.975854	1.05241	0.857098	0.397552	0.150527	1.40512	1.3542	1.09094	0.814888	0.116386	0.690734	3.61976	3.04715	2.89852	3.42133	5.07495	1.97214
PPA19023	1548	0.352423	0.551645	0.483372	0	0.324616	0.276549	0.363322	0.414657	0.853676	0.06238	0.712754	0.120859	0.338148	0.486805	0.437687	0.0222897	0.121403	0.508524
PPA19024	4530	0.314167	0.397964	0.244709	0.403574	1.15088	2.96109	0.0718793	0.193224	0.399529	1.04451	1.07168	1.45584	0.109133	0.147868	0.23266	0.00761687	0.0082972	0.0289623
PPA19025	1380	1.3063	1.30636	0.321314	1.32478	2.50342	2.53343	0.214502	0.443994	2.16501	2.23917	1.79893	3.05039	0.295022	0	0.300038	0.0500064	0.054473	0.522896
PPA19026	2490	36.913	31.1609	34.1909	27.9613	55.4471	57.8247	31.9788	30.2782	39.654	45.2572	53.7492	48.4632	10.0673	14.863	12.0482	13.0119	8.99657	15.0036
PPA19027	570	7.78169	9.19699	6.80679	8.55294	8.70569	11.2657	6.80309	7.37097	14.364	11.3505	11.227	10.5033	10.9691	15.2771	12.4149	11.6831	16.6831	17.2631
PPA37853	390	16.7862	11.7387	12.5065	6.25022	20.9377	22.3196	13.2067	14.3639	17.1632	10.2754	20.7938	14.9912	5.81615	5.68938	7.4317	5.39685	4.14413	4.37331
PPA31619	390	0.182458	0.364935	0.0710599	0	0.483178	0	0	0	0.147323	0	0	0	0	0	0.0965156	0.176946	0.0963752	0.841021
PPA37854	594	0.159728	0	0	0	0	0	0	0	0.0967275	0	0	0	0	0	0.0633688	0	0	0.441748
PPA37848	261	0.817917	0.181768	0	0	0	0	0.113415	0.111788	0	0.184989	0	0.179205	0	0	0	0	0	0
PPA19032	1724	0.123826	0.0275183	0.112525	0	0.0728691	0.165544	0.120191	0.0338478	0.116645	0.112023	0.0639991	0.0542605	0.0674728	0.242838	0.0218336	0.0400283	0	0.304407
PPA19035	1875	0.27831	0.35423	0.236487	0.352096	0.268003	0.152212	0.189448	0.700242	0.275789	0.154503	0.35307	0.249454	0.837526	1.33969	1.40527	2.57633	2.54585	1.59188
PPA37849	306	0	0.155038	0	0	0	0	0	0	0	0	0.72114	0	0	0	0	0	0	0
PPA44665	315	0.0753003	0.150608	0	0	0.398814	0	0	0.740997	0	0	0	0	14.4019	26.714	20.9117	62.5461	174.926	82.5722
PPA37852	873	1.38568	1.44009	0.634899	0.814391	1.36707	0.326917	0.576427	0.568162	0.822682	0.387142	0.631927	0.428615	1.06596	0.76729	1.29351	1.02762	1.72217	1.39014
PPA10408	2118	0.783934	0.515181	0.248609	0.69533	0.860048	1.0443	0.20964	0.289288	0.339094	0.957436	1.38048	0.795002	0	0.197664	0	0.260657	0	0.0619449
PPA37850	846	1.06542	1.31782	0.196549	1.3206	0.81672	1.01205	0.524844	1.10361	0.611235	0.57071	1.30419	1.99032	0.274995	0.296917	0.266958	0.0815708	0.26657	0.775409
PPA19043	2502	0.910105	1.77289	0.985807	1.66435	1.48121	1.88212	0.591551	1.11949	1.27451	1.21574	1.54345	1.2525	0.790364	1.10436	1.17346	1.62731	0.585878	1.54691
PPA19047	1155	7.31098	5.56565	28.0253	4.08903	5.27522	5.86858	8.53438	3.99128	3.70605	16.8883	7.73774	13.5661	1.66176	1.81235	1.43395	0.955967	0.0650846	0.59636
PPA44666	756	3.85914	3.13767	16.0195	1.27629	2.74185	4.05824	4.89438	2.16124	2.28001	9.83524	4.96213	7.30048	1.23093	1.10755	0.697057	0.502049	0.0497174	0.260316
PPA37851	2421	5.7511	6.67238	4.75053	8.39043	6.12305	7.13201	4.16936	7.37554	7.81983	6.66098	4.51181	5.42879	10.3663	10.4101	8.67564	6.6415	5.6822	12.6403
PPA19051	3270	0.805161	0.892248	0.525452	0.27954	0.653103	1.26553	0.46167	0.562121	1.37051	0.487251	1.02911	1.08707	1.12054	2.35572	1.99141	1.19236	2.48277	3.46053
PPA19052	1092	24.8708	22.1785	38.017	5.9991	7.3052	3.72429	39.4954	23.646	25.3344	12.0705	8.23466	6.38197	145.217	192.342	133.123	76.4027	74.2778	55.7777
PPA37857	1251	78.5155	73.0394	74.0795	67.183	76.2696	69.4104	72.0982	70.8778	71.625	73.7547	82.5964	81.9922	74.9916	76.7028	52.5651	67.9884	63.4852	55.2956
PPA37855	456	6.8662	8.84326	4.92277	0.556832	2.06622	3.4423	6.9459	7.6781	9.82802	1.48235	0.362942	0.923143	10.9691	7.98745	6.52115	11.8041	14.1773	7.98416
PPA19061	753	0.630003	0.283515	0.772882	1.21394	0.750755	1.13704	1.96555	0.464968	0.839333	0.897675	0.952422	1.18018	1.89237	2.44631	1.44966	1.28303	0.998309	0.958295
PPA19062	540	0.351401	0.395346	0.461889	0.188085	0.348962	0.528515	0.219268	0.216124	0.319201	0.894113	0.306484	0.173232	0.107707	0.852811	0.418234	0.255588	0.417626	0.121481
PPA19063	2160	0.0768691	0.0439273	0.0769815	0	0	0	0.109634	0.054031	0.332501	0.0447057	0	0	0	0	0	0	0.0174011	0
PPA37858	4587	0.522276	0.579185	0.290002	0.431772	0.890093	0.637744	0.187145	0.489778	0.344461	0.852594	0.685531	0.672987	0.0253593	0.0182539	0.0656483	0.2708	0.0491646	0.0572048
PPA37860	3966	2.33847	2.25485	0.747687	1.48533	2.94585	3.38218	0.507535	1.4787	1.03583	1.4974	4.03391	2.6771	0.0293301	0.316681	0.0949094	0.147901	0	0.132324
PPA27376	1935	0.0245164	0	0.0572886	0.052489	0	0	0.0305956	0	0.178159	0	0	0.0241719	0	0	0	0	0	0
PPA19068	1197	0.515213	0.594505	0.231523	0.381828	0.839608	0.476856	0.049459	0.292499	0.240001	0.161344	0.460879	0.547048	0	0	0	0	0.125602	0
PPA19069	2211	0	0.0429141	0.0250686	0	0	0	0.0535526	0.105569	0.467757	0.131023	0	0	0.105222	0	0.0340489	0.0624232	0	0.0296697
PPA33865	840	0.0564752	0.225912	0.263937	0	0.29911	0	0	0.0694685	0.855002	0	0	0.111363	0	0	0	0	0	0
PPA19072	1122	0	0	0	0.0905224	0	0	0	0	0	0	0	0	0.103675	0	0	0	0	0.0584667
PPA19073	3876	0.440612	0.305995	0.2288	0.353752	0.37273	0.423385	0.160378	0.180661	0.214942	0.435984	0.441224	0.313748	0.142553	0.108011	0.0388453	0.21365	0.155155	0.169246
PPA19074	1557	11.3647	15.2654	17.016	11.6439	26.3033	25.8911	21.8064	16.303	17.5468	18.0787	26.7509	22.3499	28.427	30.4377	17.9865	18.2162	21.34	24.4155
PPA37856	651	0.619406	0.801623	1.61768	0.390039	0.964872	1.3152	1.36411	1.2101	1.14736	0.519162	0.76268	0.718473	0.893418	2.05789	0.231282	1.11305	1.09699	1.61228
PPA44668	297	12.6984	10.7023	16.1428	27.6999	33.6273	29.5488	18.0398	17.6829	16.5404	33.4886	27.305	23.465	25.1642	34.8172	18.5037	24.6294	24.931	30.1493
PPA19077	420	1.58131	1.35547	1.31968	0.725472	1.346	1.01928	0.845749	1.66724	0.820802	2.29915	2.23296	1.11363	2.4234	0.498396	2.0613	2.3003	3.31118	1.5619
PPA19079	990	0	0	0	0	0	0	0.0598004	0.117886	0	0.0975396	0	0	0.058749	0.126864	0.152085	0.139412	0.303728	0
PPA19082	1233	0.519407	0.711815	0.74172	0.823732	1.27358	1.15733	0.600187	1.1595	1.11837	1.01811	0.80536	0.986283	1.17927	2.37678	1.49587	1.45517	2.74353	4.04345
PPA37859	408	0.523226	0.813947	1.01887	0.74681	1.53954	1.22413	1.23338	1.57326	0.985767	1.30172	1.08171	0.802471	1.4968	2.87311	1.93741	1.26855	2.67158	4.09998
PPA19084	189	0	0	0	0	0	0	0.31324	0	0	0	0.29189	0.494948	0	0	0	0	0	0
PPA19085	201	0	0	0	0	0	0	0	0	0	0	0	0	0	0	0	0	0	0
PPA37862	804	0.059004	0	0	0.189489	0	0.354973	0.110452	0.072579	0	0.240209	0	0.232699	0.506381	1.14557	1.17043	0.0858319	0.373993	0.244775
PPA37861	303	0.156565	0.313145	0	0.670404	0.414609	0.235477	0.683856	0.577758	0.663685	0	0	0.61746	1.34367	0.414507	0.496912	1.36651	2.97714	0.2165
PPA32315	561	170.942	107.483	32.9497	273.649	228.747	241.139	30.0761	69.0153	72.2554	247.693	307.697	238.282	22.0827	45.5966	20.9341	44.5913	10.5858	32.5075
PPA37863	936	9.7818	8.92062	3.73064	0.70532	2.81854	6.47939	3.66853	5.92263	8.0414	2.06334	2.41651	2.59848	8.85472	9.70594	6.5148	10.9117	22.3671	18.7127
PPA19091	1122	1.90264	2.68497	1.6549	0.543134	1.79146	2.79802	1.0553	2.02833	2.89329	2.62496	1.96674	2.33446	3.68045	4.10444	3.42192	3.32128	6.19739	5.02813
PPA30672	417	1.13763	1.8203	0.664589	0.365346	1.20505	1.19771	0.638875	1.25943	1.58452	1.38941	1.85214	1.68247	2.30135	2.10832	2.43719	1.24117	4.77716	1.73045
PPA44669	198	0.239592	0	0	0	0	0	0	0.442072	0.145091	0	0	0	0	0	0	0	0.18983	0
PPA19093	1302	1.0202	0.582998	0.383134	0.663066	0.723654	1.6988	0.159146	0.694685	1.83136	0.704578	0.76268	1.2214	1.18378	1.51126	1.4166	2.62361	3.40644	1.08325
PPA19094	1353	7.74875	4.83882	5.16169	4.46651	11.9313	15.4512	4.83508	6.3184	8.83287	6.20923	11.8652	8.60782	5.9752	12.0985	5.89794	6.06952	9.11184	10.8605
PPA19097	1335	0.035535	0.0710734	0.0415181	0.228239	0	0.320672	0.0443464	0.0437105	0.0860766	0.361664	0	0.315321	0	0	0	0	0	0
PPA31816	357	0	0	0	0	0	0	0	0	0	0	0	0	0	0	0	0	0	0
PPA37865	261	0	0	0	0	0	0	0	0	0	0	0	0	0	0	0	0	0	0
PPA19099	2079	0.707367	1.34634	0.533205	0.977067	1.45023	1.99051	0.170858	0.813974	1.50619	1.48632	1.67173	1.64233	0.307733	0.402744	0.181054	0.0663866	0.0361581	0.0315534
PPA37867	453	0	0	0	0	0	0	0	0	0.190252	0	0	0	0	0	0	0	0	0
PPA19100	1488	0.573861	0.542006	1.00573	0.0682568	0.80205	1.58235	0.477439	0.784322	0.810873	1.03832	1.07517	0.471498	0.762197	1.12541	0.733596	0.533335	0.985126	0.771501
PPA37864	960	29.2048	23.9678	30.2249	24.9154	35.0053	36.7153	38.3891	39.2975	28.9974	21.0731	34.7094	28.161	7.02785	10.6408	5.99905	8.91365	2.4666	6.4233
PPA19103	3204	9.03181	7.61078	8.35552	6.29241	15.1936	14.163	9.61762	9.00619	9.00218	5.24412	13.8779	9.98516	1.63375	1.68559	1.19831	1.38922	0.457512	1.4332
PPA37866	273	0	0	0	0.558056	0	0	0.216859	0	0	0	0	0.171328	0	0	0	0	0	0
PPA19108	1347	1.44395	1.02138	0.740669	0.829419	0.746111	0.582662	0.395562	0.476532	0.17062	0.86026	0.573378	1.14588	0	0.124321	0.251499	0	0	0
PPA44671	300	0	0.158138	0	0	0	0	0	0.194512	0	0	0	0	0.193872	0	0	0	0.250576	0
PPA19113	1983	59.9748	50.7311	55.5245	81.8214	84.7012	75.6313	68.0544	61.9878	56.3696	50.4004	79.927	79.0629	15.0463	17.1219	18.4124	19.5751	10.5954	18.2773
PPA37868	1449	21.0514	18.5477	19.9865	21.1684	22.8451	22.6507	23.1662	21.3842	21.2338	20.9922	23.7573	23.1119	9.37247	15.5731	14.7291	13.0255	10.8946	16.366
PPA33867	1413	90.581	68.0566	63.017	118.206	153.588	170.926	69.3209	74.3977	94.8047	102.817	160.973	156.736	83.7641	102.693	66.5445	77.4579	68.629	83.4271
PPA37870	1566	17.2823	16.1016	18.4402	22.4405	28.6791	29.0228	20.2445	18.0911	18.0147	17.5739	25.8926	22.9383	12.2005	15.8265	14.7584	15.9522	12.0968	21.7199
PPA33866	2826	0.0587534	0.0839375	0.0196131	0.0898497	0	0.0504951	0.0628476	0.0206488	0.0304969	0.0854248	0.0390426	0.0496524	0.0102904	0.0296286	0	0.0610482	0	0.0232129
PPA37869	1305	0.218111	0.0363536	0.106181	0	0.0962654	0.218696	0.113415	0.357723	0.814512	0.147991	0	0.143364	0	0	0.144219	0	0.0576036	0
PPA37872	2646	2.58173	3.26317	5.36252	0.748503	1.23442	2.07631	6.72348	4.48788	4.82058	3.50346	2.08493	2.59848	6.27555	6.05986	5.57645	4.35544	3.38078	5.71455
PPA37873	537	0.176682	0	0	0.189136	0	0	0.716603	0.869326	0.267487	0.359643	0.821858	0	0.324925	0.389807	0.420571	0.257016	0	0.244319
PPA16957	2970	0.455225	0.183696	0.158629	0.307776	0.571029	0.144141	0.169435	0.216124	0.222473	0.76406	0.46437	0.346464	6.47218	0.902147	0.266149	0.476324	0.354349	0.419661
PPA28913	3924	0.0785818	0.0604504	0.0494377	0	0.0480223	0.109097	0.120698	3.56159	0.219634	0.0738259	0.0843535	0.107277	0.326084	0.672149	0.402886	0.096725	4.91381	0.117023
PPA16956	756	0.313751	0.439273	0.329921	0.873254	1.99407	0.755022	0.0783101	0	0.228001	0.191596	0.802697	2.04166	0	0	0.199159	0	0.0497174	0
PPA33868	885	0	0	0	0	0	0	0	0	0	0	0	0	0	0	0	0	0	0
PPA12696	678	0.279877	0.419836	0.817503	0	0.370579	0.631412	0.436596	0.946739	0.423718	0.142425	0.32547	0.275944	0.514704	0.370489	0.777249	0.712481	0.443497	1.01592
PPA37877	858	0	0	0	0	0	0	0	0	0	0	0	0	0	0	0.0877414	0	0	0.152913
PPA37878	264	0	0	0	0	0	0	0	0	0	0	0	0	0	0	0	0	0	0
PPA12687	1518	7.14088	8.76636	7.63121	14.4521	5.2965	8.17841	7.68306	6.26589	10.9008	9.35108	6.3962	13.1567	8.2951	12.0245	8.57959	6.5463	8.12142	4.60234
PPA12686	231	5.33948	6.36661	8.15804	3.51744	1.90343	0.617745	5.89461	11.3676	5.72074	3.76224	1.67173	1.21487	58.2874	33.5285	47.9068	46.6034	76.1489	53.8144
PPA12685	435	9.54237	4.90774	3.50399	4.90319	16.0282	21.8149	3.06219	6.90852	7.06644	17.5369	10.653	13.8705	3.00835	4.61961	1.90369	0.872526	0	2.26206
PPA12684	1440	1.48248	1.20251	2.84832	1.05798	3.05342	0	1.25394	2.28957	22.5635	0.972348	0.114932	0.454734	0.0403899	0	0.104559	0	0.0522032	0
PPA12682	585	0.0810927	0	0	0	0	0	0	0	0	0	0	0.159906	0	0	0	0	0	0
PPA12681	225	0	0	0	0	0	0	0	0	0	0	0	0	0	0	0	0	0	0
PPA12680	444	110.424	79.3363	38.2619	211.482	148.545	329.911	27.8678	51.585	188.932	300.567	187.245	296.437	13.0339	21.4984	25.5179	12.8226	2.45496	15.3657
PPA12679	522	56.3454	52.2129	21.661	92.8104	104.929	183.295	19.0537	30.7418	78.5894	167.23	112.976	131.716	8.80222	21.093	10.7443	5.81684	1.80011	4.64978
PPA37881	375	390.203	278.893	182.391	809.55	454.432	714.257	125.43	145.573	414.987	834.186	519.601	830.432	46.9945	77.4786	89.0337	31.284	10.5242	29.2137
PPA37879	261	0	1.09061	1.06181	0	0.481327	0.27337	0	0.223577	0.550346	0.369978	0	0	0.334262	0.160403	0	0	0	0
PPA37875	246	0	0.964258	0.675935	0	0.255338	0.580078	0	0.474419	0.467123	0	0	0.380265	0.236429	0	0	0.841572	0	0
PPA12673	438	0	0	0	0	0	0	0	0	0	0	0	0	0	0	0	0	0	0
PPA12671	294	0	0	0	0	0	0	0	0	0	0	0	0	0	0	0	0.469448	0	0
PPA37876	534	3.19815	2.79852	1.76452	4.94517	2.1173	3.07311	2.32819	2.40408	2.04432	4.15913	2.27281	2.97803	0	1.80319	0.986845	2.1323	0.563091	0.245691
PPA12666	2031	3.4686	3.20014	3.72513	2.5254	4.02054	3.65355	4.13921	3.37594	4.38488	2.92403	2.03719	3.01684	3.62257	6.71988	4.96692	3.85648	4.36749	5.10327
PPA44673	504	0	0	0	0	0.124629	0	0.352395	0.115781	0.342001	0.0957978	0	0	0	0.249198	0	0	0	0.260316
PPA33869	261	0.181759	0.181768	0.106181	0.389142	0	0	0.226829	0	0.440277	0	0.422737	0	0	0	0	0	0.144009	0
PPA37886	303	16.2045	20.1196	16.9207	26.1457	14.9259	13.8931	13.8725	13.8662	13.9374	9.08277	10.378	11.1143	6.4304	5.8031	6.70831	3.64403	4.83785	8.01051
PPA12663	1611	1.01592	0.633142	1.08376	1.54461	1.16971	1.1958	0.771726	0.706328	1.17694	1.1089	0.856102	1.01616	1.94955	4.2359	1.49536	0.856721	0.793256	1.07908
PPA12661	2103	1.11661	1.72576	1.23873	1.66621	2.59855	2.61242	0.746013	1.30414	2.85505	2.47954	1.96745	1.49014	4.72925	6.41018	6.33616	4.64325	8.97211	12.1498
PPA37882	504	28.5671	21.6499	18.8055	22.8725	49.7271	52.2381	18.7944	25.5876	31.5781	39.6603	45.2064	45.0093	35.6008	42.1145	34.579	45.4582	61.5998	58.6362
PPA31888	242	0.686104	1.37227	0.458072	0.419695	0	0.589666	0.978553	2.4113	1.18711	1.19708	1.36778	0.966376	3.12438	0.691988	1.24433	3.84967	1.86379	2.84626
PPA12656	1188	3.71367	5.19141	3.26588	7.48067	8.67118	6.6665	4.78403	4.32248	8.31857	7.4374	5.47957	8.38599	6.80509	7.1185	6.08341	5.16986	9.74461	6.40535
PPA12654	2877	5.80417	6.47229	2.89945	6.74283	7.40135	7.3656	2.54136	3.18439	7.63885	5.21923	6.02103	4.76342	2.42592	3.18682	2.65594	3.60995	2.96562	4.78829
PPA37883	726	10.6183	12.2525	4.54255	17.2075	14.6218	14.6434	5.83054	8.15824	6.88524	16.227	18.693	15.2043	2.56359	7.78486	3.11083	4.13483	1.55315	7.27379
PPA37884	465	14.1297	22.9046	19.7271	13.7606	14.0485	17.0318	18.9702	22.5885	30.9522	18.4822	10.5589	14.6856	40.8381	47.0872	31.0842	38.9566	66.8471	45.9903
PPA37885	738	2.76407	1.70352	2.32822	0.688118	3.65985	2.32031	3.32913	1.93721	3.15308	2.15896	2.01831	2.72523	1.06393	1.87202	1.83615	1.7299	4.99114	2.04443
PPA12648	294	0.161358	0.161366	0	0.690926	0.854601	0	0.201369	0.0992407	0	0	0	0.318181	0	0	0	0	0	0
PPA12647	465	0	0	0	0.218422	0	0	0.254634	0.250983	0	0.207665	0	0.201172	1.12571	0.810295	2.26656	0.593625	0.808308	0.987521
PPA12646	1740	7.8929	9.82911	15.5131	6.07062	3.39336	5.90479	21.5034	11.9725	15.0244	5.74391	4.24851	6.53203	39.3593	67.8746	31.3892	14.0596	11.0383	17.3424
PPA37890	480	0	0	0	0	0	0	0	0	0	0	0	0	0.181755	0	0.0784189	0	0	0
PPA12643	3156	3.1566	3.38224	2.93291	2.89637	10.3096	10.7612	3.44222	3.59625	3.79582	6.08881	11.1173	7.20262	2.78276	3.2102	2.14683	2.67858	3.38229	3.49199
PPA12642	1974	27.1321	19.6111	10.3188	51.0146	38.948	46.5543	9.91206	18.5939	16.6926	29.9868	50.6677	41.0623	11.4172	16.8818	13.5577	14.6128	15.1374	16.5162
PPA37887	1332	79.2434	60.4772	18.8293	152.616	142.179	154.376	19.6897	40.3261	40.2236	103.741	194.783	139.159	15.4355	30.9275	20.1487	22.1999	6.1233	24.3536
PPA33870	384	8.27715	10.5014	12.6298	9.12508	10.1417	12.449	9.01912	8.12998	16.0099	14.711	11.0622	13.1548	6.8158	6.3234	8.23398	7.6377	5.87286	4.78331
PPA12638	2688	9.74198	8.49817	7.39229	8.95505	13.5768	16.1386	7.42233	6.00251	9.2554	15.5911	18.0607	15.5039	7.59475	8.19238	5.55934	3.47868	2.37711	2.83094
PPA12636	2508	15.2551	15.0761	14.1992	11.9466	18.2329	16.7563	12.8414	10.1909	14.2724	15.9015	15.3755	18.8545	21.4743	22.001	18.6404	21.7648	27.86	22.9913
PPA44675	471	0.856121	0.8058	1.76518	0	0.800168	1.36337	1.13126	0.743357	1.34186	1.0251	0.819894	2.0854	5.30986	6.48867	5.11471	5.64085	5.66588	7.93881
PPA12815	1536	1.86854	1.68331	1.13668	0.462867	1.79934	1.34709	1.81153	1.89953	3.47879	1.10018	2.26272	0.66992	2.02581	2.61658	1.73992	2.80798	5.16323	5.14632
PPA37888	1170	0.0405463	0.0405483	0.0236866	0.260426	0.536865	0.365895	0.0253002	0.199499	0.0491078	0.0412668	0.188606	0.479719	0	0	0	0	0	0
PPA44676	204	0.232545	0.232556	0.271699	7.71704	6.46606	4.89654	0.580416	0.286047	0	4.73354	3.78598	3.89772	0.285105	0	0	0	0	0.643134
PPA12630	267	1.59907	1.0661	0.311386	0.190199	0.470511	0.534454	0.776062	1.42059	1.82913	0.723327	2.47942	0.700713	2.06942	4.54716	4.51129	1.55076	5.77168	4.2996
PPA12629	2541	2.32435	2.63253	1.60325	1.95858	3.58438	3.98726	1.36298	2.83615	2.96212	2.09013	2.14937	2.8163	3.44483	4.23431	5.19953	4.75268	7.12972	8.28708
PPA37891	1329	0.46404	0.446214	0.980081	0	0.236317	0	0.356373	0.965973	2.42103	0.0726593	0	0	0	0.157507	0	0	0.311098	0.0246801
PPA44677	414	196.517	251.99	231.346	75.316	86.4819	78.2432	210.569	233.766	214.003	93.532	71.4242	67.4474	133.673	123.978	87.8292	152.603	151.98	130.011
PPA12620	1176	253.372	324.99	317.455	80.4497	143.68	151.132	284.484	298.417	289.357	150.799	131.35	105.278	169.069	181.131	117.884	209.315	206.885	162.967
PPA37892	678	1.39939	1.32948	0.613127	0.299605	0.833803	0.631412	0.785873	0.989772	0.635577	0.925763	0.32547	0.482903	0.814948	0.308741	0.832767	0.508915	0.94243	1.30619
PPA12619	1431	34.7921	37.446	46.46	39.1431	43.0167	51.5552	43.4399	36.7615	39.4484	61.3058	44.7583	57.0684	49.6466	50.0862	29.8025	34.3598	29.7066	28.9491
PPA12617	1200	76.8317	67.0704	93.5787	29.1156	70.7695	65.4038	105.454	88.8919	86.6151	46.9543	62.9366	48.1758	18.4905	32.7944	23.1179	28.0924	20.3906	31.1325
PPA12616	882	9.81593	15.6794	13.6681	5.8153	7.40654	7.03788	16.1431	10.3872	8.07773	3.06553	5.6293	5.56817	10.9465	27.388	20.613	13.0663	51.9902	37.5971
PPA12615	387	0.122582	0	0.0716107	1.181	0	0	0.0764889	0.904706	0	0	0.285102	0.241719	1.50288	0.216358	0.389055	0	1.45683	0.254262
PPA12611	2997	0.245348	0.300764	0.221929	0.135557	0.419174	0.428526	0.177785	0.43809	0.440938	0.193322	0.202482	0.390162	0.543384	0.419072	0.552622	0.34539	0.37624	0.853649
PPA12612	977	0.291336	0.0485583	0.283658	0	0	0.0730292	0.181788	0.0597273	0.323448	0.148256	0	0	1.16085	1.11412	1.34845	1.20077	0.846366	0.537151
PPA12610	312	17.6377	31.3236	24.6933	19.6947	9.66357	7.77527	27.7037	29.7379	17.0343	14.5465	9.72498	8.39508	21.1581	18.249	35.5901	25.5466	24.5757	29.4357
PPA12609	1857	7.22956	8.16239	8.14835	12.142	18.57	27.2412	8.03393	8.10728	12.0203	21.32	18.0326	23.55	31.3828	41.8878	27.2021	23.6719	31.1499	35.3079
PPA37893	354	0	0	0	0	0	0	0	0.494521	0	0	0	0	0	0	0.637984	0	1.06176	0.741239
PPA12606	1869	0.228439	0.126917	0.133451	0.0271713	0.369687	0	0.063352	0.0936654	0.261304	0.129166	0	0.150153	0.0311191	0.111999	0.201397	0.12923	0.221214	0.140395
PPA12603	2172	2.36978	1.74738	1.25042	1.30932	3.99089	3.58062	1.25383	1.43735	2.30142	2.75644	3.83529	3.33782	3.41418	4.33687	4.03792	3.22486	4.60311	4.09243
PPA12601	1113	0	0.0639373	0.0497994	0.182509	0.112872	0	0.159575	0	0.258114	0	0.0991324	0	0.0522565	0.225689	0.0676389	0.124005	0	0
PPA12596	2013	0.58916	0.695243	0.53692	0.353186	1.27935	0.531666	0.279395	0.52179	1.32723	0.719555	0.685136	0.650587	0.823449	0.748708	0.785358	0.685632	0.653513	0.619172
PPA44678	234	0	0	0	0	0	0	0	0	0	0.206334	0	0	0	0.357823	0	0	0	0
PPA12597	951	46.4166	54.8745	31.7931	45.3363	58.9163	58.4451	32.1225	35.8037	51.1124	48.2821	43.6233	49.8711	25.2584	37.6391	30.8728	43.9378	38.6139	35.5245
PPA12595	291	15.8946	21.6829	5.9998	10.6452	10.3609	12.0142	3.05167	12.4327	20.4354	17.9191	8.15185	15.1087	2.19855	2.87734	2.97507	0	1.54995	2.93057
PPA12593	1452	1.11084	0.735147	0.687108	0.559593	0.821936	1.47416	0.733914	0.602826	0.415489	0.997564	0.987842	0.805313	0.10014	0.403659	0.466625	0.166344	0.491832	0.632503
PPA12591	1146	0.972793	1.5524	1.06404	1.10783	3.01459	5.60337	0.774901	1.22206	2.03052	2.69638	3.61042	2.93859	0.761276	0.255721	0.591221	0.572063	1.11513	0.858634
PPA12590	786	20.7924	15.5724	20.8379	14.1495	22.4561	22.5123	21.3535	24.2769	19.8465	15.2955	21.7581	17.3761	4.99479	7.93629	7.42286	9.04315	6.98169	8.67985
PPA12580	720	6.58878	5.60073	2.57888	8.46385	8.46233	8.8196	2.79567	3.93076	4.46881	6.97408	10.9568	8.44505	1.45404	3.0236	2.30029	3.25875	0.313219	1.27555
PPA12573	315	1.88251	2.93685	2.72735	3.22432	6.38102	3.17109	1.87944	1.1115	2.73601	3.21881	4.55348	2.96969	1.8464	0.531622	4.54083	2.95752	5.01151	1.66602
PPA12572	930	12.4464	11.8349	8.28421	41.0087	29.9882	30.9181	8.81671	8.7844	11.8928	46.3612	33.1003	39.4298	20.3565	28.1353	20.5609	18.5879	20.2885	18.1281
PPA12570	906	0.44507	0.183273	0.489419	0	0.415981	0	0.359397	0.837302	1.77569	0.266458	0	0.103251	0	0	0	0	0	0
PPA12569	1608	95.3504	79.0102	76.7115	63.0999	149.025	151.485	94.8601	82.359	98.7974	112.358	149.583	134.122	28.8818	34.1848	31.6719	30.9424	22.5097	30.1277
PPA12568	3360	2.29431	2.11086	0.989762	1.87414	4.59882	6.17938	0.449304	1.13755	0.983252	3.06074	5.51672	4.89999	0.13848	0.610535	0.268865	0.390229	0.212542	0.244046
PPA12567	861	2.61715	2.58972	3.08999	0.707778	2.91815	3.56333	2.64726	4.13422	3.90381	2.35522	2.69108	2.82483	4.2895	4.42478	3.84717	3.52659	6.37353	8.83804
PPA37903	549	9.3323	9.46237	7.92531	6.10507	8.92428	4.15881	8.62695	7.22776	7.8492	4.57317	6.93358	6.3045	2.01288	4.27041	4.11378	3.95953	1.78005	3.10672
PPA37894	237	16.0132	16.4144	12.5119	10.928	15.107	6.62317	12.2402	12.0647	12.7276	8.14888	12.1042	11.0518	3.19029	8.30239	6.82939	6.55148	2.53747	5.81262
PPA44681	825	0.0862531	0.0862573	0.0671839	0	0.152274	0	0	0.0353658	0.139288	0.117048	0.133739	0.510246	0	0	0	0	0.182237	0
PPA37896	696	0.0681598	0.102245	0.19909	0	0.180498	0.205027	0.127591	0.0838413	0.371484	0.416225	0	0.134404	0	0	0	0	0	0
PPA37895	906	0	0.0261818	0	0	0	0	0	0	0	0	0	0	0.0641959	0	0	0	0	0
PPA12560	222	28.8482	29.4907	21.7213	22.189	19.806	25.7116	15.8673	24.9711	46.7155	49.3695	30.0686	29.7069	39.6913	42.8082	31.198	44.6071	43.3428	38.2664
PPA37897	921	0	0	0	0	0	0	0	0	0	0	0	0	0.0631504	0.181825	0.0408698	0	0.163241	0
PPA12557	2235	29.1852	24.3682	30.8753	15.2008	40.6108	35.9461	35.4023	31.383	28.1497	19.6801	35.0256	23.1666	5.67302	5.76935	6.33246	8.41383	2.55621	6.42788
PPA12555	2139	0.0887129	0.0776275	0.0259124	0	0	0.133426	0.0276776	0.122763	0.0402918	0.0902891	0.361076	0.131199	0	0	0	0	0	0
PPA12554	1344	0	0.0352987	0	0	0	0	0	0.0434178	0	0	0	0.034801	0	0	0	0	0	0
PPA37904	789	0.120251	0	0	0	0	0	0	0	0	0	0	0	0	0	0	0	0	0
PPA37898	936	0.0506829	0.101371	0.0592166	0	0	0	0.0632505	0	0	0	0	0	0	0	0	0	0.0803127	0
PPA37899	807	0	0	0	0	0	0	0	0	0	0	0	0	0	0	0	0	0	0.0406441
PPA37900	747	0	0	0	0	0	0	0	0	0	0	0	0	0	0	0	0	0	0
PPA12550	2700	17.3856	17.2898	14.8523	3.81813	12.6092	19.0266	19.5149	19.0405	22.3121	15.4503	15.692	12.0396	30.7394	42.2064	24.3691	25.0604	28.5239	28.4144
PPA12549	828	69.8983	57.3251	63.0914	37.842	43.0892	37.1397	61.7764	52.5393	59.9889	47.5241	39.5765	37.2825	23.5315	31.3484	34.5498	26.7951	27.3273	36.2066
PPA12547	1407	1.3318	1.31501	1.63483	1.62419	3.16968	2.78907	1.13608	1.05758	1.89887	2.57367	3.8817	3.15806	2.7696	1.72579	2.03321	4.02184	4.2475	3.19373
PPA37902	603	15.7737	14.437	11.5357	6.99004	9.3751	19.5235	14.3343	18.8222	19.4855	15.7738	12.0764	12.1779	62.4055	63.4574	50.0632	74.2732	91.0051	98.2906
PPA37901	1287	0.0184301	0.018431	0.0215333	0.157834	0	0.110877	0.0920007	0.204033	0	0	0	0	0	0.130117	0.0584943	0.0804299	0.175228	0
PPA12544	1698	8.35355	7.04079	5.61448	4.93475	11.1717	16.7659	5.99695	7.30278	14.5501	11.9141	14.5553	9.06253	7.62128	9.98553	6.91638	7.51863	11.1785	14.3137
PPA12543	474	0.0500414	0	0	0	0	0	0	0	0.424254	0	0	0	0	0	0	0	0.555072	0
PPA44684	258	0	0	0	0	0	0	0	0	0	0	0	0	0	0	0	0	0	0
PPA12541	1461	64.129	55.0399	74.9455	18.8742	80.3974	77.5029	90.1814	76.0873	84.7095	42.598	77.9364	48.5974	14.4508	14.8721	14.299	18.681	5.40255	14.458
PPA12540	1479	0.0641504	0	0	0	0	0	0	0	0	0	0	0	0	0	0	0	0	0
PPA12539	495	0.0958368	0.383366	0.111973	0	0.253791	0	0	0.235772	0.696438	0.195079	0	0	0	0	0.608341	0	0	0
PPA12536	2952	17.3638	18.2164	19.2454	21.0564	22.9166	19.6743	17.5883	17.4645	19.444	19.4306	24.6683	22.4198	13.4567	16.1958	16.3723	14.9613	19.5953	18.1443
PPA37905	1239	74.4133	77.2887	81.4401	68.6535	82.7877	71.4072	73.1788	71.894	79.947	69.0913	83.6636	76.9351	54.4061	65.4166	66.8061	59.6239	82.6657	77.5918
PPA12535	1518	51.5018	49.8479	52.8525	31.982	72.5372	72.3366	57.1354	54.3557	55.7529	45.1969	60.9456	50.9014	12.7204	15.334	18.8205	21.6846	15.8714	17.221
PPA12533	2094	18.9621	17.7962	21.3475	20.2987	23.8174	19.6944	22.4766	18.7963	19.0286	13.3963	20.523	19.5668	2.61088	3.27885	4.0625	4.84446	2.88988	5.96787
PPA12532	1500	5.47132	4.41206	1.25634	6.6018	8.66822	8.89491	1.02618	2.52865	2.24079	8.27233	9.30487	8.79325	1.00813	1.22805	1.02886	1.38018	0.751727	1.26826
PPA37906	414	0.9167	0.458372	0.401643	1.7173	1.21378	0.689368	0.429003	0.916179	1.52661	0.932988	1.06603	0.225955	1.19414	3.23596	0.545523	1.16682	0.363153	0.792266
PPA37909	813	0.846087	0.583536	0.920369	0.124928	0.309044	0.0877608	1.67485	0.717756	1.02474	0.118775	0.610707	0.69037	0.143079	0.154484	0.277794	0.0848818	0.323622	0.403442
PPA37907	273	7.64588	6.77736	10.5575	5.76658	7.36272	5.74978	11.2767	8.33622	6.73479	2.65286	5.05194	7.19578	1.91741	4.44722	7.30761	4.80282	1.37679	6.36773
PPA12524	1530	1.39527	1.6589	0.670192	1.89192	1.02636	2.84466	0.696499	0.553024	2.49728	1.38851	0.901425	2.59848	0.0950352	0.109452	0.073806	0.157863	0.0491325	0.171502
PPA12523	1191	1.67292	1.35433	1.86152	1.57764	1.10754	1.25805	1.36697	1.73934	1.47138	0.567548	1.76016	1.57087	1.07435	1.96848	1.64344	1.01398	3.2821	2.17564
PPA12511	1674	34.7151	28.1418	36.9015	13.4693	36.6598	35.9305	39.1146	34.9982	36.6223	28.0348	36.844	27.0745	23.3827	25.3592	22.0135	24.0954	18.4788	21.553
PPA12509	606	30.491	27.2828	26.753	28.9112	29.7482	38.9715	26.1819	29.4656	29.6762	40.8725	32.6816	36.2758	58.6414	60.7944	53.1696	76.4678	96.5708	85.5718
PPA12508	624	4.6755	2.62297	2.66475	1.79043	3.01986	3.88764	1.99239	4.34846	4.09743	3.17238	3.62477	3.14816	2.00396	2.21403	3.19708	1.93534	6.20415	2.31281
PPA37908	207	9.51076	13.522	20.6177	2.94395	0	3.79152	22.5942	17.196	14.711	3.9652	4.26413	3.84123	19.5277	10.1124	14.911	13.1684	3.99468	9.50719
PPA33871	576	14.0423	15.9786	6.15852	23.8927	17.9934	19.6955	4.88214	9.9282	5.68576	23.9734	21.2624	17.9457	2.0195	3.12536	5.55467	3.59421	1.82711	7.34579
PPA12505	1596	0.148619	0.148626	0	0.127276	0.35421	0.268231	0	0.0731247	0.0540001	0.121008	0.138264	0.38098	0.419084	0.288545	0.283016	0.0864773	0.471007	0.16441
PPA12504	1959	98.8377	82.726	73.2232	19.0015	121.971	146.086	95.2104	85.9962	106.729	64.2283	132.948	105.316	85.7578	113.564	88.2135	97.014	117.402	134.28
PPA12503	987	2.52336	3.41271	1.90933	3.13857	1.40009	2.38555	1.28962	1.80322	3.92937	3.86453	2.7388	2.89071	0.471421	0.169667	0.381368	0.699178	0.228488	1.39574
PPA33872	309	97.4116	87.4367	150.047	60.6439	69.928	75.9677	115.435	124.922	105.336	76.8764	79.805	58.1252	21.6459	23.7101	30.0885	38.636	17.3943	29.8277
PPA30358	4350	42.0355	34.0761	34.7659	23.3135	71.8525	68.4136	37.4677	35.9847	45.1064	39.6468	74.5708	55.4497	12.3409	18.2667	11.5952	14.3253	10.2131	10.1717
PPA33873	1230	0	0.0771406	0	0.289009	0.306406	0.580078	0	0	0.0467123	0.117761	0.0897027	0.304212	0.0709287	0.170184	0.183615	0.11221	0	0
PPA37910	1476	0.305334	0.578555	0.863695	0.275247	0.680902	0.483398	0.822256	0.909303	0.759075	1.37388	1.75668	2.34497	0.551667	0.226912	0.357029	0.981834	1.12046	1.68888
PPA37911	1473	2.67308	2.81815	1.76854	0.586091	1.49251	3.9235	2.25074	2.65423	3.60807	2.13057	2.65911	1.65117	2.25065	2.27374	3.14314	3.67766	5.71578	5.16603
PPA37912	318	0	0	0	0	0	0	0	0.183502	0	0	0	0	0	0	0	0	0	0
PPA44687	264	1.25786	2.42599	3.14924	0.961801	0	0	2.13039	2.32088	1.08818	0	0	0	10.4647	7.45328	9.69543	6.66563	3.13219	3.23028
PPA12493	339	0.139939	0.559782	1.1445	0	0.370579	0	0.349277	1.54921	0.677949	0.28485	0	1.37972	4.20341	4.44587	3.88625	4.88558	5.10021	4.64422
PPA44688	321	9.2366	6.28119	4.83473	18.0351	14.8717	34.8968	2.12096	5.81717	19.51	23.765	17.8735	31.4731	2.98961	5.73854	5.27679	2.57977	2.10765	2.5545
PPA12487	2262	7.65487	7.45599	6.59142	6.3086	6.66453	6.56088	3.97824	6.46223	8.16629	7.83357	6.09717	8.43644	17.4716	16.3426	11.3156	8.71001	9.47136	7.71419
PPA12483	999	13.8186	13.8668	10.4861	8.59093	11.1919	16.7839	11.3782	15.2747	17.5129	9.95607	7.34458	11.1898	25.4711	34.741	18.1612	18.8928	24.5684	20.6189
PPA31616	207	2.7501	2.40645	3.21314	0.490658	1.51723	4.82557	2.71702	3.80567	1.94296	2.09922	2.39857	0.677864	4.77655	2.22472	4.0005	1.50019	3.63153	0.633813
PPA12470	270	0.527102	1.58138	1.2317	0.752342	1.39585	0	0.438537	0.648373	1.596	0	0	1.21262	1.50789	2.01573	1.67294	0.255588	0.556835	0.242962
PPA37913	435	7.79748	9.92454	8.28215	11.2073	11.5519	8.03708	6.73683	6.37194	11.7554	11.6543	11.1603	11.6125	9.76044	10.2016	10.2107	8.24934	10.1094	12.8937
PPA37914	330	99.1192	76.1939	23.7663	134.498	107.924	102.916	22.5149	40.4054	35.1701	112.366	122.705	86.3167	5.46366	7.73873	7.64228	8.99207	1.82237	6.55996
PPA12461	1014	2.61992	2.05861	1.03857	1.30213	1.85838	2.53312	1.13851	1.4387	1.24658	2.1427	1.74098	2.35247	0.200755	0.867032	0.445456	0.0680561	0.296539	0.614592
PPA12454	1347	0.176092	0.0352201	0.102871	0.150803	0.186528	0.317815	0.219757	0.0649817	0.319912	0.215065	0.0819112	0.173618	0	0	0.111777	0	0	0
PPA37915	1290	0.110324	0	0	0	0	0.110619	0.0917867	0	0	0.037428	0.171061	0	0	0	0.233433	0.0534953	0	0.254262
PPA37916	513	0	0	0	0	0.244886	0	0	0	0	0.188234	0	0	0.170063	0	0	0	0	0
PPA44689	2931	44.2264	39.6641	43.4753	68.2825	62.556	64.8743	48.3759	45.771	43.2244	37.1135	59.2516	54.943	8.4236	9.45575	10.0171	9.94754	6.51445	11.448
PPA12446	6282	9.49237	9.19453	8.43929	2.08565	14.8084	15.2081	8.13303	8.93138	11.483	7.50901	15.5789	9.84294	5.37452	8.53699	5.82412	5.36626	7.16187	8.23911
PPA12445	1185	21.0974	21.1785	26.3569	28.2842	26.5035	23.0005	27.0283	25.1142	19.152	14.5457	26.3499	23.2481	6.52783	6.88922	6.44822	9.20118	5.36041	6.91979
PPA12444	483	21.9517	16.7961	21.9756	45.2106	34.9829	29.1012	23.1049	23.2568	21.9475	27.09	24.4426	28.5671	14.4501	16.9888	14.2615	15.9306	15.4859	13.5817
PPA37925	888	0.267113	0.507539	0.280879	0.457505	0.424413	0.160697	0.133339	0.262854	0.194109	0.598089	0.310626	0.105344	0	0	0.0423886	0	0.0846539	0
PPA37928	1761	4.51225	4.51246	3.17893	0.663266	8.63191	10.0076	3.66443	4.20835	7.52052	5.37382	7.95711	6.40102	5.91193	9.77094	4.91621	6.72063	9.39125	8.90307
PPA12443	219	2.92433	5.09075	2.91053	2.55075	4.30227	6.19014	2.02748	4.3965	1.31178	5.73212	3.27476	4.27147	3.45251	3.82331	3.43754	3.78131	1.71627	7.78808
PPA12442	1248	37.0809	33.8705	29.9118	55.3812	48.4185	44.8793	35.9342	32.4966	36.2784	38.9971	43.7182	49.9582	21.9737	25.4613	24.7924	24.966	15.8417	23.7326
PPA37919	966	0	0	0	0	0	0	0	0	0.0594784	0	0	0	0	0	0	0	0	0
PPA37920	330	0	0	0	0	0	0	0	0	0	0	0	0	0	0	0	0	0	0
PPA37926	528	2.24617	3.6839	1.15472	2.69304	2.02239	0.540527	0.560629	4.86279	2.12196	0.640104	0.104483	2.3032	3.91048	1.58581	3.49321	0.588144	0.213559	1.30454
PPA37921	1326	3.81016	4.66902	2.75879	1.8766	3.26856	3.2823	2.5449	2.48641	3.87807	1.71136	3.12032	2.15168	5.10997	2.90468	5.05287	1.71742	1.27555	2.25097
PPA37927	1608	4.01227	4.66154	3.44693	1.13693	2.46096	4.34842	3.01903	2.24995	4.21631	2.13186	1.37232	2.15247	3.81595	2.94202	3.58152	1.26602	0.747987	1.38706
PPA29792	273	0	0	0	0	0	0	0	0	0.105231	0	0.80831	0	0	0	0	0	0	0
PPA37922	447	0	0	0	0	0	0	0	0.130545	0.257074	0	0.246833	0	0.0650576	0	0.168416	0	0	0
PPA37923	309	0	0.153532	0	0	0	0	0	0.188846	0	0	0	0	0	0.270973	0	0	0	0
PPA37924	870	0	0	0	0	0	0	0	0	0.0330208	0	0	0	0	0.192484	0	0	0	0
PPA37917	813	0	0	0	0.124928	0	0	0	0.0717756	0	0.118775	0	0	0	0	0	0.0424409	0	0
PPA37935	2094	2.06159	1.57459	0.516151	1.18833	3.08966	3.40733	0.551312	0.891744	0.727119	2.44408	4.16257	3.43982	0.277753	1.11961	0.611173	0.461377	0.305142	0.720531
PPA37918	1551	0.0611724	0.122351	0.0714722	0	0.080997	0	0	0.0752463	0.0370446	0.311297	0	0.120626	0.149997	0	0	0	0	0
PPA37929	1125	0	0.126511	0	0	0	0	0	0.0518698	0.0510721	0	0.0490375	0	0	0	0	0.0613412	0	0.116622
PPA05458	3660	0.174981	0.220357	0.227159	0.124876	0.549186	0.428877	0.153668	0.22321	0.361063	0.105535	0.45219	0.345044	0.0476734	0.0686316	0.0205689	0.0377098	0.143773	0.0358468
PPA05455	2760	0.885188	1.44387	0.391602	1.60077	1.2062	1.83544	0.364653	0.792847	0.707793	1.69687	1.55907	1.33878	0.21073	0.561237	0.190933	0.350045	0.217892	0.629851
PPA37933	1041	2.05069	1.98243	0.479193	1.41471	1.9912	2.19326	0.739319	0.896884	1.49022	2.22626	2.70272	2.24652	0.446967	0.563029	0.289269	0.232018	0.144424	0.441112
PPA05453	510	3.0696	3.34881	6.73815	0.199149	2.3401	0.559604	2.96012	6.86512	17.0679	0.568025	0.216342	0.91711	0.456169	1.31342	0.442836	0.541246	0.442192	0.128627
PPA37934	195	671.69	407.997	164.717	979.202	545.669	544.818	155.596	292.815	240.874	585.08	758.761	590.774	93.5058	222.423	133.771	180.131	39.1283	161.644
PPA05452	447	1.16741	0.849065	1.23997	0	0.84313	0	0.860885	0.130545	3.02062	0.216027	0	0.31391	0.26023	0.0936583	0.168416	0.771911	0.168172	0
PPA37930	933	21.0756	21.28	22.3073	13.0632	23.698	23.8597	24.1125	18.7945	22.0156	9.21138	13.4814	9.92602	3.67795	6.05767	6.25334	6.06509	1.16828	4.78111
PPA37931	573	0	0	0	0	0	0	0	0	0	0	0	0	0	0.43838	0	0	0	0
PPA37932	1104	7.49832	6.66072	6.17526	4.00193	7.22579	6.59208	5.87198	7.21491	7.18202	6.03526	4.74718	5.84657	15.3043	17.2542	11.5924	14.1268	13.2437	15.8948
PPA37936	15666	2.5588	2.27426	1.48597	0.307953	6.04235	6.79064	1.29432	1.95927	2.53062	1.87384	6.82811	4.00669	1.1936	1.93746	1.49209	1.22239	3.16458	2.61084
PPA33874	618	1.15144	0.345448	0.269062	0.164347	2.03279	1.38543	0.335289	0.377693	0.185942	0.156253	1.69608	0.908206	0.37645	0.609688	1.15725	0.167497	1.82458	0.955334
PPA44690	393	2.59527	2.47468	1.26931	0.129219	9.90946	6.71739	1.0545	1.48482	2.63158	0.859987	6.45723	4.52254	2.2939	3.40888	3.44804	2.37053	4.97326	4.67376
PPA05440	981	0.193432	0.193441	0.395501	0	0.192089	0	0.33192	0.297419	1.28852	0.0984345	0	0	0	0	0	0.0703454	0	0
PPA37938	660	0	0	0	0	0	0	0	0	0	0	0	0	0	0	0	0	0	0
PPA32287	1815	5.9593	6.90058	2.84005	2.35029	4.04911	3.61662	3.66957	6.30154	4.85924	2.02173	1.97568	1.41735	4.5664	9.06504	6.80235	10.703	36.0746	14.6741
PPA05435	981	0.24179	0.338522	0.395501	0.103533	0	0.145463	0.181047	0.416386	0.117138	0.0984345	0.337414	0	0.44466	1.19493	0.613922	1.86415	7.58623	1.43771
PPA05434	1140	0.0416133	0.332923	0.583439	0.534559	0.275496	0.312937	0.311592	0.204749	0.1512	0.254116	0.43553	0.123086	0	0.440687	0	0.211869	0.230793	0.0575435
PPA05433	1380	0.240634	0.171889	0.381561	0	0.591718	0	0.0858006	0.211426	0.832698	0.034987	0	0	0.126438	0	0	0	0	0
PPA44692	264	0.179694	0	0	0	0	0	0	0	0	0	0	0	0	0	0	0	0	0
PPA05432	2493	0.627956	0.723136	0.255679	1.99629	1.66292	1.91754	0.0712424	0.444732	0.276564	0.968354	2.25714	1.81987	0.0233299	0.134345	0.0301974	0.0276811	0.0301535	0
PPA05431	354	7.77252	7.90692	1.7223	11.046	7.98473	6.04657	2.42496	3.46165	3.32726	5.592	11.688	7.66331	1.31438	1.77395	1.06331	1.65699	0.424704	0.741239
PPA37946	207	16.0422	17.4181	3.34702	25.2689	16.9929	12.4086	5.57704	7.47038	6.80036	12.5953	24.2522	16.0428	2.66925	4.04495	2.54577	4.1672	0.907883	1.90144
PPA05430	627	0	0	0	0	0	0	0	0	0	0	0.175972	0	0	0	0	0.055031	0	0
PPA37949	927	0.281462	0.0511774	0.568019	0	0.135519	0	0.447052	0.251795	1.05367	0	0	0	0	0.0903242	0	0	0	0
PPA05427	2484	0.143234	0.105044	0.423956	0.0408881	0.455168	0.0287237	0.095334	0.223172	1.87357	0.0971862	0.133254	0.0753182	0	0	0	0	0.0302628	0.0396133
PPA44694	180	0	0	0	0	0	0	0	0	0	0	0	0	0	0	0	0	0	0
PPA37939	4410	0	0	0.00628421	0	0	0	0	0	0	0	0	0	0	0	0	0	0	0
[truncated: 26,897 more rows]

## Sheet: tpm_stage_specific
Gene_Symbol	len	ps312-ES-1	ps312-ES-2	ps312-ES-3	tu1539-ES-1	tu1539-ES-2	tu1539-ES-3	ps312-op50-1	ps312-op50-2	ps312-op50-3	tu1539-op50-1	tu1539-op50-2	tu1539-op50-3
PPA34315	9234	0	0	0	0	0	0	0	0	0	0	0	0
PPA41861	456	0	0	0	0	0	0	0	0	0	0	0	0
PPA17027	897	6.59739	6.09808	7.14866	5.55321	5.04136	3.73135	1.01738	1.9878	0.875899	2.50813	3.0716	4.13432
PPA45818	366	0	0	0	0	0	0	0	0	0	0	0	0
PPA17021	1632	11.471	7.74462	7.2385	9.41668	13.5591	11.9475	5.73163	6.22089	6.38687	25.3653	25.9458	18.2662
PPA41862	549	1.67772	2.47614	2.71144	3.32687	5.2265	3.82809	1.57916	1.59077	2.76682	6.4657	5.19472	8.40042
PPA17016	3057	8.77531	5.7862	6.03059	6.52384	6.99082	6.42283	8.03029	8.11815	9.32092	11.17	9.62952	10.9647
PPA17014	1119	20.4133	10.7021	11.8872	16.4211	19.3649	13.6512	14.5166	15.2514	15.5872	17.648	15.0757	15.0834
PPA17011	1689	40.8591	12.8394	28.9938	8.95689	16.3497	16.5561	24.4221	29.236	28.0966	46.7393	23.9826	32.3439
PPA31706	219	12.4071	8.79371	7.14575	10.6987	5.55527	8.35246	1.25012	6.81252	6.69683	6.62039	10.8152	5.64457
PPA17009	1908	43.1932	23.0282	27.6563	20.1121	18.3109	15.5533	18.3187	24.0685	22.1265	43.6018	44.1572	51.0582
PPA45819	744	72.4536	46.9405	50.9173	42.031	38.69	35.6233	24.6546	30.4219	25.1334	84.2663	89.8528	95.3449
PPA17007	840	17.3249	8.7082	16.1081	6.45715	7.02308	7.13513	8.63699	10.0503	11.3487	23.8668	13.0626	23.4327
PPA41864	417	49.477	20.0255	47.1388	11.7242	19.7621	15.3529	11.4894	9.94803	16.8315	7.91293	7.76643	12.7698
PPA17001	2208	1.64774	1.04811	0.829755	0.902397	0.60298	0.951821	0.991943	1.45028	1.75545	2.44542	1.86081	2.00256
PPA16998	1275	2.45618	2.80512	3.02356	1.98236	1.35028	2.1062	0.644179	0.713507	0.862709	1.88218	1.17526	1.41702
PPA16997	630	51.2436	22.1943	41.6827	27.1171	23.9021	20.0154	41.0664	51.1177	46.8915	53.3284	39.2069	45.3561
PPA16996	459	58.5952	14.9846	31.142	18.0069	28.9561	23.7414	103.586	118.363	117.31	90.5144	53.2869	58.6281
PPA16992	2259	2.62988	1.1534	1.32636	0.563515	0.416621	0.439324	0.888753	0.885961	1.2289	0.663949	0.556339	1.76793
PPA16991	3210	7.58949	2.73252	4.80379	3.13231	4.71968	3.58878	5.04624	7.16441	5.80898	7.11772	3.16225	4.7989
PPA41865	936	0	0	0.0203893	0	0	0	0	0	0	0	0	0
PPA16989	1335	0.241479	0.0727343	0.87202	0.27639	0.240725	0.145764	0.0683586	0.0545151	0.62776	0.149799	0.253454	0.462982
PPA34316	3339	19.1441	11.9764	16.278	11.4816	14.4164	10.0415	14.5265	19.2788	17.0517	27.326	15.2873	20.7607
PPA41863	666	5.67024	3.25611	6.64801	4.87541	3.17093	2.51278	14.5932	7.64931	12.3475	15.9895	7.40301	17.9899
PPA41866	1017	19.1776	13.0326	19.1782	14.0408	12.843	10.5429	5.29426	8.05063	6.4894	16.7143	16.5402	21.1777
PPA16983	3270	3.61245	2.29636	3.13404	2.17213	1.30569	1.93999	4.98156	6.04255	5.81452	4.23508	5.54327	4.69631
PPA16981	840	11.2118	7.66784	8.51981	9.86143	14.1555	8.01544	7.82218	11.9997	11.2864	7.26123	10.1278	15.2822
PPA16980	1560	1.07753	1.17226	1.88397	0.792361	1.1036	0.923076	0.526493	0.513176	0.872979	1.24988	0.836607	1.79816
PPA16979	441	52.998	25.3576	46.6074	20.0387	27.7956	25.284	67.7715	70.1372	59.9802	58.6113	31.7864	58.0023
PPA16977	1302	0.424455	0.932222	1.36317	0.595129	0.669956	0.672562	0.105137	0.167691	0.160918	0.499185	1.11376	0.730333
PPA45820	207	0.33372	1.32907	1.19854	0.891256	0.554464	1.03408	0	0	0	0.241523	0.467027	2.06716
PPA45821	258	0.535505	1.1918	3.40264	0.572062	2.13533	1.43306	0	0.141042	0	0	0.562062	0.737127
PPA16974	1632	33.0021	11.2946	23.0135	11.0106	12.5886	11.4229	27.5118	31.2605	27.5053	33.7897	21.1772	36.5616
PPA45822	606	11.5134	2.96428	7.71563	6.02789	4.16671	4.01391	13.1768	15.5523	14.7801	14.0251	2.07388	8.78713
PPA41867	597	0.385707	0	0	0	0.307602	0.195572	0.229293	0.365717	0	0	1.53837	0.477836
PPA16969	261	1.58805	0.186016	1.90112	1.06029	2.37464	1.34203	6.99301	8.08641	8.62945	3.63951	2.22241	4.37192
PPA16968	1026	8.90994	7.46076	7.88672	7.04874	8.2333	7.30203	2.13471	2.128	3.93096	5.74995	5.88905	6.58026
PPA34317	1347	1.84624	2.18662	2.28106	2.2599	1.80639	1.50244	0.270999	1.02656	0.194427	1.81869	1.9378	2.85903
PPA34318	453	0.203326	0	0.126387	0.244358	0.912112	0.300698	0.302181	0.642629	0.231253	0.331095	1.70728	0.839641
PPA45824	723	1.05101	0.962497	1.02945	1.68414	1.84146	1.18425	0.189334	0.0503303	0.144893	0.345749	1.5377	0.789123
PPA41872	3009	3.9564	1.55971	2.47989	2.0969	3.07437	2.56743	5.67145	5.52665	5.18739	7.47687	6.29719	3.60259
PPA41868	876	0	0	0	0	0	0	0	0	0	0	0	0
PPA41869	1068	0.0862423	0	0	0	0.0214933	0.0546614	0.170897	0	0	0.0468121	0.0452597	0.222587
PPA41873	1023	0	0.0316391	0	0.216411	0	0.0380439	0.089207	0.0355707	0	0.195485	0.0472506	0.0929514
PPA41878	4704	0.234966	0.127293	0.154168	0.0666737	0.0243992	0.0537782	0.0582007	0.0232072	0.222699	0.0850261	0.164413	0.0404291
PPA41870	225	1.7398	0	0.424097	0.327982	0	0	0.405594	0	1.16397	1.33321	1.71866	0
PPA41871	294	1.17483	0	0.649128	0.188255	0	0	0.310404	0	1.24711	1.02031	1.64413	0
PPA41879	1308	2.97516	0.965064	1.13806	2.15803	4.33474	2.73741	6.31416	4.00611	4.40494	7.26232	9.64529	2.61714
PPA41875	2169	0.148628	0.111918	0.00879869	0.127586	0.0740819	0.0628014	0.168296	0.0503303	0.169042	0.1383	0.20057	0.504162
PPA16960	930	15.0293	8.90956	10.4451	10.9702	16.1177	9.7925	21.9315	20.816	24.4434	24.2988	18.2954	16.3595
PPA16950	924	35.2129	21.21	30.7126	26.4556	32.2957	24.8297	24.2468	33.9078	35.316	40.1478	32.4341	39.7749
PPA29789	630	0.146201	0.873388	1.42375	0.263557	0.510107	0.741312	0.579421	0.577601	0.332564	0	0.920711	0.150935
PPA41876	477	0.72411	0.0678548	0.48011	0.309417	1.01059	0.244773	0	0	0	0	0	0
PPA16949	2964	5.57022	4.60822	4.56505	4.55623	3.99618	2.6458	2.70944	2.86053	2.65075	5.1446	3.16378	5.4378
PPA41874	798	19.2755	18.0086	16.358	23.7201	25.4862	24.8486	17.5542	19.9272	20.1507	28.6941	32.5277	37.9523
PPA45826	405	27.3478	22.0973	20.0268	29.0173	26.2988	26.0901	21.6317	25.607	23.5381	35.7991	41.773	43.9054
PPA41877	774	41.1446	31.4468	32.5716	35.5155	39.6519	41.2822	37.9655	38.5985	42.1602	35.268	33.9111	30.9593
PPA16943	1353	0.936045	1.19611	1.05789	0.463611	1.59479	0.560915	0.640767	0.403424	0.541983	0.812932	0.821699	0.878505
PPA41880	657	0.140193	0	0	0.0280807	0	0	0	0	0	0	0.147146	0
PPA16940	885	513.04	327.453	469.454	400.416	422.965	318.827	235.107	219.155	219.932	188.401	190.018	217.47
PPA17823	321	0.358671	0	1.48632	0.287368	0.500572	0.303107	0	0.566804	0	0	0.451751	0
PPA41882	1815	7.53601	7.43633	9.09531	8.09113	8.11955	6.2935	0.502803	0.521273	0.663753	2.47911	2.84964	3.64116
PPA45827	408	0	0	0	0	0	0	0	0	0	0	0	0
PPA41881	5403	18.5177	6.70039	15.4639	5.92431	7.01857	5.44202	17.3464	22.4341	19.825	17.9698	8.71378	17.4058
PPA16929	1332	1.59043	0.36449	2.06317	0.775634	0.448067	1.32944	0.205538	0.601017	0.904438	1.38876	0.943521	1.64193
PPA09973	3171	10.7545	4.63913	6.25914	5.29442	6.79016	5.58439	6.83505	8.00991	8.82064	12.3136	8.14006	9.28103
PPA41883	510	2.52842	3.64919	4.45302	3.94302	1.57533	2.59459	0.894694	1.21296	2.15677	2.54878	2.84337	2.42385
PPA16925	990	3.62845	5.11656	4.35663	2.70213	4.77645	2.61425	2.02797	1.72755	3.33319	2.47452	2.58776	1.87297
PPA16922	873	37.7976	24.136	27.151	25.9512	30.9745	31.786	25.3497	32.2206	34.6192	43.524	37.9279	39.1576
PPA41884	753	30.3353	29.4653	30.3373	42.0431	46.3974	46.4391	24.3599	30.0582	28.3805	36.8492	33.5087	41.9883
PPA16918	2031	22.6299	13.7371	16.7634	13.8163	16.5917	13.3466	15.0076	16.6984	17.6917	19.9391	13.9943	15.778
PPA16916	1533	0.255352	0.306143	0.473063	0.469348	0.718742	0.495054	0.327412	0.379792	0.580847	0.423966	1.63962	0.682311
PPA16913	2046	18.885	6.13007	10.2324	4.88727	5.75553	6.70523	3.18915	5.88695	6.42574	16.152	13.1357	19.4966
PPA41885	273	0	0	0	0	0	0	0	0	0	0	0	0
PPA16908	1491	11.6755	5.37275	7.05264	11.3218	15.8267	10.5454	8.5689	10.7141	10.2579	14.9215	11.1523	12.213
PPA16907	1338	9.25887	6.36207	11.4249	5.90147	6.43352	4.17404	4.74027	4.94975	4.77594	6.6511	6.68341	6.68042
PPA41887	582	0.0791296	0	0.131164	0	0	0.200613	0	0.125048	0.269994	0	0.166108	0
PPA16900	9582	1.59567	0.974515	1.23883	1.18603	0.895961	0.704699	0.271433	0.265834	0.224121	0.542634	0.43888	0.798862
PPA41888	507	0	0	0	0	0.0905515	0	0	0	0	0	0	0
PPA16898	1017	58.3479	35.0242	46.8008	36.5171	49.1147	42.5927	25.3497	32.8108	33.1166	52.0109	50.6187	40.7659
PPA30340	1308	1.26752	0.890828	0.685753	1.4951	1.29867	0.624845	2.05821	2.08652	0.961078	2.06403	0.960834	2.32634
PPA41886	357	2.96703	2.53857	1.81756	3.41074	2.25047	0.817624	3.96221	4.89262	2.49423	4.34133	2.16638	5.06078
PPA45830	204	0	0	0	0	0	0	0	0	0	0	0	0
PPA16895	1143	0.523792	0.141587	0.534296	0	0	0	0	0	0	0	0	0
PPA16893	894	0.772708	0.0362044	1.06736	0.495275	0.256765	0.740068	0	0	0.0585892	0.111846	0.540686	0.691365
PPA41889	447	0	0	0	0	0	0	0	0	0	0	0	0
PPA41903	384	0.77955	0	0.496989	0.192177	0	0.35473	0	0	0.272806	0	0.125878	0
PPA34319	378	0	0	0	0	0	0	0	0	0	0	0	0
PPA16889	1446	4.71363	3.9731	5.13404	5.47346	8.09609	3.76808	0.946668	1.91255	1.88361	2.90429	2.47369	2.59753
PPA41899	1008	0.0913758	0	0.0378658	0.109815	0	0	0	0	0	0	0	0
PPA41900	159	0	0	0	0	0	0	0	0	0	0	0	0
PPA41896	1500	0	0.107889	0	0	0	0	0	0	0	0.199981	0.257799	0
PPA41890	198	0	0	0	0	0	0	0	0	0	0	0	0
PPA41891	1542	0	0	0	0	0	0	0	0.0471969	0	0.0324224	0	0
PPA41897	333	0	0	0	0	0	0	0	0	0	0.150136	0	0
PPA41904	156	0	0	0	0	0	0	0	0	0	0	0	0
PPA34320	420	0	0	0	0	0	0	0	0	0	0	0	0
PPA06378	2643	0.209096	0.0612311	0.187739	0.20941	0.0173703	0.0883516	0.44887	0.13768	0.217997	0.624232	0.438931	0.449723
PPA41892	1008	0	0	0.265061	0.219631	0	0.42471	0.181069	0	0	0.0991971	0	0
PPA06374	2367	0.155652	0.184601	0.0322507	0.0467655	0.0387914	0.0493269	0	0	0	0	0.0408427	0.0401729
PPA41893	417	0	0	0	0.0884844	0	0	0	0	0	0	0	0
PPA41898	477	0.434466	0.407129	0.560128	0.734866	0.384986	0.326364	2.58279	1.52574	3.07464	3.56361	5.77616	3.58828
PPA41901	696	1.62113	0.162764	0.548401	0.371101	0.32981	0.754892	0	0	0	0	0	0
PPA06367	2790	1.46909	1.38632	1.19021	0.67448	0.79807	0.167393	0.572412	0.260852	0.337927	0.35839	0.537081	0.681644
PPA41902	396	0	0.0408671	0.289157	0	0.0579667	0	0	0	0	0	0	0
PPA06365	1365	0.219302	0.0474238	0	0	0	0	0	0	0	0.0366266	0	0.0696625
PPA41894	309	0	0	0	0	0	0	0	0	0	0	0	0
PPA41895	348	0	0	0	0	0	0	0	0	0	0	0	0
PPA06363	2046	0.664015	0.450856	0.391761	0.532009	0.448774	0.266307	0.446035	0.373493	0.0512011	0.17105	0.283503	0.0929514
PPA06362	774	3.33203	2.00724	2.14514	1.71619	0.830406	1.00566	0.294763	0.893266	1.08277	0.904309	0.312257	0.184282
PPA06361	432	129.259	107.065	156.121	85.5829	125.933	89.7747	9.92861	16.2571	14.7921	72.3312	58.6314	97.0704
PPA41908	1179	1.03513	0.933392	0.372299	0.500736	0.0973486	0.561171	0.0774035	0.185185	0	0.0424049	0.163994	0.0806525
PPA06359	642	8.85918	6.98255	9.30437	8.85092	9.33209	5.1225	0.142148	0.906887	0.815869	2.95923	2.7105	3.18446
PPA41909	1194	0.0385707	0.135539	0.127868	0.0618057	0	0.162977	0	0	0	0.0837443	0	0
PPA41905	1455	0.0316518	0.111226	0	0.0253595	0	0	0	0	0	0.0687221	0.0664431	0
PPA06355	567	10.8027	4.36694	5.82292	3.44902	4.33186	1.78464	2.65568	1.86116	2.58661	1.7635	2.04602	3.27027
PPA06354	273	0	0	0	0	0	0.21384	0	0	0	0	0	0.348313
PPA30267	549	0.377487	0.412691	0.104286	0.0672095	0.334496	0.354453	0	0.132564	0	0	0.528277	0
PPA27136	1035	7.2751	5.67591	8.53726	6.55965	9.29282	5.50881	4.89359	4.00805	3.99799	7.1974	5.60433	5.28274
PPA41906	396	0	0	0	0	0.1739	0	0	0	0	0	0	0
PPA41907	291	0	0	0.786984	0.0633986	0.473295	0	0	0	0	0	0	0
PPA30535	396	2.03519	1.06254	1.73494	2.37601	1.50713	1.17936	0	0.091891	0	0	0.122064	0
PPA06353	519	0	0	0	0	0	0	0	0	0	0	0	0
PPA06351	585	0.0787238	0.193647	0.521966	0.157684	0.078478	0	0	0	0	0	0	0.162546
PPA41910	231	0	0	0	0	0	0	0	0	0	0	0	0
PPA45832	408	3.38628	1.58661	3.46138	2.89396	1.80038	1.14467	0.447347	1.24864	0.128379	3.55359	0.829317	1.5149
PPA06346	1593	41.9916	24.5544	32.0469	28.2699	22.2487	22.5378	2.57793	1.07362	1.44675	1.22399	1.1834	0.955072
PPA41914	609	0	0	0	0	0	0.0639062	0	0	0	0.164188	0	0
PPA06344	1554	0.0592708	0	0	0	0	0	0	0	0	0	0.0622102	0
PPA06343	2157	0.309585	0.540196	0.221191	0.44476	0.446964	0.595421	0.338465	0.438623	0.315681	0.695346	0.560238	0.22042
PPA41915	3351	0.0755875	0	0.102512	0.0330331	0.137003	0.0580706	0	0	0	0	0	0
PPA06340	525	0.175442	0.400731	0.872428	0.140564	0.787022	0.92664	0.173826	0.138624	0.199538	1.6189	0.460355	1.26786
PPA41916	696	1.19104	0.372032	0.712922	0.265072	0.62664	0.447344	0.262238	0.836525	1.12885	0.861989	1.1112	3.27894
PPA06334	363	11.5451	2.31828	5.09968	3.65931	3.28829	6.05762	2.13691	3.90955	3.75165	6.88641	8.1228	10.0852
PPA06338	537	14.2791	4.76159	5.15313	7.04292	7.01041	10.4364	4.24855	5.28553	4.6819	11.8239	13.232	11.5984
PPA06337	213	0.64864	2.27935	0.268794	0.779535	0.431076	0.913589	2.14222	1.36672	0.24591	1.87776	1.58855	2.67857
PPA06336	351	48.9399	34.9487	40.5067	47.0423	39.893	53.4996	10.2699	12.0259	12.8335	12.2496	14.5976	17.88
PPA41911	345	0.266976	0	0.110634	0.0534754	0	0.67685	0	0	0.303645	0	0	0
PPA41921	744	0	0	0	0.0991882	0.0617065	0.0523103	0.0613298	0	0	0	0	0
PPA06333	1203	0.650796	0.511196	2.10991	1.34955	0.896821	1.03525	0.644804	0.967949	0.348321	0.498707	1.12506	0.197609
PPA06332	732	0	0.0221084	0	0.100814	0.250872	0.159504	0	0	0	0	0.132069	0
PPA41922	1494	5.53319	5.90357	10.2831	10.9039	8.55812	7.32009	1.58817	1.53447	2.03345	4.35033	1.68242	3.50061
PPA06328	495	0	0	0	0	0.185493	0	0	0	0	0	0	0
PPA06327	2265	0.264324	0.0214349	0.235922	0.065162	0.0202691	0.094505	0	0	0	0.110365	0.170728	0.0839641
PPA45833	405	0.113712	0.0399589	0.188488	0.136659	0.0566785	0.096096	0	0	0	0.123445	0.119351	0
PPA45836	708	0.292712	0.160005	0.188687	0.0781737	0.356642	0.0549702	0	0.15419	0	0.14123	0.341365	0.20146
PPA41917	1338	0	0	0	0.055154	0	0.116349	0	0	0	0	0	0
PPA41918	822	0	0	0	0	0	0	0	0	0	0	0	0
PPA41919	1689	0.6953	0.555735	1.4802	1.03769	2.12016	1.10604	0.459265	0.172357	0.341129	1.00642	2.23227	0.225197
PPA45834	1863	0.791041	1.00766	0.993657	0.663491	1.28143	0.407364	0.244924	0.253921	0.309268	0.563555	0.389189	1.58227
PPA41912	966	0.0476743	0	0.276585	0.0190983	0	0	0.0472354	0	0	0	0	0
PPA41913	1650	0	0	0	0	0	0	0	0	0	0	0	0
PPA41920	822	0	0	0	0	0	0	0	0	0	0	0	0
PPA34321	1617	0	0.100083	0	0.0684564	0.184547	0	0.0564371	0	0	0.0618372	0.567971	0.088209
PPA41923	1428	0	0	0	0	0	0	0	0	0	0	0	0
PPA41924	450	0	0	0	0	0	0	0	0	0	0	0	0
PPA06318	822	0	0	0	0	0	0	0	0	0	0	0	0
PPA34322	1737	0.58329	0.111802	0.164805	0.339878	1.92942	0.179246	0.0262691	0.27234	0.120619	0.489304	0.166968	0.0821151
PPA13477	885	0	0.548589	0.258771	0	0.103751	0.351809	0	0.0822347	0	0.338951	0.0546184	0.214891
PPA13478	1878	0.7602	0.517041	0.630048	0.206299	0.317798	0.248683	1.5307	0.639421	1.05985	0.186351	0.102955	0.6076
PPA41928	1110	1.05798	1.28301	0.911236	0.797795	0.80652	0.84149	0.657721	0.262262	0.188752	0.855776	0.958037	0.685329
PPA45837	366	0	0	0	0	0	0	0.872693	0	0.572445	1.22939	1.32069	0
PPA41930	213	0	0.911739	0.179196	0.51969	0	0.730871	0	0.341679	0	0.46944	0	0.446429
PPA41929	939	0.0490452	0.103408	0.650373	0.23577	0.0977841	0.0828943	0.194374	0.155011	0.111563	0	0.102955	0.101267
PPA13486	540	5.58611	5.24461	3.39278	5.84218	5.90874	6.45045	2.70396	5.66049	3.29792	11.0175	12.0843	16.9928
PPA13487	591	73.0543	69.991	70.8802	58.1253	70.6123	62.9222	57.2876	57.2001	65.8501	64.2072	81.2983	115.04
PPA41925	327	0	0	0	0	0	0	0	0	0	0	0	0.145397
PPA41926	1014	0.204379	0	0.489343	0.527634	0.498033	0.345434	0.0449994	0	0	0.0986101	0.38136	0.0937765
PPA13489	471	4.05778	1.03079	8.10377	1.60596	0.487363	0.950249	0	0	0	0	0	0
PPA41931	3219	0.543656	0.120659	0.616581	0.257908	0.199669	0.193446	0	0	0.0162717	0	0	0.04431
PPA45839	648	0	0	0	0.113883	0	0	0	0.0561556	0	0	0	0
PPA41941	2493	0.0923654	0.0778983	0.122483	0.103605	0.156531	0.12489	0	0	0	0	0	0.0381425
PPA41932	4914	0.178066	0.283226	0.209718	0.608209	0.261593	0.43956	0.157855	0.155508	0.138568	0.32557	0.0786932	0.0967535
PPA41935	3396	0.271221	0.309752	0.134872	0.521527	0.290653	0.309426	0.0537448	0.0428608	0.046271	0.0441655	0.213504	0.196003
PPA41933	375	3.00882	3.36614	0.712483	2.55826	3.61156	2.95784	0.608392	0.776295	0	1.06657	0.902297	0.760715
PPA41936	882	0	0	0	0	0	0	0	0	0	0	0	0
PPA41934	1026	0	0	0	0	0	0	0	0	0	0	0	0
PPA45842	498	0	0	0	0	0	0	0	0	0	0	0	0
PPA41937	1674	0.027511	0.0580049	0	0	0	0	0	0	0	0	0	0
PPA41939	558	0.412665	1.1601	2.66771	1.62007	0.287964	1.22057	0.572412	1.04341	0.281606	2.15034	3.11854	3.0674
PPA41938	1941	0.14236	0.108389	0.0393289	0.0380196	0.0473051	0.0100255	0.446655	0.0374949	0	0	0	0.0244949
PPA41940	414	0	0	0.092195	0.0891256	0.166339	0.329024	0.220432	0.351583	0	0	0.233514	0
PPA45843	219	0	0	0	0	0	0	0	0	0	0	0	0
PPA12714	1023	0	0	0	0	0	0	0	0	0	0	0.0472506	0
PPA41943	651	0.636683	0.6712	0.586309	0.226716	0.352608	0.418483	0.490638	0.447175	0.160918	0.307191	0.297004	0.146067
PPA41944	441	1.46201	0.220182	0	1.54788	0.936931	0.264754	1.24162	0.330058	0.237545	3.06094	3.50747	1.07811
PPA45844	504	0.0913758	0	0.265061	0.366052	0.182181	0.61776	0.0905345	0	0	0	0.38363	0.377339
PPA41945	216	5.96989	19.7797	9.98395	9.39533	11.2649	12.1622	12.2523	8.76028	14.7921	8.56402	17.2314	14.3074
PPA41949	747	0.0616511	0.0216645	0.025548	0.0740924	0.0614587	0	0	0	0.350594	0.267713	0	0.190942
PPA45845	990	0.0930372	0.0817342	0.0578314	0	0.185493	0.039312	0	0.220538	0	0.202001	0.0488256	0
PPA41946	1800	0.319815	0.521464	0.4347	0.450976	0.981956	0.562162	0.152098	0.242592	0.261894	0.722155	1.74551	1.05655
PPA41947	747	0	0.259974	0	0.0493949	0.184376	0	0.122167	0	0.210356	0	0.129417	0.445532
PPA41942	993	4.61462	3.2269	2.15252	3.38139	4.87761	7.66228	9.05235	6.63281	7.59571	2.86982	2.67729	1.14912
PPA13076	570	0.201989	0	0	0	0	0.375533	0	0.19152	0.36757	0.350845	0	0.0834117
PPA13075	1491	0	0	0.0383991	0	0	0.0391538	0.122413	0.0976226	0	0	0	0.0318878
PPA41950	360	0	0.179815	0	0.0512472	0.255053	0	0.887238	0.10108	0.290993	0	0.13427	0
PPA13072	570	1.25233	2.32813	3.11377	1.8449	2.73847	2.28734	0.960618	0.702241	0.183785	3.68387	3.5617	5.33835
PPA41948	237	1.45739	0.546274	0.16105	0.311376	0.387423	0.164215	0	0	0	0.421902	0.203955	0
PPA13070	780	0.0590428	0	0	0	0	0	0.0584992	0	0.0671523	0.512773	0	0
PPA08810	297	4277.85	4226.59	4500.57	4497.39	3667.82	4361.54	5486.59	5948.9	5944.37	5257.59	5558.95	5940.2
PPA08811	402	4346.15	4297.77	4265.4	4824.78	3953.19	4240.85	5532.39	5768.81	5822.12	5441.04	5842.32	5447.53
PPA41951	2757	0.0668167	0.00586992	0.0207665	0.00669169	0.024978	0.0282328	0	0.0131987	0.0379969	0.018134	0.0350652	0
PPA45847	228	0.605966	0	0	0.161833	1.51018	0.341394	0	0	0	0.438556	0	0
PPA13066	2553	3.25603	1.32484	2.89293	1.84273	2.04103	1.27291	0.822151	0.513121	0.738596	1.01831	0.795209	0.558692
PPA31454	405	4.49163	10.5891	4.05248	6.10411	4.42093	7.83183	1.12665	1.79698	1.03464	5.43159	4.89341	1.05655
PPA13063	1578	12.958	13.9374	17.3912	12.9541	13.2958	9.59407	10.323	6.59519	5.34409	13.4968	9.22024	14.402
PPA41954	270	0.170568	0.479507	1.41366	1.43492	0.935196	1.44144	0.337995	0	0.775982	0.92584	0.895136	1.23264
PPA13061	2586	0.525358	0.431807	0.0885586	0.52793	0.230791	0.564369	0.105869	0.0562859	0.141783	0.328662	0.39253	0.422864
PPA13059	1362	0.135252	0.106939	0.616529	0.189637	0.370783	0.300036	0	0	0	0.256951	0.0709799	0.139632
PPA41955	570	4.80733	3.17989	5.75879	5.7289	8.13486	5.32574	0.960618	1.14912	2.20542	3.1576	2.79848	6.17247
PPA34323	291	0	0	0	0	0	0	0	0	1.43997	0	0	0
PPA41953	792	3.51797	1.24645	4.60242	3.82025	4.55038	2.33415	0.691354	0.459455	1.05816	0.69438	3.53985	3.18165
PPA13047	318	0.289644	0	0	0	0.577479	0.489546	0	0	0	0	0	0
PPA13046	807	0.627742	0.64172	0.236485	0.160029	0.0568892	0.626946	0.113084	0	0.129811	0	0.119795	0
PPA41958	273	0.168694	0.533518	0.139812	0.135158	0.168167	0.49896	0	0	0	0	0	0
PPA13043	2874	0	0.00563096	0	0.0256771	0	0	0.0635064	0	0	0	0.100913	0.0661721
PPA41959	222	0.207448	3.8636	1.37545	0.249311	1.2408	0.788896	0.411075	0	0.471881	0.450409	0.435471	0
PPA13042	798	0.952232	0.588118	0.143491	0.716691	0.632839	1.26803	0.0571797	0	0.131275	0.438556	0	0.476638
PPA13040	1602	10.3778	7.50577	11.7103	9.14389	7.49399	11.0659	5.58262	5.45151	4.61012	3.52651	6.75878	4.68917
PPA41961	156	0.738035	0	0	0	0	0	0	0	0	0	0	0
PPA41962	435	47.5356	28.6092	29.4821	34.0988	38.5219	30.822	22.4476	10.7075	12.6431	6.43618	10.3342	4.37192
PPA41960	1578	1.88241	1.34349	2.11645	1.73032	1.25102	1.15918	0.896395	1.06076	1.12857	1.36236	0.91896	1.14493
PPA13031	1296	3.57127	1.78567	2.65061	2.07836	3.06418	2.19219	4.26015	4.09936	4.52656	3.39475	3.91622	4.14548
PPA45848	429	9.60788	6.86567	8.36331	5.97765	14.8751	9.9792	8.61534	10.3483	17.2154	15.1501	16.3378	5.65216
PPA13029	1074	17.2593	12.3862	9.45334	16.4736	27.0585	20.3654	20.0956	19.7869	23.0681	28.0235	31.6848	17.7518
PPA13028	315	0.146201	0	0	0.35141	0.145745	0	1.3037	1.1552	0.997691	1.26972	2.14833	0.905613
PPA41964	435	3.22903	2.67863	1.75488	3.90186	4.0105	5.14445	1.88811	1.25479	0.722466	7.12577	11.2231	6.77648
PPA41957	1794	0	0.0180417	0.0106379	0.0205675	0	0.0759287	0	0	0	0	0	0
PPA13024	1368	0.201989	0.0236599	0.167407	0	0	0.0284495	0	0	0	0	0	0
PPA30497	396	0.348889	0.0817342	0	0	0	0	0	0	0	0.126251	0	0
PPA13023	1206	1.66113	1.46268	2.42115	1.45328	2.03662	2.19443	1.21073	0.66381	0.694909	1.40949	1.32266	1.8529
PPA41967	204	2.25752	5.94977	9.91639	5.9688	5.40113	5.53259	4.02612	2.3189	3.59462	2.45075	5.21285	4.42818
PPA41968	2703	7.25814	3.3648	6.27673	3.43999	3.68568	2.62051	9.13263	9.54484	9.47585	8.50827	4.75684	8.51336
PPA41965	222	87.2318	50.1539	54.2443	30.0835	30.6064	47.2461	7.81043	11.9657	5.89851	65.084	65.9739	100.872
PPA13015	1608	51.5523	35.849	35.8781	43.6787	47.5941	39.9717	39.869	51.7545	47.8836	73.8115	56.3034	52.6599
PPA13014	588	28.9009	8.8348	29.9248	9.38138	12.4924	15.455	4.42326	10.0874	10.066	22.787	17.8388	21.104
PPA34324	540	43.7934	51.2174	51.1037	57.0552	60.0226	46.2342	50.5303	54.2463	49.3718	53.421	63.4651	42.8782
PPA41966	630	11.2209	6.65316	11.8444	5.5347	3.78937	5.18919	1.3037	1.90608	2.16166	7.93577	6.67515	8.30145
PPA45850	414	5.33953	2.38451	4.84024	0.757568	2.82777	1.26909	3.74734	6.32849	7.33809	2.05295	1.6346	1.95232
PPA41970	546	0.885642	0.948476	0.0699061	0.439262	0.0420418	0.28512	0.501422	0.466524	0.0959318	0.183133	0.619709	0.95786
PPA13005	2007	0.653972	0.282221	0.637097	0.367693	0.503244	0.484789	0.159146	0.38075	0.156588	0.871867	0.0963375	0.40272
PPA41971	717	0.128461	0.022571	0	0.0257308	0.160075	0	0.0636393	0.0507515	0	0.0697285	0	0.331553
PPA41972	615	0.374418	0.210515	0.868882	0.299984	0.223949	0.9176	0.445165	0.946702	0.0851687	1.46328	1.96493	1.8554
PPA13003	705	0.457268	0	0.10828	0	0	0.0552041	0	0	0.148592	0.0709154	0	0
PPA45851	321	0	0	0	0	0	0	0	0.226722	0	0	0	0
PPA13002	444	3.05985	0.583185	15.7317	2.11914	5.2217	8.02045	0	0	1.41564	0.225204	0.217736	0.214165
PPA13001	258	4.28404	3.01086	3.2547	2.28825	4.09272	2.33815	10.9652	7.33419	7.91772	22.8661	8.24357	37.7777
PPA13000	1536	3.8078	4.45675	6.03841	4.03572	3.75108	5.28294	39.1236	36.4599	35.8058	27.6667	21.5882	28.8797
PPA34325	1011	22.7762	6.579	13.4025	6.56938	9.53612	7.73758	25.2293	33.8333	31.6034	37.2863	18.5508	30.85
PPA45852	222	26.4496	8.52908	12.9808	9.97243	8.0652	8.15193	33.7082	37.7002	40.1099	28.8261	13.7173	28.2698
PPA12989	10929	3.01713	2.10122	2.46915	2.39369	2.18017	2.01378	0.642961	0.642607	0.704518	3.09698	1.42858	2.7668
PPA41973	702	3.70658	4.38012	2.88169	3.15368	2.15814	2.46708	1.68998	0.829375	0.671523	4.27311	1.79027	6.02774
PPA41974	438	6.0984	3.10366	3.87787	4.2121	4.66433	2.2214	1.25012	0.830795	1.43503	8.10427	1.21395	8.03266
PPA45853	669	2.58147	0.290285	0.542007	2.53708	0.995051	0.959883	0.88667	0.652715	0.782941	3.06399	0.361265	0.994956
PPA41978	504	0	0.128439	0.416524	0	0.455453	0.23166	0.362138	0.649801	0.831409	0.0991971	0	0
PPA41976	216	1.38587	0.74923	2.38555	0.854121	1.48781	0.54054	1.90122	2.0216	1.45497	1.1573	1.11892	1.10057
PPA12984	258	2.32052	1.56816	3.18073	1.28714	1.15664	1.20679	1.41486	0	2.63924	3.87561	0	2.57994
PPA45854	354	0.715519	1.05146	0.0539106	0.312695	0.32422	0.164911	0.38669	0	0.59185	1.27107	0	1.20876
PPA41979	414	1.89108	1.95451	2.48927	2.85202	2.82777	3.19624	0	0.351583	0.506075	0.966094	0.700541	2.29684
PPA41980	327	5.0701	5.6914	3.20991	2.59527	2.45694	3.80858	0.418618	1.44665	0.320359	1.07024	0.443462	1.74476
PPA12982	1035	3.71542	2.45487	3.22683	2.83419	2.484	1.4101	2.55701	2.81266	1.97369	3.81607	3.68952	1.7456
PPA32294	180	0	0	0	0	0	0	0	0	0	0	0	0
PPA12977	981	6.57235	8.57834	7.58706	6.65744	5.92005	6.01041	0.511644	1.29828	0.533932	3.10878	3.10423	4.60422
PPA12976	1263	15.734	13.0313	16.984	11.5836	11.8682	8.19669	3.72116	6.97237	4.27159	7.32315	6.69757	8.05587
PPA12973	1452	40.4553	12.0595	26.3922	14.129	17.6271	20.1027	34.4106	49.0197	49.4929	50.0642	30.8933	53.8971
PPA12974	309	68.1113	24.0918	42.5538	20.3596	30.0121	34.6366	50.7978	74.0731	77.4663	81.7076	41.7672	70.3169
PPA12972	1380	12.064	15.339	13.8707	13.3555	13.2905	12.973	14.7138	17.7462	17.7253	17.3535	12.7498	18.0187
PPA45856	789	0.116739	0	0	0	0	0	0	0	0	0	0	0
PPA45857	609	0.0756214	0.0797211	0	0	0	0	0	0	0	0	0	0
PPA41983	1482	19.2666	11.4769	16.6505	17.5278	21.0497	19.5251	10.7762	11.9823	11.5926	22.0965	17.254	19.4413
PPA12964	483	132.392	83.5973	112.847	116.805	150.988	121.47	92.2035	116.399	116.686	58.8972	79.3613	62.1132
PPA12963	1494	2.23485	1.3432	2.06939	1.70412	1.92058	1.06806	0.855169	1.02298	0.771307	1.27164	1.81184	1.75031
PPA12962	1083	2.63648	1.86789	1.85029	2.2827	2.16195	1.67103	0.0842648	0.1008	0.870561	1.5234	1.02655	0.439009
PPA12961	771	2.53861	1.02852	1.23764	0.311073	0.774092	0.858134	0	0.330379	0	0.713293	0.501555	0.98666
PPA45858	591	36.6635	47.5096	38.1687	31.9346	32.0047	31.28	4.47801	9.97461	6.20391	31.1308	28.6262	37.3278
PPA41982	2373	6.6955	3.97594	5.12294	3.0243	4.53679	3.90337	4.94174	4.96839	4.7898	4.52971	4.27764	5.18924
PPA32758	741	3.85332	2.53343	4.27531	4.30726	2.9739	2.59985	1.29314	1.42412	1.27236	2.09157	3.58779	2.05321
PPA12956	567	0.609172	0.627926	0.134634	0.325379	0.283393	0.27456	0	0.128356	0	0.0881752	0	0
PPA34326	2361	7.81211	4.02357	7.67901	2.71148	3.08203	2.86823	6.22307	5.91839	6.47802	5.20917	3.93086	5.27603
PPA12946	1722	0.0802324	0.554483	0.354646	0.396407	0.453231	0.203409	0.105992	0	0.12167	0.1742	0.168423	0.110441
PPA34327	1398	15.3017	3.56544	8.0269	6.59836	6.99481	4.37072	10.1834	13.353	13.1509	14.2691	8.2291	12.2773
PPA41986	1404	0	0.0115266	0	0	0.0980975	0.02772	0	0	0	0	0	0.0677274
PPA41985	492	1.07645	1.71044	1.74552	3.48731	2.09953	2.294	1.76211	0.517727	1.17107	2.64203	3.83162	2.31925
PPA41984	267	0.517454	0.606119	0	0.690974	0.687784	0.145764	0	0.272576	0.39235	0	0.362077	1.42456
PPA41987	1014	0.18167	0	0	0.218331	0	0.230289	0	0.0358864	0	0	0	0
PPA45859	729	2.21107	1.06557	2.01577	2.02458	0.97613	1.65499	2.19071	3.54404	3.52066	3.01755	2.98379	4.36967
PPA12941	591	1.01302	0.438129	0.258333	0.1873	0	0	0	0	0	0	0	0
PPA12940	813	2.23753	1.11472	2.11266	1.97425	0.875276	1.41219	2.24499	3.49118	3.22133	3.01325	3.27005	4.503
PPA41988	1947	4.3759	4.56326	4.0384	3.32594	4.00854	3.3282	1.10148	2.97166	2.66333	4.6991	3.02884	4.83505
PPA12928	1680	0.507136	0.770637	0.42031	0.373373	0.327926	0.185328	0.081481	0.476521	0.0311778	0.535664	0.230178	0.198103
PPA41990	1095	5.69885	5.49791	3.97373	7.11003	9.55926	6.50425	3.20864	4.12075	3.39625	8.94894	7.28371	8.20634
PPA12925	711	0	0	0.0536832	0	0	0	0	0	0	0	0	0
PPA41991	669	0.688392	1.16114	1.45486	1.02035	0.892115	0.901708	0	0.217572	0.861235	0.747315	1.15605	0.42641
PPA41989	375	0.184214	0.949425	0.91605	0.196789	0	1.03784	0.243357	0	0	0	0	0
PPA41992	1659	29.7307	17.0223	18.7623	20.3506	23.0102	15.9992	15.7599	12.327	13.4183	21.4567	21.5901	20.7202
PPA41993	267	44.9323	31.1545	29.0912	39.2473	38.344	28.8612	25.2927	17.1723	15.694	27.7128	36.5698	30.2719
PPA41994	3759	23.9088	7.74081	18.2264	7.98524	8.53096	7.49595	14.8578	19.7385	18.6997	28.6486	14.0164	22.5518
PPA45862	1050	6.88608	1.95742	4.6166	1.59891	3.14809	1.63089	2.60739	4.64391	3.74134	7.71357	4.28131	6.02232
PPA12917	702	9.18444	5.11782	7.53044	3.91581	4.31629	8.42688	1.55998	2.85098	1.49227	4.91407	6.26595	4.40228
PPA12916	429	13.9556	7.50697	9.25303	2.02122	5.88585	5.57928	6.80718	9.24565	10.7444	9.2066	8.45058	12.5234
PPA41995	516	1.82964	2.57178	1.88625	2.68154	4.53758	1.88561	4.77517	4.58387	5.4815	4.9414	3.74708	4.42276
PPA12914	2100	0.416674	0.16954	0.218107	0.175705	0.306064	0.454054	0	0.623809	0.324249	0.595183	0.529409	0.72449
PPA41996	336	0	0.0963296	0	0.109815	0.546543	0	0	0	0.623557	0	0	0
PPA12908	4299	0.701674	0.478085	0.71916	0.399106	0.501919	0.226325	0.0424558	0.0677159	0.0852876	0.523329	0.528461	0.519795
PPA12907	540	1.36455	1.13883	1.37832	0.888285	0.807669	1.36937	0.337995	0.134773	0.193995	1.01842	0.358054	0.352183
PPA12902	4044	13.0735	4.71015	8.31048	4.20166	4.60913	4.99478	13.0885	14.7571	15.6722	18.4454	7.25538	16.6594
PPA41997	300	0.307023	0.755224	0	0.122993	0.459096	0.908108	0	0.242592	0	0.499953	0	1.26786
PPA41998	348	0.132337	0.0930079	0.10968	0	0	0.223672	0.131119	0.104566	0	0.143665	0	0.54649
PPA41999	195	3.07023	0.912908	0.0978686	1.98682	2.00119	3.09355	0.70199	0	0	1.02555	0	2.19437
PPA42000	255	0.361203	0.126928	0	1.37463	2.8806	1.60254	0.715755	0	0.410814	1.76454	0.379116	2.05095
PPA42001	186	0.495198	1.56613	1.33385	1.58701	0	1.04621	3.43447	0.782556	0.563212	0.537584	1.03951	0
PPA29818	480	0	0	0	0	0	0	0	0	0	0	0	0
PPA12900	2019	0	0.0641243	0.113429	0	0	0	0	0	0	0	0	0
PPA45867	1779	0	0.0727752	0.128731	0	0	0	0	0	0	0	0	0
PPA12899	501	0.91923	0.355324	0.419018	1.10473	0.733088	0.194206	0.182153	1.16212	0.627291	0.89812	0.482408	0.189799
PPA12898	2175	0.857546	0.840791	1.03538	0.899124	0.949854	1.05573	0.461539	0.234227	0.264904	0.781536	1.46679	1.79249
PPA12897	243	0	0	0	0	0	0	2.2533	0.299497	0.646651	0	0	0
PPA42002	570	2.22187	2.83919	1.00444	3.52797	2.13439	1.94594	1.12072	3.31968	4.31895	5.70122	5.34255	3.83694
PPA45869	864	0.586328	1.08638	0.596387	0.512472	0.159408	0.472973	0.686553	1.55832	0.969977	1.50449	0.951082	1.1556
PPA42003	387	0	0.543628	0.345195	0	0.949036	0.754242	1.17905	2.63278	0.676728	1.16268	0.249805	0.859981
PPA34328	291	0	0.889808	0.786984	0.253595	2.05095	1.47116	1.25442	3.62638	1.07997	2.06166	0.664431	1.63384
PPA29135	501	0.459615	0.0969064	0.228555	0.368244	1.19127	0.660301	0.54646	0.29053	0.209097	0.199582	0	0.379598
PPA20236	2382	7.91724	2.59532	5.03148	2.12992	2.43811	2.36095	4.08021	6.23285	6.66279	4.89039	2.88157	9.04187
PPA29136	1497	26.9183	10.6484	20.7672	13.236	18.6767	16.9117	14.6611	15.3626	13.8207	28.3207	21.3756	17.4045
PPA42015	807	0.485073	0.381021	0.189188	0.0914449	0	0	0	0	0	0	0	0
PPA42016	1953	0.330132	0.281738	0.21498	0.283395	0	0.278988	0.37382	0.596233	0.536393	0.153596	0.519756	0.0973777
PPA42005	2184	0.115977	0.0148199	0.0873826	0.025342	0.0420418	0.21384	0	0.0333231	0	0.2747	0.17706	0.304773
PPA42009	1668	0.13805	0.0388091	0.274595	0	0	0	0	0	0	0.0899197	0	0
PPA29129	591	2.49359	1.69775	1.87292	2.55976	0.815653	2.04143	1.0809	0.862003	0.974901	2.62243	5.07092	4.74642
PPA42006	1065	0.172971	0.045587	0.286714	0.207876	0.0215538	0.0365436	0	0	0.0983639	0.093888	0	0
PPA42010	792	0	0	0	0.0465884	0.115933	0.54054	0	0	0.13227	0	0	0
PPA42017	483	0	0	0.158049	0	0.095051	0	0	0	0.108445	0	0	0
PPA29126	918	7.4749	5.39446	8.46115	5.16492	7.27652	5.15103	9.09605	7.41254	6.21926	8.06025	7.26639	8.80457
PPA29125	1590	9.65963	4.76341	6.01338	6.61379	5.6593	4.58949	39.0002	36.5033	42.8254	15.879	17.7237	16.0874
PPA45874	630	12.0251	5.67702	8.20931	9.07808	6.30346	5.65251	55.4795	52.5617	64.6005	17.0619	21.7902	19.1688
PPA29122	1893	4.43991	5.98434	6.13966	5.20431	4.69282	4.20439	5.95375	5.03638	5.39559	5.01802	4.31538	4.26973
PPA29123	1257	4.7812	5.30434	2.24701	3.30233	5.24107	6.28523	12.9592	9.78475	10.2924	9.38656	11.0749	6.58136
PPA42008	522	0.617574	0.310026	0.14624	0.106029	0	0	0	0.557683	0	0	0	0
PPA42018	558	0	0	0.136806	0.132251	0.329101	0	0	0	0	0	0	0
PPA29120	633	18.043	9.8941	12.9943	13.844	15.2307	10.3292	0	0	0	0.157963	0.916347	0.15022
PPA42012	1032	0.178502	0.50181	0.554778	0.357539	0.266916	0.414833	0	0	0	0	0	0
PPA29116	1113	5.85495	3.8241	5.62414	4.17713	2.08305	4.38843	0	0.196166	0	0	0	0.0854352
PPA42013	312	0	0	0	0	0	0	0	0	0	0	0	0
PPA42014	540	3.92307	5.9339	6.50282	5.22722	2.72057	4.79279	0	0.269547	0	0	0	0
PPA29113	573	0.0803724	0.197703	0.133224	0.0643944	0	0.101882	0	0	0	0	0	0
PPA34329	633	4.07424	6.4938	4.07013	3.67231	3.55382	2.76675	0	0	0	0	0	0
PPA29111	1413	0.293334	0.137438	0.351163	0.169736	0.259927	0.0137717	0	0	0	0	0.034209	0
PPA42011	369	0	0	0	0	0	0	0	0	0	0	0	0
PPA29108	1077	0.213804	0.180316	1.29356	0.44538	0.341018	0	0	0	0	0	0	0
PPA29697	291	1.74085	0.667356	0	2.21895	0	0.601839	0	0	0	0.171805	0.332215	0
PPA29107	798	2.22187	2.00771	2.79808	1.84952	3.76827	1.87767	1.94411	2.7816	1.24711	3.25784	4.0584	2.32361
PPA45876	309	0.521641	0	0	0	0	0	0	0	0	0	0.156431	0
PPA29103	894	4.14687	0.923213	3.11669	0.681003	1.00138	0.631235	1.02079	1.38392	1.17178	0.503309	0.648823	1.06364
PPA42021	351	1.04965	0.184426	0.434971	0	0.653983	0.33264	0	0	0	0	0	0
PPA29102	546	11.1338	23.0005	17.7562	19.2599	18.12	17.4636	17.6333	16.4616	14.8694	19.229	21.1586	22.8145
PPA29101	1350	4.02541	2.56536	7.04001	4.46876	4.52295	4.81441	4.59674	3.23456	2.83233	4.22183	5.12018	3.16964
PPA29100	1455	2.46884	2.33574	2.95119	1.36941	2.39803	1.15018	1.8189	2.00076	1.11597	1.37444	1.82718	1.69919
PPA42019	1068	0	0	0.321647	0	0	0	0	0	0	0	0.181039	0.089035
PPA42022	654	0.35209	0.197962	0	0	0	0	0	0	0	0	0	0
PPA29098	345	27.899	11.774	19.1397	13.2084	27.8784	20.1927	13.6227	17.7198	18.5223	45.3581	27.8815	38.8626
PPA42020	369	0	0	0	0	0.0622082	0	0	0	0	0	0	0
PPA34330	627	0	0	0	0.0588485	0	0	0	0	0	0	0.077093	0
PPA29091	351	6.75712	9.86679	7.44888	7.20089	6.99762	8.37144	4.54994	6.53133	7.90904	7.54915	10.7416	16.5255
PPA42023	1545	317.277	248.91	273.518	236.792	246.218	208.588	513.559	480.686	513.515	340.324	322.124	252.156
PPA29090	663	0.138924	0.585824	0.172709	0	0	0.0587012	0	0	0	0	0	0
PPA29089	249	0	0	0	0.148185	0.368752	0	0	0	0	0	0.582377	0
PPA29088	468	1.42687	0.207479	1.87581	0.118263	0.245244	0.54054	0.292496	0.544278	0.783443	0	0.413139	0.203182
PPA32092	510	9.61703	10.5033	9.72929	4.59416	4.36591	3.85373	5.90498	6.35021	6.16221	8.62665	10.9944	11.0005
PPA34331	1614	0.656275	0.300806	0.827699	0.502947	0.227557	0.385813	0.226168	0.090183	0.194717	0.185856	0.299488	0.441865
PPA29085	456	2.01989	3.05213	0.50222	3.07483	4.02716	3.71266	6.20399	2.9526	3.21624	2.63133	4.66413	1.66823
PPA29083	735	23.246	16.3155	34.0403	17.9972	15.3032	14.5085	28.1226	19.3084	29.7169	18.7057	16.6386	23.2225
PPA42024	510	1.26421	2.41164	3.59235	3.4004	3.55574	1.6407	86.9642	86.8338	86.4763	55.485	55.8249	78.4021
PPA29080	579	15.2716	6.14912	10.943	9.30416	9.63388	7.42753	15.8403	17.5974	16.7359	13.3839	12.3557	11.9067
PPA29077	2256	44.5428	22.4889	33.0254	31.1245	28.6833	21.2881	33.0489	38.6631	38.1	28.1667	24.79	33.256
PPA42025	2970	14.4595	5.6996	9.90845	4.73959	6.1522	4.82227	5.93028	8.08641	8.02436	22.1192	11.5554	14.9037
PPA23069	1026	5.45369	3.45435	4.46418	6.22159	6.10786	7.47273	18.0116	18.7619	18.3275	17.4448	23.3206	9.68502
PPA45877	186	7.67557	0.609052	3.28333	4.86022	9.62621	9.41586	19.3802	17.9988	11.2642	4.56947	3.37841	7.41288
PPA29072	519	4.21491	0.124727	1.72826	1.67072	2.65373	1.76222	16.7044	12.5503	14.4319	2.8899	2.32839	3.75594
PPA29071	570	3.67619	2.01582	2.17629	2.78353	2.49684	1.39971	0.800515	0.446881	1.2865	1.92964	1.95045	1.75165
PPA45878	231	0	0	0	0	0	0	0	0	0	0	0	0
PPA42026	2025	0.113712	0	0	0	0	0	0	0	0	0	0	0
PPA31995	516	4.01629	2.3836	3.2547	0.715078	0.489347	1.28221	0.795861	0.211563	1.01509	1.16268	0.374708	1.56639
PPA29069	516	217.013	166.632	203.789	180.057	195.783	187.014	172.083	192.24	184.95	251.333	244.591	260.114
PPA29068	1758	1.85995	1.53733	0.857602	0.944488	0.887899	1.46112	0.44124	0.765863	0.32774	1.47882	1.12732	1.64973
PPA29065	999	7.26067	5.63745	4.62304	6.242	5.17	6.91502	5.34398	3.86108	3.1983	8.40763	5.56436	8.04309
PPA42031	2340	4.5955	3.17443	4.38777	3.92633	3.54132	3.55093	7.3514	5.08511	5.19311	2.64933	3.05723	2.51946
PPA29063	822	0	0	0.139302	0	0	0	0	0	0.127442	0	0.117609	0
PPA29061	1128	9.67611	4.17497	7.34274	2.79679	3.3781	3.62277	4.32832	3.87115	3.06471	5.58459	2.99966	4.6786
PPA29060	663	0.243118	0.292912	0	0	0	0	0.344113	0.0548851	0.316011	0	0.145814	0.286846
PPA45882	273	0.337388	0	0	0	0	0	0.668562	0.666462	0.767454	0	0.885299	0.174156
PPA29058	426	6.75666	5.81234	7.16784	4.0276	3.44861	4.6593	188.623	204.239	185.17	476.012	353.793	524.665
PPA29057	408	19.2454	9.95595	10.7583	6.37576	16.3722	9.25278	10.0653	8.82965	8.98655	9.68047	10.1887	16.897
PPA29056	402	18.1579	34.6614	21.3631	31.1614	21.4702	33.2069	2.49713	3.98286	4.69064	14.5509	17.5553	22.7079
PPA33279	396	35.8775	40.5402	46.4579	39.9263	40.9824	37.887	52.7734	59.8211	50.7915	32.3202	30.1498	40.9412
PPA29052	1755	3.14895	4.55532	3.88212	4.53078	3.84542	4.22453	2.72996	2.44666	2.2981	5.38411	4.26911	2.57364
PPA29051	1158	0.119309	0.0559011	0	0	0	0.0168044	0	0	0	0	0	0
PPA29049	1824	1.61591	0.789649	1.71592	1.25421	0.855771	0.757468	0.100064	0.1596	0.0287164	0.274097	0.74202	1.19904
PPA42027	1056	8.9839	6.6971	6.30724	7.82685	9.41234	10.3747	18.148	25.1207	22.1717	22.0623	26.1369	10.5805
PPA42029	3120	0	0	0	0.0236526	0	0	0	0	0.0335761	0	0	0
PPA11815	618	0	0	0	0	0	0	0	0	0	0	0	0
PPA42030	555	0	0	0	0	0	0	0	0	0	0	0	0
PPA42043	564	2.77627	5.85356	2.13176	6.2478	6.3899	5.03737	2.34619	2.77433	3.06471	5.85052	3.51388	6.65963
PPA42028	366	4.27819	9.02024	3.28501	9.62776	9.65858	7.76251	3.61544	4.27519	4.72267	9.01555	5.41484	10.2624
PPA42044	564	0	0	0	0	0	0	0	0	0	0	0	0
PPA34332	555	0	0	0	0	0	0	0	0	0	0	0	0
PPA42032	555	0	0	0	0	0	0	0	0	0	0	0	0
PPA34333	564	0	0	0	0	0	0	0	0	0	0	0	0
PPA42033	555	0	0	0	0	0	0	0	0	0	0	0	0
PPA34334	564	0	0	0	0	0	0	0	0	0	0	0	0
PPA42034	555	0	0	0	0	0	0	0	0	0	0	0	0
PPA11814	267	0	0.727343	0	1.10556	0.0859731	0.291527	0	0	0	0	0	0
PPA11809	1455	6.56775	3.06984	4.48581	9.52248	9.54478	4.89495	1.6621	1.52558	1.04398	3.71099	2.89027	3.88853
PPA31912	411	0	0	0.557208	0	0	0	0	0	0	0	0	0
PPA42045	267	0	0	0	0	0	0	0	0	0	0	0	0
PPA11803	3561	40.3501	10.3117	18.3394	12.9055	14.549	7.06027	1.56326	0.807278	1.73566	0.44927	0.787297	0.667575
PPA42035	450	1.99565	3.48842	1.18747	3.52581	3.41772	4.84324	2.63636	3.23456	2.44434	6.11054	3.00766	5.07143
PPA31181	1275	0.144481	0	0	0.0289396	0.0720151	0	0	0	0	0.235272	0	0.14916
PPA42036	201	0	0	0	0	0	0	0	0	0	0	0	0
PPA11798	2472	0	0	0.0617617	0	0.0742874	0.0472317	0	0	0.0423776	0.161797	0.312863	0.0576998
PPA42041	906	0.432068	0.250074	0.18958	0	0.0506729	0.494004	0.100727	0.200821	0.462506	0.22073	0.160057	0.0524776
PPA42040	648	42.4999	23.5258	24.9746	26.25	28.0205	19.9399	27.8142	25.0454	25.9469	31.0928	29.6141	39.6206
PPA11796	1032	18.408	4.70447	9.06138	7.16865	4.40412	4.77058	19.1449	16.8898	18.1194	10.7548	5.76113	13.2222
PPA30553	897	0.0513416	0	0.170206	0.0822698	0.0511813	0.0867757	0.661295	0.243404	0	0	0	0.212016
PPA42037	339	0	0	0	0	1.48969	0	1.4806	0.322025	0.309019	1.47479	0.285176	1.122
PPA42042	315	37.4275	39.7135	41.925	43.9848	38.0394	48.3706	29.6953	23.3351	29.2656	28.4101	24.8592	6.94303
PPA42039	828	0.500581	0.195451	0.760609	0.0891256	0.249509	0.164512	1.32259	0.307635	0.506075	0.0603809	0	0.114842
PPA11785	864	0.106605	0.168577	0.198796	0.576531	0	0.045045	0.316871	0.0842334	0.0606236	0.057865	0.055946	0.110057
PPA42048	1221	0.226307	0.0530168	0.125041	0.211536	0.2256	0.191248	0.336334	0	0.0857965	0.491355	0.47506	0.42833
PPA42050	1830	1.74902	2.28159	2.56544	4.27452	3.80071	1.6163	0.199473	0.0198846	0.0572445	0.437118	0.316966	0.337749
PPA42047	561	0.410458	0.634642	0.476259	0.756376	0.818353	1.28342	0.244007	0.194593	0.653567	0.802064	1.55093	1.017
PPA25673	1944	3.76671	5.6775	5.60554	5.68465	3.61326	2.12212	16.4069	12.3168	13.0677	3.34331	3.43135	4.08434
PPA25666	14652	7.25596	3.82494	6.06839	4.43975	5.3157	4.53283	0.669555	1.10021	1.41207	6.80049	2.24334	6.66183
PPA42049	366	6.73185	2.16663	2.92001	3.67972	5.70734	4.83828	1.2467	1.78962	1.71734	4.09798	1.45276	4.28681
PPA25669	2079	5.92558	3.52625	4.42456	5.43975	4.46067	2.61144	0.899858	1.6978	2.01554	5.33861	5.58007	8.32432
PPA42052	1887	0	0.0514575	0.0101136	0	0	0.0618742	0.241809	0	0.166546	0	0	0
PPA25661	1239	0.594717	0.117555	0.184836	0.208463	0.259376	0.455467	0.0736552	0.176217	0.1691	0.363162	0.0780263	0.383734
PPA25660	309	19.1517	20.2161	13.6493	13.7323	14.1889	11.0207	20.8212	28.3809	26.7827	16.3415	22.5261	15.8482
PPA42053	1404	4.39541	2.00563	1.93019	2.89087	5.28091	2.75814	2.01497	3.26567	2.57417	7.54915	6.47252	6.94206
PPA25657	684	0	0	0	0	0	0.284495	0	0	0	0	0	0
PPA45885	216	0	0	0	0	0	0	0	0	0	0	0	0
PPA45886	273	13.7485	11.3224	10.7655	9.39345	8.24019	9.19512	5.01422	7.73096	7.09895	12.6362	11.5089	18.983
PPA25655	789	0.350216	0	0.362821	0	0.290935	0.0493269	0	0	0	0	0	0.120519
PPA42054	318	0	0	0	0	0	0	0	0	0	0	0	0
PPA42055	924	0.0498413	0	0.0826163	0.119799	0	0	0	0	0	0	0	0
PPA25654	2217	3.42752	1.97091	2.79766	1.64768	1.56345	1.45704	1.39955	1.51005	1.79557	2.4355	3.31406	4.525
PPA25653	732	0	0	0	0	0	0	0	0	0	0	0	0
PPA25652	1575	2.58776	1.17137	2.75057	1.18308	0.55383	1.14903	0	0	0	0	0	0
PPA25650	501	0	0	0.0380926	0	0	0	0	0	0	0	0	0
PPA42056	597	0	0	0.0639342	0	0	0	0	0	0	0	0	0
PPA42057	267	1.03491	2.0608	1.28659	0.829169	0.257919	2.4051	1.19628	0.545151	0.980876	0.187248	0.543116	0.35614
PPA25647	1011	5.4435	3.88977	5.4365	3.52192	4.927	4.88892	3.88143	5.65089	4.97365	8.15948	11.5225	9.21736
PPA34335	348	0	0	0	0	0	0.055918	0	0	0	0	0	0
PPA42060	3381	10.0661	3.60907	6.07923	4.30531	5.36359	3.92527	13.6713	14.3575	13.3077	24.9607	11.5661	20.6997
PPA42058	714	164.541	158.887	188.572	103.356	127.859	103.021	35.0209	44.0845	45.1895	75.2031	64.5175	80.6395
PPA42059	768	0	0	0.0745483	0	0	0.152027	0	0	0	0	0	0
PPA25635	744	0	0	0	0	0	0	0	0	0	0	0.129939	0
PPA42069	1551	14.8167	8.68122	14.5563	7.89822	9.102	7.69094	1.38271	1.71269	1.21575	4.96408	5.79674	5.24187
PPA42065	1635	34.1105	14.5601	28.7374	21.4505	28.0512	21.6494	15.6284	18.1388	19.4779	26.389	23.9174	21.4314
PPA25627	1035	10.0339	5.36319	8.74009	7.50438	11.7546	7.80258	3.48282	4.39479	5.81986	7.1974	8.35979	6.56897
PPA42066	612	4.43979	2.53857	2.68179	1.71829	2.8881	2.48013	1.71483	2.85403	2.31083	7.35226	7.26639	13.8284
PPA45890	210	13.3774	7.70637	11.7233	17.4826	11.5867	18.9035	12.8197	8.83729	7.7321	18.8078	24.1687	16.5274
PPA25626	1191	6.24486	4.53841	4.32643	6.36653	8.22981	6.91129	5.5169	5.16349	4.79369	13.5588	12.1351	10.5788
PPA42061	801	1.43737	1.43448	0.88155	0.737039	2.34993	1.02035	1.42414	1.72631	2.15793	6.42886	2.53454	5.69824
PPA42067	252	2.01027	0.834857	1.36317	1.09815	0.910905	0.61776	0.724276	0	0.415704	0	0	1.13202
PPA42062	885	5.9323	5.13845	4.93822	4.16927	3.86471	2.88044	1.28897	1.60358	3.25518	6.04464	3.93253	3.43826
PPA42068	576	0.359792	0.0280961	0.662652	0.448413	0	0.27027	0.316871	0.2527	0.272806	0.0867975	0.167838	0
PPA25623	2970	0.97689	0.217958	0.154217	0.00621179	0.123662	0.091728	0	0.0367564	0	0.0168334	0	0.0640332
PPA25622	1320	6.99523	6.53465	5.85543	2.99097	3.77363	3.03685	1.90122	1.32323	1.58724	2.49977	1.64786	2.23316
PPA42070	294	2.1147	0.660546	0.129826	0.125503	0	0.397132	0	0	0	0.170052	0	0
PPA25620	1266	27.4465	20.1845	23.5766	24.759	19.2922	15.4323	26.6352	27.5072	29.2924	41.3469	39.1738	84.0482
PPA42071	960	20.3642	33.2771	28.6067	32.6701	23.9352	25.4392	20.4857	19.5211	15.4954	18.3837	22.0539	35.0642
PPA42063	462	6.87811	11.9449	6.60931	13.2577	11.1296	10.4458	3.35801	5.11964	2.72097	10.064	11.7181	12.1434
PPA45891	279	0	0	0	0	0	0	0	0	0	0	0	0
PPA34336	249	0	0	0	0	0	0	0	0	0	0	0	0
PPA42064	1563	16.6181	20.0144	18.2907	22.0373	18.5489	17.1562	24.4057	22.9788	20.5762	23.0305	24.246	31.1489
PPA42075	492	0.468022	1.18415	0.426683	0.149992	0.793154	0.23731	0	0	0	0.101617	0.392986	0.193271
PPA42074	1959	1.33999	1.94134	1.50025	1.75167	1.21863	0.874135	0.559012	0.42723	0.374325	0.433854	0.98698	0.679556
PPA42072	1116	0.0618997	0.34803	0.290712	0.314096	0.0822753	0.0348736	0	0.391278	0.0469344	0.0447987	0.303191	0.0426027
PPA42076	834	10.9888	11.9338	14.2561	8.4945	9.02779	6.9298	0.273557	1.00353	0.502434	5.81481	4.69463	6.89797
PPA25604	843	0	0	0.0905545	0.0656548	0	0	0	0	0	0	0	0
PPA42080	2844	0.0971591	0.0227614	0.17447	0	0.0807131	0.0547382	0	0	0	0	0	0.0167175
PPA42078	213	0.540533	0	0	0	0	0	0	0	0	0	0	0
PPA25603	627	0	0	0	0	0.0732211	0	0	0	0	0	0	0
PPA25599	1926	0.0239114	0.0840258	0.0297264	0.0670525	0	0.181864	0	0	0	0.103832	0.0501945	0
PPA25598	552	0.208575	0.0879531	0	0.133688	0.332678	0.211516	0	0	0.0948891	0.181143	0	0
PPA42081	3240	0.0994981	0.284708	0.153146	0.227765	0.361326	0.132132	0.0844988	0.0673867	0.161663	0.185168	0.477406	0.381531
PPA25594	285	0	0	0	0	0.966518	0.136558	0	0	0	0	0	0
PPA25592	948	0.388636	0.102426	0.523411	0.447602	0.266353	0.164215	0	0	0	0	0	0.20061
PPA42077	891	4.88445	3.17855	3.70549	1.65648	2.42172	2.92656	11.1641	11.6804	10.4052	9.09006	8.84285	4.90921
PPA42082	780	0.0590428	0.165983	0.146803	0.0946103	0	0.049896	0	0	0	0.0640966	0	0.121909
PPA25589	1596	0.331838	0.253499	0.107619	0.473941	0.402716	0.512091	0.428848	0.638401	0.393825	0.877111	0.514871	0.566008
PPA25581	1581	21.6722	11.0551	19.2775	7.73668	9.3939	7.56961	21.6458	25.0418	28.0944	27.733	12.2296	27.6066
PPA42083	171	0	0	0	0.215778	0	0	0	0	0	0	0	0
PPA42084	576	0	0	0	0	0	0	0	0	0	0	0	0.165086
PPA25578	483	9.77324	4.32227	7.03316	5.69131	6.79614	6.24475	5.10142	6.85587	6.0729	9.3159	6.70518	9.15456
PPA25577	993	0	0	0	0	0.392983	0	0	0	0	0	0	0.191519
PPA25576	894	0	0	0	0.0412729	0.051353	0	0.102079	0	0	0.335539	0	0
PPA42079	1053	322.177	107.935	116.482	227.398	298.064	217.436	35.0995	55.6027	68.1471	53.034	89.0545	40.4559
PPA25572	3192	5.34548	2.81891	3.31226	3.8551	4.55213	4.40154	2.87328	4.90201	4.51258	11.6374	9.25254	8.17733
PPA30171	4692	5.93335	3.35602	3.32716	4.19939	5.67021	5.05979	3.29675	4.7929	3.75091	13.2767	12.6509	8.17744
PPA42085	627	1.10176	0.129054	1.15663	0.912152	1.13493	1.11729	1.23716	0.81251	0.0835387	1.2758	2.85244	1.81989
PPA33349	285	0.969545	0.965324	3.08028	0.841533	0.402716	1.50213	5.60361	4.34113	4.41084	3.33302	3.39209	5.0047
PPA34337	1317	13.9874	9.9779	7.63665	11.0246	16.5407	14.0811	7.62222	13.2072	10.9769	35.2283	34.4637	22.924
PPA42091	888	1.34841	0.473838	1.84826	0.934916	1.2925	1.66545	0.205538	0.245871	0.884776	0.50671	0.816509	1.12437
PPA25568	288	1.75898	4.66396	3.97591	2.69048	2.94906	2.7027	3.96088	3.66415	1.81871	2.60392	0.83919	2.3112
PPA42086	1245	9.67306	7.16228	9.81044	11.2917	8.42598	7.0648	5.38757	6.28402	6.05827	7.02746	7.68738	7.98139
PPA25566	1290	5.78345	4.85501	2.27829	8.92417	11.7621	5.26461	2.97122	5.55706	2.80165	19.7656	16.8619	12.7891
PPA22971	1704	0	0	0.089598	0	0	0	0	0	0	0	0	0
PPA42087	2400	0	0	0	0	0	0	0	0	0	0	0	0
PPA34339	786	0	0	0	0	0	0	0	0	0	0	0	0
PPA15811	2901	0	0	0	0	0	0	0	0	0	0	0	0
PPA42088	3951	1.41622	1.0322	0.941901	1.49889	1.62676	1.33473	1.57064	2.34856	2.50559	1.86012	1.50481	1.66063
PPA34338	1614	2.56803	0.561505	1.47803	1.06305	1.03823	1.5312	3.98621	4.41897	4.86791	4.02689	4.55221	2.03258
PPA42092	792	0.668705	1.18515	0.963857	1.11812	1.59408	0.54054	0.115226	0.091891	0	0.441878	0.122064	0
PPA42089	594	1.97704	1.0353	0.867471	1.27342	2.00951	2.75184	4.60903	4.77833	5.11442	6.06004	3.49917	3.76195
PPA42090	612	50.7566	37.8934	37.1709	55.5279	71.0024	78.2829	57.9314	48.9941	52.2076	40.4374	40.2811	56.0903
PPA45896	489	9.13534	6.85063	8.7031	7.99834	9.15376	10.2669	1.67961	1.63713	2.46362	7.77024	9.78608	9.43115
PPA05078	669	0.344196	0.483808	0.285267	0.330924	0.377433	0.785359	0.954875	0.870286	1.56588	0.373657	0.433519	0.710683
PPA42094	1488	0	0.783066	0.0384765	0.161181	0.601638	0.444638	0	0	0	0.369589	0.259878	0.0639041
PPA30454	864	0.159908	0.430807	0.0441768	0.128118	0.159408	0	0	0	0	0	0	0
PPA42093	624	1.03325	1.19301	2.01854	0.798274	1.17717	0.74844	0.658116	0.233262	0.755463	0.320483	0.774637	2.13341
PPA05079	468	2.70613	0.553278	1.54959	0.788419	1.12812	0.66528	2.72996	1.71059	2.01457	4.91407	3.20183	5.48592
PPA05080	897	0.179696	0.0360833	0.0425515	0.0822698	0	0.520654	0.712164	0.811345	0.467146	0.334417	0.538878	0.106008
PPA05082	1206	4.16237	2.45569	3.1649	2.06519	2.6457	2.04921	2.00527	1.29745	1.47668	1.45094	1.32266	1.37982
PPA05083	1212	5.98466	2.68388	4.03102	5.17546	5.28415	3.86941	1.73181	1.86148	2.37692	2.35127	1.23635	1.29453
PPA30803	375	0	0	0	0.245987	0	0	0	0	0.139677	0	0.515598	0.253572
PPA05084	1014	0.0454176	0	0.188209	0.291109	0	0.307052	0	0	0.0516556	0.443746	0.38136	0.562659
PPA05086	444	101.546	43.0828	66.4944	55.2639	67.3651	121.534	110.99	107.282	111.246	57.6523	69.2399	55.3617
PPA05087	558	257.668	226.335	218.342	274.917	269.493	305.179	632.76	601.068	600.291	262.162	296.954	334.687
PPA05088	1242	2.35458	2.65814	2.87341	1.67853	1.95911	1.70779	1.72672	1.40633	0.801285	1.5699	3.03568	0.727334
PPA05090	660	58.2296	62.5757	46.0916	65.2144	57.0044	76.452	9.88637	10.255	15.6343	24.5432	30.6136	23.9884
PPA05091	252	0	0.513758	2.12049	3.07483	3.27926	0.92664	0	0	0.831409	0	0.575444	1.13202
PPA34340	717	0.738653	0.677129	1.51717	1.69823	0.512241	1.87267	1.59098	0.558267	1.09579	0.278914	0	0.397863
PPA05094	2091	0.0550615	0.0232186	0.0365076	0.105877	0	0.00930629	0	0	0.0250496	0	0	0
PPA05095	2883	0.143767	0.0224535	0.0992943	0.00639924	0	0.0337486	0.015827	0.0252437	0.0363363	0	0	0
PPA42099	756	0.0609172	0.171253	0.201951	0.170824	0	0.05148	0	0	0	0	0	0
PPA45897	267	0	0	0	0	0	0	0	0	0	0	0	0
PPA05096	5763	14.7838	8.57329	10.5803	7.29893	8.89434	9.9644	3.07996	6.85724	6.68936	16.3094	9.11724	14.6437
PPA42095	642	5.45181	1.73933	3.35909	3.79325	4.64817	3.66759	1.99007	5.55468	5.46632	4.04947	0.527042	5.03588
PPA42096	414	2.44728	1.64179	3.82609	2.98571	2.55053	3.10223	1.65324	4.83427	6.19942	5.79656	1.05081	6.20148
PPA42097	633	2.76466	1.5084	1.7185	1.63214	1.81318	1.72153	2.88337	3.10426	5.70953	4.02806	1.60361	3.22973
PPA30732	276	0.834301	0.820896	0	0.267377	1.33071	1.12808	1.32259	1.97765	2.65689	2.536	0.525406	1.37811
PPA05099	381	21.6971	13.4649	9.56723	14.1878	10.8448	15.8331	29.1022	18.1467	25.0208	17.19	28.0382	48.2934
PPA05100	486	0.947601	0.532786	1.61	1.13883	1.70036	0.32032	0	0	0.107775	0	0.298379	1.56526
PPA42098	786	0	0.247074	0.67985	0.774576	0.642501	0.148545	12.2491	0.879629	5.86429	6.48795	5.8423	12.5818
PPA42102	291	225.519	322.11	249.081	297.783	232.388	270.493	213.564	218.208	233.274	172.836	193.848	315.167
PPA05104	1965	204.147	155.105	225.837	145.188	147.728	106.467	157.067	202.5	196.667	222.676	142.995	151.03
PPA05105	2949	24.2916	11.0029	17.0717	11.2921	13.7075	11.3101	27.619	31.5641	29.2532	33.6863	15.4076	25.5538
PPA42106	1317	6.48664	4.59573	4.46316	5.78545	5.6472	8.02314	2.18273	3.6748	2.02833	32.6469	20.4433	28.9889
PPA42107	372	0.0618997	0.304526	0.102604	1.53742	0.617065	0.680034	0.245319	0	0	1.20956	0.389817	0.255616
PPA05110	1365	0	0.0237119	0	0.175705	0	0.07128	0.133712	0	0	0.146507	0	0
PPA42103	1362	2.35001	1.00998	1.02288	1.82865	1.70223	1.50018	1.44058	1.76334	1.15372	1.76195	1.59705	1.18687
PPA05109	1401	0.0328718	0.0577565	0	0.0263369	0.163846	0.111117	0	0.0259735	0	0.356855	0.138008	0.339362
PPA42105	519	0	0	0.0735428	0.462114	0.176916	0.224965	0	0.140227	0	1.15596	0.186271	0.366433
PPA34341	576	0	0	0	0	0	0	0	0	0	0	0	0
PPA42100	1113	0.0827554	0	0	0	0	0	0	0.0653888	0.188244	0	0	0
PPA30712	1557	7.17274	3.72103	2.86817	3.89834	8.31504	5.57413	2.90129	7.03471	6.86273	12.5229	13.8461	10.8098
PPA42108	870	0.42348	0.0744063	0.0438721	0	0	0	0	0	0.120411	0	0	0.054649
PPA45900	561	5.78746	1.50006	2.34728	2.40067	6.83325	2.80965	1.62672	4.28104	4.2015	10.2486	8.53012	6.77999
PPA42101	261	0	0	0	0	0	0	0	0	0	0	0	0
PPA33397	897	3.15751	1.42529	2.61692	2.30355	2.02166	1.88737	3.20474	3.32652	2.04376	3.12123	2.90994	4.66436
PPA42110	309	7.30297	3.19478	2.84104	3.82115	4.53153	2.51902	5.61138	5.06382	5.25483	7.28088	4.06722	5.69305
PPA05120	246	7.11394	4.67081	6.36146	1.72491	4.5723	1.42386	3.89519	10.3545	9.36856	10.7714	3.92986	5.02505
PPA45902	186	0	0	0.820833	0	0	0	0	0	0.563212	1.07517	0	0
PPA45903	183	11.1988	8.84337	9.90719	3.5285	5.64462	2.9774	4.48814	11.7319	11.7351	11.7475	8.71657	7.27459
PPA42112	2430	15.1048	6.7797	10.1705	9.1258	12.6677	10.3944	9.82064	9.37424	9.11778	24.9771	15.8538	19.7222
PPA34342	555	0	0	0	0	0	0	0	0	0	0	0	0
PPA42114	1515	24.425	18.3518	20.7598	20.2878	23.5306	20.6668	19.577	20.9686	21.6084	25.9712	18.1544	22.8779
PPA05126	561	1.06719	0.432711	0.714388	0.756376	0.204588	0.416245	0	0	0.186734	0.802064	0.775465	0.1695
PPA05127	969	0.0950535	0.233816	0.236339	0.456941	0.947567	0.421722	0	0	0	0.10319	0.299302	0
PPA05128	1500	0.0767557	0.107889	0	0	0	0.0259459	0	0	0	0	0	0
PPA45905	297	0	0	0	0	0	0	0	0	0	0	0	0
PPA34343	564	0	0	0	0	0	0	0	0	0	0	0	0
PPA42115	546	0	0	0	0	0	0	0	0	0	0	0	0
PPA42111	492	0	0	0	0	0	0	0.370971	0.221883	0.319383	0.508083	0	0.193271
PPA16839	2355	0	0	0	0	0	0	0	0	0	0	0	0
PPA16712	873	0.052753	0	0	0	0	0	0.0522673	0	0	0	0	0
PPA45906	375	0	0	0	0	0	0	0	0	0	0	0	0
PPA16842	5526	3.09606	1.37058	1.74059	2.48057	2.28883	2.45444	2.51019	4.38563	4.0758	5.8355	5.50202	4.12123
PPA42116	1527	8.55019	1.67451	2.69956	2.92381	4.85554	2.982	3.07782	3.88434	3.39587	6.74462	7.72384	7.25469
PPA09567	459	7.82607	6.52271	5.82094	8.36033	8.1017	9.24218	14.9116	17.4413	17.6878	15.5759	17.5868	30.0391
PPA09565	1620	36.2457	27.4618	34.7524	24.7126	23.8617	18.7748	15.1816	13.6121	12.4804	12.2211	7.96671	12.4438
PPA09563	1455	7.23244	3.61484	6.83365	4.12091	5.66376	4.15937	8.31051	7.27777	10.3678	3.43611	3.28893	5.48969
PPA09561	2082	0.143779	0.411969	0.0183327	0.15064	0.14333	0.0560791	0.0876645	0.0174778	0.0503158	0.0720394	0	0.0685082
PPA42118	924	0.348889	0.210174	0.0826163	0	0	0.04212	0	0	0	0	0	0
PPA42117	1656	20.9966	24.5585	24.5469	24.5764	25.2836	20.6815	23.6413	26.3907	24.8293	32.6057	27.3503	36.5772
PPA09556	2919	70.4606	25.7304	40.3655	31.1212	38.8164	26.5726	32.5768	35.591	34.5962	41.6028	34.3279	41.1272
PPA09546	2484	19.0591	8.50865	14.1289	8.67489	10.4701	9.21269	14.2362	21.0803	20.981	21.8176	18.1751	19.2935
PPA42119	5433	2.98377	1.74851	2.38862	1.86765	1.93508	2.72568	1.50334	2.31072	1.91853	3.90172	4.93783	4.19177
PPA09539	5346	18.3188	9.72032	12.5194	10.1942	11.3572	8.85248	12.8029	12.0071	11.4438	17.8341	14.5753	16.2662
PPA42122	594	14.8472	9.53566	9.95986	12.7652	16.733	13.5626	17.1302	15.3152	15.1669	24.9135	11.474	9.84511
PPA09536	1878	10.7164	5.67021	7.0728	8.67437	12.2475	10.8902	10.3747	11.7615	11.2957	17.7832	22.7016	21.6711
PPA42120	1107	3.57777	3.52321	3.36175	5.58303	4.37531	3.55087	4.12189	5.0951	5.11012	11.4714	10.567	16.4066
PPA42124	1362	44.8361	41.2308	49.5745	72.2789	63.9263	49.7059	42.8822	47.3696	42.1491	64.3846	65.3015	69.3971
PPA42125	960	1.53511	0.050573	0.0596387	0.0960886	0.0478225	0.162162	0.522837	0.30324	0.0545612	0.416628	0.604217	0.0990514
PPA42126	444	0.103724	0	0	0	0	0	0.719382	0	0	0	0	0
PPA42127	324	0	0	0	0	0.0708482	0.12012	0	0	0	0	0	0
PPA42129	327	0.281672	0	0	0	0	0	0	0	0	0	0	0
PPA42130	1386	2.47545	2.23018	2.24441	2.78199	2.25242	2.5974	2.69957	2.78299	3.13668	8.72935	5.05693	10.8056
PPA42121	969	8.38847	7.26498	7.16895	6.62565	12.2947	9.73976	10.2654	15.3967	17.6758	25.0751	25.5903	24.0913
PPA42128	393	0	0	0	0	0	0	0	0	0	0	0	0
PPA09525	1716	2.0665	0.877071	1.16775	0.698826	0.722354	1.31544	0.186134	0.275673	0.305238	0.582696	1.46477	1.35763
PPA09523	1668	2.36065	1.75611	2.56289	2.95317	3.56433	2.75326	1.55928	0.850818	1.4131	5.06548	5.39013	6.32789
PPA45911	462	1.4454	0.525434	0.537006	1.63725	2.63334	1.51632	3.75307	4.5683	2.6076	8.11613	4.70818	10.1881
PPA09521	3477	46.0137	14.3868	33.4374	12.952	17.7657	15.9392	44.1596	57.8433	59.6096	64.8919	31.8495	55.6807
PPA42131	642	6.42022	4.68864	3.41854	6.60946	5.43478	8.5173	7.81812	8.16198	7.83234	9.96792	11.2185	9.18308
PPA09489	1029	13.091	8.35119	12.9826	8.60595	6.17928	15.2801	16.3184	19.9803	21.2264	9.03706	10.0057	7.48517
PPA32898	1986	2.65514	0.692642	1.67204	0.715294	1.29453	0.93084	1.65424	1.85059	1.71431	2.71878	1.53336	3.54311
PPA42132	1566	0.0294083	0	0.0121867	0	0	0	0.0582751	0	0	0	0	0.0303606
PPA42133	321	3.80192	0.252077	2.08085	0.574735	1.78776	1.51553	1.13718	2.26722	0.489521	2.80348	2.55992	3.25851
PPA34344	627	21.4842	18.7386	18.6582	21.5385	15.8158	13.1902	1.01884	1.39287	3.09093	15.9475	22.8195	40.5684
PPA09512	294	6.26577	4.844	3.95968	4.76913	3.98196	6.28792	0	0.371315	3.0287	3.5711	5.91886	6.63038
PPA09509	2631	10.0999	3.96742	7.40598	5.08382	6.23819	4.64482	10.4058	12.2541	12.8608	10.5463	6.17307	9.10776
PPA09506	786	54.6664	45.8735	42.3692	37.8134	45.822	34.0912	40.6369	40.8796	51.9789	53.1757	56.578	69.3813
PPA09505	255	4.15384	1.39621	1.64649	5.20913	2.34049	5.2655	2.50514	0.856208	1.23244	1.9606	1.32691	1.8645
PPA42134	231	1.19619	0.280232	0	0.399329	0	0.16848	0	0	0	1.29858	0	0
PPA09502	2040	1.10618	0.975762	0.832602	0.633054	0.731403	0.419714	0.0894694	0.0713507	0.256759	0.784241	0.687148	1.84119
PPA09497	1584	66.5507	27.524	46.1687	24.6802	28.1718	21.9656	28.6912	32.8281	33.0013	63.9776	51.8161	53.6678
PPA23813	390	2.0665	2.28227	0.782948	1.98682	3.35493	1.74636	0	0.186609	2.14887	0.640966	1.73519	1.46291
PPA42135	729	1.13712	0.133196	0.654471	1.24006	0.913154	0.8008	0	0	0	0.274323	0.198919	0.521752
PPA09495	504	8.63501	5.49079	6.32359	6.22288	13.3903	8.33976	4.70779	6.28141	8.52194	10.3165	13.9066	8.67879
PPA09492	7185	2.59912	1.85596	3.05987	3.08639	2.65809	2.58647	1.27013	1.11927	1.43613	2.48411	1.38587	3.02407
PPA09490	2274	8.48565	6.45485	5.74042	8.64848	12.4969	9.13927	12.6815	14.6259	13.2674	16.4892	12.18	13.3393
PPA42138	558	0.990396	1.74015	0.547222	2.38052	0.658202	0.906713	1.30837	0.521704	0.375475	1.79195	0.86626	0.852055
PPA42136	570	1.09074	0.369095	2.74547	3.07483	0.201358	0.887624	0.800515	1.08528	1.10271	0.7894	0.763221	0.333647
PPA09485	1548	2.29077	2.46723	1.55338	2.27633	3.17334	2.01131	0.589527	0.446633	1.1166	4.10169	3.4036	5.68202
PPA42137	129	0.714006	0	1.77529	1.14412	0	1.50848	0	0	0	0.775122	0.749416	0.737127
PPA42139	2727	1.79012	1.19877	1.45565	0.338266	0.555562	0.677905	0.167324	0.266878	0.0576224	0.183335	0	0.104609
PPA42144	195	0	0	0	0	0	0	0	0	0	0	0	0
PPA42141	969	0.14258	0.467631	0.196949	0.114235	0	0.20082	0	0	0	0	0	0
PPA09483	1395	3.05372	2.69143	3.48854	3.88818	2.32016	2.14821	4.02324	2.50418	3.26663	2.04282	2.14833	2.14718
PPA09482	1803	1.60919	1.7054	2.01111	1.0437	1.20949	1.29514	0.556764	0.565107	0.755323	1.44191	1.17961	1.60855
PPA42143	3447	2.58524	1.6667	2.20907	2.00707	1.6715	1.95328	0.277986	0.432823	0.623014	2.78477	1.85104	2.53792
PPA09479	621	12.8297	10.8932	10.1415	13.8442	14.0834	10.1528	5.58427	6.79727	6.91636	8.93637	11.8314	17.456
PPA09476	714	3.16053	2.42524	2.27195	4.52181	3.53645	2.18033	1.78939	3.4656	2.93438	4.41135	4.33276	5.26054
PPA09475	1215	0.644369	1.06557	1.11522	0.774403	1.19025	0.864864	0.337995	0.479195	0.646651	0.411484	0.636541	0.54784
PPA09473	405	5.51504	2.63729	4.42946	3.59869	2.15378	2.35435	2.92929	3.77366	3.75058	3.20958	3.81925	4.81316
PPA42142	675	0.170568	0.0959015	0	0.0546637	0.340071	0.461261	0	0.215638	0	0.222202	0.0716108	0.281746
PPA09467	5970	0.728986	0.468965	0.546638	0.383195	0.346052	0.319435	0	0.0182859	0.026321	0.0502466	0.0890637	0.0318557
PPA07047	1047	6.6199	2.93681	2.87997	3.57703	6.31422	4.64648	8.67263	8.20226	9.45519	9.1682	9.926	12.6695
PPA42145	300	0	0.59339	0	0	0	0	0	0	0	0	0	0
PPA42150	1083	2.29629	1.15062	1.02206	0.783614	2.11956	1.2937	3.20206	3.2592	4.06262	3.27763	3.43673	3.24867
PPA42149	4425	5.05807	1.54702	2.81629	1.41755	0.928567	1.12139	0.113429	0.156246	0.0946961	0.531024	0.491566	0.687652
PPA09462	513	0	0	0	0	0	0	0	0	0	0	0	0
PPA42151	1077	5.64443	6.56651	4.87298	4.21398	5.776	4.7158	5.71956	5.33838	4.62022	12.905	14.1377	10.021
PPA30633	3096	14.7115	9.83234	9.3326	13.9261	17.0456	12.8913	7.84071	11.1423	10.4724	26.8386	18.4388	26.0144
PPA42146	636	0.905138	0.356238	0.360082	0.40611	0.216555	0.0611932	1.21965	0.801012	0.576496	1.10053	0.152004	0.448535
PPA09456	342	30.5003	25.6	19.4192	21.3081	27.3847	17.9801	15.2098	18.7264	18.0722	53.3576	45.6519	52.8274
PPA42152	1617	18.541	13.0508	12.3216	13.8852	15.1896	15.2234	15.9999	16.0903	16.0991	21.2101	15.7238	20.9643
PPA42147	2070	1.35713	0.375267	0.73756	0.356502	0.321589	0.282021	0.264518	0.228529	0.20243	0.941941	0.280216	0.826864
PPA42153	1605	0.143469	0.181496	0.0951246	0.160926	0.0572082	0.0727456	0	0	0	0.0622995	0.0301167	0
PPA09448	1062	0.281871	0	0.0359404	0	0.216147	0.458085	0.171862	0	0	0	0.546184	0.089538
PPA42148	3939	0.0350749	0.032868	0.0775196	0.0327857	0.0874136	0.0395216	0.162176	0.0277143	0.0797849	0.063462	0.0981718	0.205194
PPA42156	414	1.6686	0.312722	0.460975	2.40639	1.38616	1.59812	2.64518	4.0432	3.79556	2.77752	4.08649	3.44527
PPA09447	1692	25.4355	16.2408	17.3361	25.6345	39.4926	37.7343	17.3672	15.7427	18.7598	29.2526	22.1689	22.0021
PPA09445	645	3.74853	4.13993	4.40864	2.31685	3.06064	4.6763	0.141486	0.451334	0.487244	1.86029	0.824357	2.50623
PPA09444	1053	108.442	96.7314	106.659	74.5143	93.1926	96.3917	155.305	170.368	168.826	162.473	121.601	112.247
PPA42157	3339	10.3168	14.8844	11.6141	10.1168	9.54903	9.14984	0.423633	1.55843	0.737287	3.38393	4.09687	4.02969
PPA42154	420	0	0	0	0	0	0	0	0	0	0	0	0
PPA42155	459	25.2341	11.7761	23.2838	11.6964	11.0023	12.2098	11.7304	14.6665	17.1172	14.8134	12.0053	18.4378
PPA09441	240	192.369	250.303	242.928	229.998	205.924	194.27	180.806	201.503	206.241	195.19	152.867	222.866
PPA09440	1329	38.2739	12.652	28.2747	14.6731	16.3568	13.178	24.2739	30.7758	30.7415	33.4807	25.4598	36.3472
PPA34345	228	148.866	102.921	111.158	145.488	149.408	144.922	152.098	107.571	104.758	98.4557	172.997	262.121
PPA09437	582	27.9327	4.83833	13.7066	9.4781	7.6516	9.83003	27.5971	35.2009	34.6492	28.4338	13.1225	21.485
PPA45917	249	0	0.519948	2.14603	0.29637	0	0.781504	0	0	0	0	0	0
PPA09436	246	6.64592	10.1311	11.7144	7.12461	6.9051	6.64469	0.741941	2.95844	0.638765	2.03233	3.92986	6.95776
PPA20433	1923	60.2191	35.1776	47.2494	29.9233	36.9091	33.8086	36.8974	49.5214	47.7755	72.1722	45.2455	62.2308
PPA42165	1902	9.40681	5.45402	6.42166	6.10117	6.58955	6.11816	7.79682	9.20244	9.06026	10.7246	8.15788	13.0485
PPA42168	384	6.53623	3.2451	5.86447	1.72959	1.31512	4.35811	0	0	0	0.260392	0	0
PPA42166	996	0.346788	0.0324967	0.038322	0.222277	0	0.156301	0.183251	0	0	0.301177	0.291189	0.0954712
PPA21674	513	2.06477	0.315465	0.372015	0.035963	0	0.303461	0	0	0	0	0	0
PPA09429	2094	1.9024	0.633733	1.22125	0.872231	1.09622	1.39394	1.19848	1.91154	1.17565	3.36645	3.55489	3.33766
PPA42162	288	0	0	0.265061	0	0	0.135135	1.26748	0.12635	0	0	0	0
PPA08853	621	0.3708	1.25089	0.491707	1.09922	0.665357	0.407364	0.734773	1.17194	1.51822	1.52965	0.544865	1.9906
PPA42167	654	5.80949	5.34497	6.15719	8.66031	7.37081	4.76072	4.18618	3.95047	4.24476	6.95654	7.24321	8.14221
PPA09426	585	16.3352	11.8678	12.4293	13.2454	15.3424	14.1372	43.6794	45.9681	49.1554	37.8597	38.5872	33.0781
PPA09425	1866	7.10792	4.13691	3.11936	5.13131	6.26152	4.56765	4.20592	4.30972	4.35086	6.29631	5.41399	6.11507
PPA42158	2988	3.44476	3.37966	4.2282	4.30353	4.14078	3.60794	2.59605	2.94716	2.08603	3.14562	2.42657	3.3574
PPA42159	285	0	0	0	0	0	0	0	0	0	0	0.339209	0.166823
PPA42163	777	0.118542	0	0.0982464	0	0	0	0	0	0	0	0	0
PPA09423	999	1.49823	0.74518	0.649518	0.886439	0.0919111	0.779157	0	0	0	0	0	0
PPA42160	867	0.159354	0	0.176096	0	0.0794284	0.0448892	0	0	0	0	0	0
PPA42164	1230	0.355697	1.05258	0.574083	0.17999	0.186624	0.0949241	0.259679	0	0	0.569053	0.392986	0.231925
PPA09417	2115	7.26185	3.00712	4.80042	3.82064	5.80654	4.82116	7.83143	11.407	9.88138	12.8357	11.9072	14.949
PPA42161	285	37.3275	14.2527	27.3208	17.2838	27.5458	25.0583	34.102	57.9668	47.049	67.713	66.485	90.0846
PPA09418	831	0.0277096	0	0.229655	0	0	0.0702507	0	0.0875784	0	0	0	0
PPA45918	390	0	0	0	0	0	0	0	0	0	0	0	0
PPA09407	2076	6.5442	2.46337	5.78231	2.68381	2.56528	2.46524	1.95617	2.55914	2.4726	4.02178	3.28303	4.58041
PPA09406	930	0.495198	0.104409	0.0410417	0.277727	0.197461	0.125545	0	0	0	0	0	0
PPA42169	966	0.524418	0.318307	0.237073	0.11459	0.237627	0.241732	0	0.0753392	0	0.051755	0	0
PPA09404	1323	35.0883	14.5075	16.1561	28.8379	45.0247	37.6834	7.4152	12.0196	10.0165	13.2641	12.2761	9.95455
PPA09403	474	82.5366	62.7533	68.0032	57.5266	60.8738	56.8183	78.8406	82.7577	91.2761	75.8368	65.6735	73.9249
PPA09402	570	29.8135	23.5085	22.5999	14.7268	15.4643	16.4893	27.1375	28.1535	31.7029	22.454	20.9462	27.2756
PPA42172	792	0.0290741	0.551706	0.0963857	0.0931768	0	0	0	0	0	0	0	0
PPA09400	3540	1.73676	2.98067	2.54458	3.34062	2.26954	1.30829	0.0773379	0.205587	0.147963	0.903871	1.50201	0.96701
PPA09399	603	55.8293	76.0592	74.8816	66.6367	59.1952	41.4038	1.13506	3.43974	1.99786	18.655	18.1165	19.3963
PPA09396	3459	70.9574	21.8773	46.8309	18.9824	26.0473	23.1612	45.1149	61.5002	62.6304	111.713	65.0087	68.5198
PPA42171	927	408.122	216.739	209.681	330.968	412.914	409.026	451.47	653.154	651.542	372.457	416.368	245.16
PPA42173	228	0	0.212939	0	0	0	0	0	0	0	0	0	0
PPA42170	288	0	0	0	0	0	0	0	0	0	0	0	0
PPA09394	933	0	0	0	0	0	0	0	0.039002	0	0.267928	0	0
PPA09390	600	26.2121	26.0552	26.909	26.8126	23.2991	24.8432	32.0166	29.5356	32.3002	28.5807	30.5331	30.5871
PPA09389	891	0.568561	0.217958	0.257029	0.786826	0.463733	0.39312	0	0.0816809	0.117573	0.224446	0.759509	1.12058
PPA42174	3258	22.3129	10.3518	18.2116	12.2654	12.3229	10.106	11.6664	12.3865	12.0095	13.7035	12.6704	16.7822
PPA42177	468	0	0	0	0	0	0.4158	0	0	0	0.213655	0	0
PPA09387	258	0	1.12907	1.62735	0.286031	0	0	0	0	1.21811	2.71293	2.4356	3.68563
PPA05418	1521	0.227088	0	0.0627363	0.0606476	0	0.0255877	0.179998	0.287091	0.103311	0.26296	0.22246	0.125035
PPA45921	774	34.0641	50.1601	30.0073	42.1181	45.0792	40.0251	66.4986	67.042	66.9284	46.3135	49.7113	60.5058
PPA09382	423	7.29451	8.83773	9.70009	8.67932	10.0393	10.4428	8.41393	8.94667	11.3921	9.80996	5.94218	10.7903
PPA42180	471	22.0978	15.1182	17.9904	13.9836	12.3303	12.7251	18.0192	15.0654	12.6777	9.34096	14.2652	15.2426
PPA45922	375	0	0.172623	0	0	0	0.311351	0	0	0	0	0	0
PPA45923	195	36.9608	46.3923	30.4371	33.8705	31.195	37.921	0	5.22506	4.56635	37.9452	29.0024	32.9155
PPA12352	675	11.2234	7.91187	9.78251	5.79435	8.67182	5.5063	7.5711	5.60658	6.59584	8.07332	7.9488	9.08631
PPA42178	2415	1.78302	0.576302	0.87717	0.977835	1.60636	1.21672	1.19033	1.94375	1.97369	2.19441	2.48192	1.37811
PPA42179	783	0.3529	0	0.243734	0.235619	0.0293165	0	0.0582751	0	0	0.383106	0.0617335	0.303606
PPA12349	696	0	0.0465039	0	0	0	0	0	0	0	0	0	0
PPA42175	2019	0.20529	0	0.0378095	0.0913769	0	0.0385526	0	0	0	0	0	0
PPA12344	3336	0.669541	0.562731	0.726533	0.470074	0.681213	0.734979	3.73406	2.46519	2.82619	1.06405	0.898355	1.4537
PPA42176	555	0.248937	0	0.27509	0	0	0	0	0	0	0	0	0
PPA42184	927	0.29808	0.174578	0.37057	0.358233	0.0495249	0.251902	0.147668	0.0392544	0	0	0.208575	0
PPA12343	462	1.39556	2.38197	1.48709	2.11644	0.596229	1.60056	0.39506	0.866401	0.453496	0.86572	1.56939	1.44075
PPA12342	1347	13.2314	7.42489	10.4844	8.16303	10.9065	8.13338	3.62461	5.21384	4.97734	13.5474	9.36603	9.31833
PPA42183	1089	39.9003	22.8559	27.0055	28.6984	31.2809	24.0518	34.4001	47.9504	39.0556	47.9294	44.9639	56.6694
PPA42182	1806	0.433504	0.143374	0.105672	0.459693	0.813459	0.44177	0.252654	0.120893	0.348032	0.66439	0.642356	0.552845
PPA12336	1281	243.299	238	260.268	205.2	217.345	167.859	139.453	158.054	158.322	241.547	188.821	200.126
PPA12335	906	34.9975	11.682	29.6166	8.18598	14.1631	12.436	24.3256	30.1634	30.1207	41.7732	18.2999	29.0201
PPA22914	600	5.29614	0.782196	4.42121	1.99864	3.86406	1.62162	4.10664	1.15231	1.48406	1.41653	2.25574	3.40737
PPA22915	1656	3.35111	1.73952	2.29335	0.857834	1.28913	0.763807	1.51547	1.31844	1.64474	3.68323	1.92649	2.84234
PPA45924	189	0	0	0	0	0	0	0	0	0	0.264526	0	0
PPA22918	807	1.08428	0.260699	0.449322	0.777281	0.341335	0.626946	0.791588	1.17238	1.10339	0.557569	1.13805	0.942645
PPA22919	543	1.01775	0.0298036	1.30041	0.373737	0	0.501717	0.084032	0	0	0	0	0
PPA26859	735	1.4098	1.36513	1.01264	1.50604	1.59278	1.08549	1.11745	0.495086	0.570109	0.884271	1.38107	1.42311
PPA42185	1698	19.3652	13.9436	11.2281	14.1899	17.9934	17.1674	11.9045	10.1152	12.123	13.2791	12.5256	13.1602
PPA26866	855	5.87114	2.59313	4.28561	1.70464	4.32248	3.2091	4.21605	5.61793	5.63608	4.26861	6.84072	5.39396
PPA26864	2685	6.18333	2.33258	4.79775	2.52171	4.7021	3.08742	6.76368	7.4404	6.14499	9.06806	5.77888	4.44459
PPA45925	345	26.2972	19.3262	29.1521	24.1709	25.8158	32.5452	17.9872	16.1377	15.3341	29.2726	26.6206	17.2263
PPA16653	1869	0.197125	0.121224	0.326752	0.315874	0.0736912	0.0832935	0	0.0389394	0	0	0.155176	0.152631
PPA08950	1539	0	0.105155	0.0620025	0.15584	0.0298308	0.0632211	0	0	0	0.0649712	0	0
PPA42187	4947	56.9686	27.4074	40.9348	23.5246	26.4628	15.9546	27.1452	33.4613	30.2922	17.1704	11.8034	19.6925
PPA42190	1332	0	0.218694	0.0573104	0.0277012	0.1034	0	0.27405	0	0	0.037534	0	0
PPA42191	180	0	0	0	0	0	0	0	0	0	0	0	0
PPA45926	213	0	0	0.537588	0	0	0	0	0	0	0	0	0
PPA42189	2292	0.26121	0.127095	0.266448	0.080493	0	0.237724	0	0	0	0	0	0
PPA42188	873	0	0	0	0	0	0	0.104535	0.083365	0	0.114537	0.110738	0
PPA42192	897	0	0	0	0	0	0.0433878	0.712164	0.933047	0.291966	0.111472	0	0.106008
PPA34346	1464	0.0943717	0.309518	0.756075	0.982939	1.52091	0.491803	9.66196	12.055	8.90868	10.3815	10.2684	12.5682
PPA26902	210	0	0	0	0	0	0	0	0	0	0	0	0
PPA26903	663	9.93309	9.00704	6.44781	5.84358	3.80849	5.107	0.550581	1.26236	1.26404	6.25884	6.48872	4.73295
PPA42186	1131	15.6565	9.48681	12.6892	9.72202	12.4618	8.49953	14.1608	8.62264	12.1337	7.7358	9.06058	6.89419
PPA26906	2955	5.58719	3.36811	5.06333	3.33393	2.92081	2.51557	5.35817	4.77796	5.24674	3.63756	2.55182	3.62015
PPA26875	4713	0.469035	0.240364	0.704579	0.720267	0.618557	0.367471	0.280766	0.401489	0.500115	0.73195	0.594858	0.605279
PPA42199	543	14.4182	9.11991	11.7388	15.1533	19.4038	13.403	9.99981	14.8772	12.2506	22.834	22.4328	29.4199
PPA42200	315	18.0559	17.8274	15.5098	14.7592	19.7484	21.3127	22.3077	15.3642	13.3025	20.1569	15.959	13.5842
PPA42196	735	0	0	0.311582	0	0.562159	0.0529509	0.248323	0	0	0	0	0
PPA42197	264	0	0	0	0	0	0.14742	0	0	0	0	0	0
PPA42201	264	1.22111	0.245203	0.361446	0.139765	0.3478	0.7371	0.345677	0	0.396809	0.189376	0.183096	0
PPA42194	1398	2.22361	7.14245	4.77792	5.99131	4.66321	2.36631	0.359029	0.65073	1.19894	2.64639	2.42032	3.40091
PPA26887	1653	7.99596	7.83224	5.87655	20.9379	11.6232	13.4085	11.7869	13.5605	15.1464	11.7351	18.7442	12.7706
PPA26889	1434	0.27298	0.0677129	0.026617	0.283039	0.19209	0.271401	0.572754	0.456764	0.292211	0.871606	0.16854	0.232087
PPA42195	504	0.182752	0	0	0	0	0	0	0	0	0	0	0
PPA34347	786	0	0	0	0	0	0	0	0	0	0	0	0
PPA42202	1188	2.92679	2.62912	2.31326	1.69271	4.42479	2.60442	3.87927	4.77833	4.84988	6.06004	5.45219	2.16112
PPA30822	1323	49.6736	63.9873	53.7911	52.8509	57.3089	52.745	17.9344	24.2867	18.0534	26.4526	28.6809	30.223
PPA42204	414	3.67092	4.57356	1.9361	2.36183	3.43768	4.79436	5.62101	7.91062	7.84416	6.88342	12.2595	7.3499
PPA26897	207	18.6883	8.75622	12.9995	10.4277	11.6437	12.0329	4.62907	11.9538	12.9049	28.2582	45.5352	22.0497
PPA26908	1260	2.10164	2.95411	2.40827	2.66486	1.73072	2.10038	0.941559	1.2996	1.24711	2.93623	2.03324	2.26403
PPA26909	1254	4.11322	2.60689	4.27648	2.38336	1.08001	2.26561	3.27484	2.5536	2.33908	2.35225	1.00221	2.35069
PPA42198	393	3.63271	2.63546	3.39925	2.81664	2.68682	1.93109	2.0899	0.74074	1.99919	0.636073	2.09093	2.78251
PPA26911	1197	12.0616	9.13948	14.2854	8.83148	9.01317	7.42938	5.98481	6.44481	4.50711	8.26991	6.50151	8.30145
PPA42205	861	1.20349	1.20295	1.6624	2.54986	2.93267	1.51427	1.48388	1.7328	1.70337	1.62586	1.40352	3.20278
PPA42206	4680	0.118086	0.00691597	0.0652457	0.0748998	0.107907	0.033264	0.107249	0.108856	0.156689	0.0747794	0.165256	0.0609547
PPA42207	720	0.607649	0.561923	0.159036	0.256236	0.127527	0.054054	0	0.15162	0.581986	1.04157	0	0.330171
PPA26917	648	1.56354	1.37359	1.06024	1.28118	1.52324	1.02102	4.71785	4.0432	5.6582	3.00898	2.61081	4.25554
PPA34348	423	0.544367	0.229551	0	0.523376	0.108533	0.276021	1.07871	1.20436	1.60975	0	0.228545	0.112399
PPA26920	4101	0.0224596	0.0710316	0.0372287	0.0404879	0	0.0569406	0	0	0.0255444	0	0.0471469	0
PPA26921	1056	0	0	0.0722893	0.104824	0.130425	0.110565	0	0	0	0.0473441	0	0
PPA26922	705	0.391944	0	0	0	0.19536	0.276021	0.129445	0.103231	0.0742961	0	0.137127	0
PPA26923	1812	0.813305	0.535873	0.516078	0.417444	0.114014	0.515482	0.151091	0.100411	0	0.137956	0.160057	0.0524776
PPA26924	498	0.231192	0	0.728118	1.37071	0.092188	0.547053	0	0.21921	0.210356	0.702746	0.582377	0.668299
PPA26925	1551	0.267234	0	0	0	0.1036	0.175649	0	0.0469231	0	0.128937	0.186992	0
PPA42208	720	0.223871	0.0899076	0.159036	0	0	0.054054	0	0.0505401	0.43649	0.277752	0	0.0660343
PPA42209	1566	0.102929	0.0413368	0.0487468	0	0	0.0248524	0	0	0.13379	0.127702	0	0.0303606
PPA26928	672	0.274127	0	0.113597	0	0	0	0.407405	0	0	0	0	0
PPA26929	2751	0.26785	0.0941236	0.291364	0.0804755	0.317078	0.0990303	0	0	0	0.0908676	0.0351416	0
PPA26932	513	1.25682	0.126186	0.372015	0.215778	0.35797	0.0758653	0	0	0	0.194914	0.18845	0.834117
PPA26933	456	0.302983	0.638817	1.2137	0.72825	0.251697	0.426742	0.200129	0.0798001	0.114866	0.657833	0.212006	0.938382
PPA26934	5868	0.498363	0.319917	0.2862	0.210648	0.144739	0.324987	1.11974	0.65113	0.669463	0.19596	0.296548	0.283583
PPA26940	1029	7.36228	4.82828	5.00756	3.42445	6.44698	5.29509	9.00171	10.609	8.95885	15.0618	16.6292	16.5875
PPA26941	396	22.4452	7.72388	21.1567	5.59061	7.53567	7.02702	2.99587	6.34048	6.0844	15.1501	14.7697	14.7677
PPA42212	1566	0	0	0.0121867	0	0	0	0	0	0	0	0	0
PPA42214	969	16.8007	15.7658	16.1301	18.925	23.0969	15.182	12.5728	15.0212	12.2163	16.7167	18.008	30.0282
PPA26945	717	58.2894	37.9192	58.0782	30.8255	41.0113	35.7164	42.8929	39.5862	39.7406	50.7624	51.4385	50.7276
PPA03995	3582	0.649273	0.700286	0.660654	0.566552	0.493445	0.586717	0.522279	0.314923	0.277833	0.628082	0.485802	0.716754
PPA42210	1566	0.0294083	0.0413368	0	0	0	0.0124262	0	0	0.066895	0.0319255	0	0
PPA42211	255	1.44481	2.15778	1.79618	1.88107	0	1.75517	0.715755	2.42592	1.43785	2.54878	2.84337	0.745799
PPA42215	237	0	0	0.322099	0	0	0	0	0	0	0	0	0.601831
PPA42216	2223	3.95691	1.94375	3.57134	2.27397	2.40597	2.56483	3.30469	3.58487	4.00557	4.0707	3.74	3.12259
PPA03988	1212	9.93644	2.39012	5.24348	4.77969	6.8372	4.86486	5.53426	8.46671	9.37804	9.52882	7.45799	10.3955
PPA42217	4305	0.213953	0.0639065	0.150724	0.209989	0.218617	0.0587626	0.264979	0.287392	0.474511	0.522599	0.280705	0.342366
PPA26949	1803	11.8773	5.01747	8.58426	4.85015	6.59489	5.50434	8.62985	10.5756	9.79015	12.589	6.72916	11.128
PPA26951	831	6.0407	2.84329	5.67249	2.99713	3.25953	1.70943	7.35781	5.12334	4.60126	3.66994	2.32671	5.14924
PPA26955	1224	22.0484	12.045	16.2311	9.46566	15.9596	13.6089	12.2648	14.3891	16.9033	22.5469	17.6921	18.9946
PPA42218	198	53.4964	25.5828	33.8314	17.7036	34.78	29.2875	26.2715	34.551	40.4745	58.3279	47.3608	50.4262
PPA29764	879	2.61965	1.67541	2.73564	1.97293	1.35796	1.72678	0.207642	0.41398	0.476712	0.739408	1.04483	1.18997
PPA26958	747	57.1198	35.2265	42.6141	32.6747	40.87	34.5425	76.843	79.013	74.8168	68.1329	66.1969	95.3439
PPA42220	330	184.842	213.964	196.685	181.974	205.828	163.872	27.7924	58.994	40.6332	165.136	195.253	257.317
PPA32435	2367	10.4676	6.81657	8.43357	8.30868	7.45765	8.41845	1.73496	2.92095	2.85461	6.73786	8.31149	8.57692
PPA42221	534	0	0.0606119	0.071477	0	0	0.145764	0	0	0	0.280873	0.181039	0
PPA26963	408	7.56269	4.60116	6.92276	3.25571	3.60075	2.86168	3.01959	2.58646	5.90545	3.9212	4.02811	4.77777
PPA26964	405	1.47826	0.519466	0.376975	0.774403	0.283393	0.096096	0	0.359396	0.258661	1.3579	0.238703	0.469577
PPA26965	897	1.69427	1.60571	3.17009	0.802131	1.89371	1.97415	3.86603	3.04255	2.68609	1.67209	1.07776	2.6502
PPA26966	1050	19.167	8.9548	13.5408	14.7416	15.5874	12.9174	12.2547	14.8674	14.3667	20.5219	16.1585	19.4254
PPA42222	579	66.5746	43.1836	49.0129	59.6805	64.1862	56.7315	30.656	33.3093	29.2199	78.7491	70.9615	54.8529
PPA42233	1110	1.26543	1.63292	1.65054	1.49587	0.16544	0.946676	0.616613	1.01626	0.849385	1.44131	1.04513	1.41349
PPA42226	699	0	0	0	0	0	0	0	0	0	0	0	0
PPA42227	273	0	0	0.419437	0	0	0	0	0	0	0	0	0
PPA42228	582	0	0.444904	0.32791	0	0	0.334355	0	0	0	0	0	0
PPA45931	342	0	0.141959	0	0	0	0	0	0	0	0	0	0
PPA42224	675	0.136455	0.0959015	0.169639	0	0.612128	0.144144	0	0.539094	0	0.444403	0	0
PPA45932	186	0.618997	0.174015	0.307812	2.77727	1.97461	3.45248	3.92511	0.586917	3.37927	3.22551	4.67781	6.64603
PPA42223	444	0.363034	0.36449	0	0.0831036	0.8272	0.482103	0.205538	0	0	0	0.653207	0
PPA02021	909	1.06394	0.320463	2.12049	1.4816	0.959607	0.342521	0.602368	0	0.576224	0.110001	0	0
PPA02022	921	2.17516	1.08943	2.00997	0.681071	0.697866	1.01417	0.990866	0.711183	0.682459	0	0.209934	0.103246
PPA02023	1035	0.044496	0.140725	0.18439	0.0356502	0	0.0376028	0	0	0	0.193219	0.280216	0.321558
PPA42229	4698	1.18613	0.375476	0.788073	0.388772	0.405545	0.915398	1.66084	1.29352	1.14836	2.20286	1.31698	1.28526
PPA42230	222	0.414896	0.145796	1.03159	0.166207	0.3102	0	0.822151	0.327827	0	0.450409	0	0
PPA42231	582	0	0	0	0.126797	0.157765	0.167177	0	0	0.0899979	0	0.166108	0
PPA42225	324	0	0	0	0	0	0	0	0	0	0	0	0
PPA45933	207	0	0	0	0	0	0	0	0	0	0	0	0
PPA45935	369	0	0	0.206877	0	0	0	0	0	0.141948	0	0	0
PPA34349	864	0.0533026	0	0	0	0	0	0	0	0	0.289325	0	0.110057
PPA42232	1392	0.132337	0.023252	0.0822602	0.265072	0.362791	0.251631	0	0	0	0.28733	0.555601	0.204934
PPA42234	327	0.0704181	0	0.116724	0	0	0	0.279079	0.667685	0	0	0.443462	0.290793
PPA45934	261	0	0	0	0	0	0	0.699301	0	0	0	0	0
PPA02034	822	2.8013	4.48882	4.62018	1.75064	4.18883	4.61629	11.8792	7.83555	6.9456	4.43998	2.52859	3.06553
PPA02039	1350	4.02541	3.12879	2.53045	3.0475	2.3975	2.0036	1.25058	1.53642	1.24157	3.48116	2.25574	4.19097
PPA42246	1023	0	0	0	0	0.0448774	0	0.0446035	0	0	0	0	0
PPA02041	423	7.62113	11.095	5.27866	12.3429	7.0004	9.20068	4.74632	3.61308	4.45777	10.1645	7.54199	8.09271
PPA42247	942	0	0	0	0.195849	0	0	0	0	0	0	0	0.100944
PPA02043	303	2.35587	3.15122	3.96804	2.92261	1.96972	3.46802	6.77664	1.92152	4.49455	4.45503	7.17881	14.436
PPA02044	852	0.0540533	0.0759783	0.44799	0.086615	0.161654	0.137038	0	0	0	0	0	0.334822
PPA42237	948	0	0	0	0	0	0	0	0	0	0	0	0
PPA42238	5523	0.0792155	0.0175811	0.0276435	0.0400847	0	0.0140934	0.0247851	0.0065886	0.0189675	0.0543132	0.017504	0.11191
PPA42235	942	0	0	0	0	0	0	0	0	0	0	0	0
PPA42239	1797	0	0	0	0	0	0.0216577	0	0	0	0.166929	0	0
PPA42240	267	0	0	0	0	0	0	0	0	0	0	0	0
PPA42248	711	0.129545	0	0.0536832	0	0	0	0	0	0	0	0	0
PPA42241	1584	0	0	0	0	0	0	0.172839	0	0	0	0	0
PPA42242	2391	0.443006	0.39257	0.191562	0.185184	0.057603	0.260436	0.381676	0.365258	0.306693	0.606384	0.44476	0.338042
PPA45938	1101	17.6517	16.4039	19.223	15.3825	20.8699	12.0539	18.6082	17.0542	16.3178	13.4411	14.4002	16.1073
PPA42243	1287	2.1828	1.03111	1.82391	1.24714	1.31986	1.42128	5.92083	6.0224	5.90126	4.70042	3.75581	3.10315
PPA42244	828	0	0	0	0	0.0554464	0	0	0	0	0	0	0
PPA42245	2652	0.234435	0.140354	0.158317	0.396528	0.527995	0.520973	0.0688226	0	0	0.961449	0.546802	0.358557
PPA42236	705	0	0	0	0.0523376	0	0	0	0	0	0.141831	0	0.337196
PPA42250	813	0.509816	0.437926	0	0.45385	0.169408	0.454772	0.112249	0.179035	0	0.430464	0	0.994169
PPA42252	1488	0.0309499	0	0	0	0	0.0261552	0	0	0.140803	0	0	0
PPA42249	441	0	0	0	0	0.208207	0	0	0	0	0	0	0
PPA42253	3401	1.51661	0.666178	0.886601	0.645525	0.94492	1.15006	2.88454	2.0222	2.58737	4.42476	2.75726	1.85929
PPA02058	1329	2.65093	2.2893	3.74795	2.49874	3.26445	1.99134	0.240335	0.821419	0.0394122	1.31666	2.29139	1.71719
PPA42251	495	4.69838	4.93675	3.81687	6.29875	6.67776	3.34152	3.22632	5.07238	2.64539	5.75704	4.199	7.39584
PPA02063	5907	3.4733	1.73149	1.8771	2.07383	2.13732	2.47732	2.64182	2.65509	2.64244	4.53657	3.82149	2.37442
PPA02066	1929	4.34511	1.9212	1.73134	1.75022	3.22486	2.11845	2.24717	3.16917	3.88293	7.1533	7.21677	5.64423
PPA02067	606	9.84145	6.08879	11.9041	8.70696	10.6062	6.29381	3.53891	2.58205	3.54378	8.33256	7.25857	7.45337
PPA02068	1197	1.19269	0.337999	1.48275	0.80146	0.88214	0.438935	2.78274	2.6144	1.61906	1.62892	0.605731	0.953277
PPA02069	318	650.323	997.873	681.276	1082.23	764.944	943.783	1325.83	1179.32	1138.33	1016.89	1021.62	1109.53
PPA02070	1410	35.3403	16.6195	23.9705	17.206	23.0525	20.3289	31.5199	31.8467	30.8329	36.415	24.2029	33.7871
PPA42254	1281	5.12304	3.85318	4.27573	2.47715	4.6053	2.67359	1.35356	0.852198	0.327112	3.35644	4.33942	4.15691
PPA02072	1260	90.2245	53.8547	67.9161	40.046	47.4399	45.7606	116.138	130.162	131.072	118.679	72.4293	102.108
PPA42255	1023	24.6023	18.0184	18.4501	22.146	28.3401	23.9867	28.7247	27.3895	24.7301	31.7175	25.0428	34.2526
PPA02073	696	41.2231	31.5064	36.4139	38.7535	53.2314	50.438	64.5761	53.9559	64.5704	69.4619	62.0885	62.7098
PPA02077	426	0.972959	0	0.179196	0.303153	0.862152	0.502474	0	0.683359	0	0.35208	0.340404	0.446429
PPA02078	1398	18.1018	8.58946	14.1972	6.18926	6.61716	6.09674	1.53403	2.10837	1.61108	5.54312	5.70505	4.8633
PPA02085	1425	8.43504	5.79194	6.62931	4.11704	6.39513	7.29217	5.60361	8.40135	6.91032	13.5075	6.54674	10.2763
PPA45939	423	0	0	0	0.0872293	0	0.184014	0	0	0	0	0.228545	0
PPA31197	423	0	0.765171	0.40605	0.566991	0.0542667	0.460034	0	0	0	1.18192	0	0.89919
PPA42256	222	0.207448	1.45796	0.773691	0.831036	0.1034	0.876552	0	0	0	2.25204	0	1.71332
PPA42257	249	0.0924767	0.19498	1.2263	0.740924	1.38282	0.234451	0	0.7307	0.631069	1.00392	0.194126	0.76377
PPA02088	6765	2.37585	2.03339	2.07629	1.98807	2.30057	1.74603	0.519359	0.640099	0.53424	2.06928	2.23645	2.0311
PPA12936	4425	22.4595	13.0601	21.7109	15.5931	16.5326	11.4118	13.9827	11.8089	12.4999	10.677	8.88096	10.0032
PPA02092	3045	3.3349	1.06295	1.76115	1.13299	2.29925	1.64878	2.81718	3.40585	3.01027	6.63321	5.76238	5.05894
PPA02091	390	4.9596	1.90881	3.91474	4.73051	2.35434	2.64449	1.28698	3.26567	3.62622	2.43567	3.8422	3.53537
PPA45940	219	0	0	0	0	0	0	0	0	0	0	0	0
PPA42258	378	0	0.428132	0.252439	0.341648	0.485816	0	0	0	0	0	0	0
PPA42260	246	8.89243	7.1049	4.88746	7.27461	8.67804	6.8029	2.41131	0.887533	3.61967	0	0.392986	0.966355
PPA02093	441	4.17718	3.77979	2.85616	2.71924	4.06003	3.00055	0.724276	0.660115	1.42527	0.226736	0	0.431244
PPA02095	897	10.4737	7.72183	9.27624	7.15747	5.75789	7.96167	12.9716	12.9004	12.6713	6.18672	6.19709	4.34634
PPA02098	882	0.0522147	0	0	0	0	0	0	0.0825144	0	0	0	0.107811
PPA15673	957	8.75833	2.58731	4.94558	3.79776	4.55738	7.32017	0.381437	1.06467	0.875716	0.417934	0.0505092	0.198724
PPA15674	1764	6.13523	7.07335	7.1945	6.66214	6.10306	7.45725	5.71661	4.72395	4.51336	5.18659	5.53523	4.68978
PPA42262	948	4.78508	2.0656	2.39561	2.86076	3.72895	2.07321	4.6207	4.91326	5.46993	8.27982	8.26018	4.91495
PPA15672	792	5.7276	6.00746	5.75905	5.31108	4.3475	4.22604	5.06993	4.0432	3.50514	3.34565	2.80747	1.921
PPA08089	1482	38.9683	17.1771	26.2313	21.2251	22.6915	18.9211	21.1521	20.8708	21.8068	27.6627	14.5795	30.4132
PPA39219	462	2.09334	1.64636	1.15663	0.838591	0.6956	1.4742	1.87653	1.02393	1.58724	2.1643	1.9879	2.26403
PPA39230	810	0.397992	0	0.141366	0.341648	0.36841	0.192192	0.0563326	0.673867	0.517321	0.246891	0.83546	0.880457
PPA08085	1602	2.42916	4.39436	3.51429	3.83491	5.00077	3.17036	1.85138	1.31745	0.653917	1.68524	2.62506	2.43362
PPA39224	2646	0	0	0.0360627	0	0.0260259	0	0	0	0	0	0	0
PPA28207	1080	0.127926	0	0.0706828	0	0.0637634	0.108108	0	0	0.0484988	0	0	0.176091
PPA08081	708	0	0	0	0	0	0	0	0	0	0	0	0
PPA34007	1965	0	0	0	0	0	0	0	0	0	0	0	0
PPA39223	447	0	0	0	0	0	0	0	0	0	0	0	0
PPA39226	4926	0.0233726	0	0.00387421	0.0149809	0	0	0	0	0	0	0.0392508	0
PPA08076	621	5.30245	2.86662	2.45853	3.4759	5.91428	3.0709	4.26168	3.22284	5.98855	7.88976	5.91568	7.04365
PPA08075	864	7.14254	3.48392	6.11848	2.94672	4.75568	4.81982	11.9883	11.3294	12.8522	8.62188	9.39892	5.94308
PPA39225	711	0.647727	0.250376	0.644198	0	0.516564	0.602121	0.128353	0.409438	0.147338	0.632852	0.27194	0.869312
PPA08073	1101	130.798	101.539	131.823	85.5089	89.2756	80.8248	89.7253	109.761	111.37	105.44	93.1624	99.7963
PPA39222	1233	0.56026	0.945015	0.588164	0.688284	0.409575	0.962714	0.0370068	0.295124	0.169923	0.162191	0.823263	0.0771203
PPA08068	2052	56.1416	24.5195	44.4186	26.6036	32.9332	26.2589	57.815	61.8894	62.538	51.8958	41.2469	58.7589
PPA08069	348	119.302	188.294	159.694	215.875	143.204	237.819	259.353	247.925	259.185	249.689	258.077	638.164
PPA39228	609	5.82284	2.41821	3.85448	3.57468	3.01541	4.21781	10.7892	11.3528	12.5571	6.89591	9.60397	7.72894
PPA28756	189	0	0	0	0	0	0	0	0	0	0	0.511506	0
PPA16814	687	0.201107	0.0471132	0	0	0.200479	0.226602	0	0	0	0	0.14072	0.415237
PPA08064	2922	13.7593	6.56861	9.72506	7.88597	11.2653	9.23025	11.0872	12.0175	11.4366	16.8704	9.90899	13.8957
PPA45114	1161	949.073	741.954	875.169	616.715	652.284	537.925	1103.4	1293.89	1228.67	1462.35	1033.61	1321.05
PPA03965	2502	10.547	7.30904	7.87936	10.8541	11.9637	10.2742	10.7964	8.29002	9.37877	10.4906	10.5098	10.2234
PPA08057	6552	29.6796	15.9907	26.6197	10.7394	15.8217	12.6641	4.42226	9.40267	9.64914	35.1463	25.1056	35.673
PPA39220	4971	28.1268	12.9246	15.9132	15.4948	21.1216	18.4651	23.4618	29.9763	28.0491	42.221	23.9401	37.5977
PPA08051	270	30.1906	27.5117	31.3832	28.6984	25.3353	18.018	5.57692	7.95164	10.0878	13.5173	27.9282	22.3636
PPA08049	1203	18.184	9.73962	12.2311	13.8022	18.5279	17.0169	17.6373	19.4195	18.461	19.5742	16.9161	10.4733
PPA39217	645	10.9957	5.821	5.41463	8.60953	10.7478	9.50345	15.6343	12.1296	13.8053	8.37131	10.6417	7.22384
PPA39215	1530	1.21906	0.750993	1.19745	0.542618	0.81017	0.953894	0.47717	0.237836	0.547752	1.04565	0.821419	0.901173
PPA33044	453	18.401	11.0033	10.6586	9.6114	17.9889	17.5693	10.7778	13.2542	16.1877	16.8858	22.5147	18.1572
PPA08046	903	29.1978	31.3273	19.8663	35.141	30.7081	24.6745	50.733	45.4155	40.7777	30.6173	22.8037	28.6426
PPA08044	2430	23.6711	9.97642	15.1811	11.2137	13.9618	9.51351	31.7716	37.6018	36.4927	38.1652	20.7075	39.9532
PPA08043	846	27.4633	14.4809	16.8285	18.558	22.2493	18.7924	34.4108	28.3024	33.1237	20.6246	15.8839	15.511
PPA08042	1626	38.8735	22.812	25.3285	36.013	43.2414	35.4842	27.5572	29.6527	30.4415	58.9736	51.6074	54.0652
PPA08041	1674	55.7098	16.0287	31.1803	24.2129	33.7877	26.5388	45.6839	60.1698	56.6341	75.4111	44.9878	46.0678
PPA08037	483	7.0558	4.65733	4.18829	3.97246	5.79811	6.24475	19.461	13.109	13.3387	6.93517	10.1078	5.02024
PPA45113	483	0.476743	1.80932	1.26439	2.82656	2.75648	1.45039	3.49542	1.80814	1.40978	1.34563	4.4034	1.87029
PPA39216	630	0	0	0.121171	0	0	0	0	0	0	0	0	0
PPA08032	1551	2.12303	1.40861	1.46424	1.18949	1.6132	1.11663	1.55922	1.71269	1.75609	2.77215	2.55555	1.74729
PPA39214	1692	0	0	0.191746	0	0	0.115009	0	0	0	0	0.0285682	0.168598
PPA08031	1947	0.236535	0.0664956	0	0.047378	0	0.12993	0	0.0934485	0	0.0513563	0.0496531	0.0976778
PPA34005	4668	0	0	0	0	0	0.00416869	0	0.0233861	0	0.0107102	0	0
PPA39213	198	0	0	0.481928	1.58401	0.6956	0.58968	0.460903	0.91891	1.58724	0.505003	1.22064	0
PPA29259	1419	1.39556	1.1975	2.05772	0.910099	2.20004	0.836523	0.739588	0.89754	1.14429	1.02175	1.26038	0.603104
PPA29258	735	13.4401	5.96693	10.8015	6.27517	3.52911	3.73304	3.84901	5.64398	4.7034	7.14219	3.61708	8.66801
PPA45112	219	0	0	0	0	0	0	0	0	0	0	0	0
PPA29257	2268	5.93943	2.21915	3.12183	3.08297	3.67398	3.78378	6.27706	8.00619	6.5127	7.62716	7.5234	6.9598
PPA39212	204	0	0	0	0	0	0	0	0	0	0	0	0
PPA29004	1518	0.0910146	0	0.012572	0.0850745	0	0	0.0300589	0	0	0	0	0
PPA29250	414	66.1322	66.1407	69.515	67.5572	53.0622	60.7755	95.0061	82.7978	85.7797	47.3386	44.6011	98.6494
PPA29248	534	129.536	114.284	142.811	79.842	110.518	70.7683	57.1649	49.9495	35.802	63.1964	66.9843	75.2345
PPA39211	1101	0.543773	0.11759	0.589345	0.955125	0.583773	0.901391	0	0.198304	0.0475738	0.95359	1.97564	1.42504
PPA29244	915	0	0	0.0417145	0.362931	0	0.14887	0.149605	0.397692	0.228978	1.14743	1.37352	1.45492
PPA29243	471	0.0977779	0	0	0	0.584836	0.330521	0	0.540811	0	0	0	0
PPA45109	345	0	0.140725	0.497853	0.267377	0.199607	0	0	0.21095	0	1.73897	0.140108	0.137811
PPA39210	762	0.24175	0.254856	0.250451	0.314747	0.421742	0.102149	0.119762	0.0955088	0.274954	0	0	0
PPA29237	5862	0.129628	0.110429	0.104179	0.0755333	0.0704856	0.0497939	0.155679	0.0124152	0.0804177	0.383792	0.272114	0.397422
PPA29253	897	11.0641	9.12908	16.8504	9.89294	8.11223	7.74473	3.103	2.3529	2.10216	11.4817	9.48425	11.3959
PPA39207	411	0	0	0	0	0.223404	0	0	0	0	0.243286	0	0
PPA29233	477	4.05502	2.61241	2.6006	1.23767	4.3311	2.28455	1.24357	2.59375	1.53732	4.82135	3.24276	3.58828
PPA29232	855	10.2072	12.9846	7.56678	8.09167	11.6251	14.7255	10.9937	10.8954	10.9658	24.5006	24.8188	24.4118
PPA39205	3789	0.285631	0.0854229	0.29717	0.21424	0.472546	0.277332	0.180639	0.00960381	0.0138239	0.145144	0.0510291	0.0752885
PPA39208	1284	0.0358671	0	0.0594529	0	0.0715103	0	0	0	0	0	0	0.0740571
PPA39209	612	0	0	0	0	0	0	0	0	0	0	0	0
PPA28994	2136	2.20996	0.916755	0.696901	0.79462	1.49378	0.993015	0.640862	0.885871	0.564003	1.96611	2.5798	1.24649
PPA29230	1230	0	0	0	0	0	0	0	0	0	0	0	0
PPA39204	303	0	0	0	0	0	0	0.602368	0	0	0	0	0
PPA29222	1155	2.97054	1.49924	3.08985	1.13409	1.51045	0.859248	4.6617	3.90668	2.76632	2.07773	0.627757	2.01705
PPA45107	402	1.43201	0.161029	0.522209	0.183572	0.342609	0.387253	1.47558	2.08195	1.82414	1.1193	0.480968	0.709622
PPA45106	429	0.536753	0	1.06766	0	0.214031	0.04536	0.425449	1.27234	0.97676	0.349618	0	0.221653
PPA29220	1959	15.1043	6.49318	9.62499	7.14793	8.30779	6.62555	20.1012	19.7083	18.235	19.6511	10.3386	16.9646
PPA39203	945	0.828474	0.376756	0.94917	0.370932	0.461525	0.30888	0.0965701	0.500587	0	0.211621	0.102301	0.503118
PPA29209	1995	15.178	9.94527	12.0437	10.607	13.6118	11.4708	28.2925	24.0951	23.682	16.3143	12.2842	21.9969
PPA10402	588	0.117483	0.220182	0.584215	0.37651	0.0780776	0.562603	0.155202	0.123772	0.178159	0.340104	0.328825	0
PPA29208	1494	7.24401	6.29353	6.85964	4.19857	4.6094	4.2071	5.86402	4.72519	5.64456	2.24209	3.26778	4.45532
PPA20220	945	44.031	19.8653	29.9291	17.7071	19.7484	18.7387	22.9354	32.4612	26.4942	34.9174	27.9282	38.237
PPA39201	1392	0	0	0.16452	0.0530144	0	0	0	0	0	0.0359162	0	0
PPA29198	729	0.694907	0.488387	0.209431	1.46782	1.19655	0.106773	14.2709	2.04656	6.53836	8.09253	10.4764	13.3047
PPA39199	192	0.959446	0.674307	0.0993978	1.05697	1.67379	0	0	0.37905	1.09122	0.260392	0	0.990514
PPA29197	981	6.52541	7.19261	5.3693	5.67951	7.9324	8.17257	11.7213	13.7988	14.0958	20.7422	18.1819	15.9936
PPA29195	35298	0.0189182	0.00320935	0.0356838	0.0141119	0.0305648	0.0220516	0.00258538	0	0	0.0155802	0.0260187	0.00404085
PPA39202	243	0	0	0	0	0	0	0	0	0	0	0	0
PPA45104	2433	3.75734	1.41014	3.63176	3.68525	6.17034	4.62292	0.187544	0.0897382	0.322927	1.56171	2.6821	3.04849
PPA29193	216	0.959446	0	0.883536	0.939533	0.425089	0.63063	0.844988	0	0.484988	0.46292	0	0.440228
PPA29192	606	1.7099	3.39157	2.67685	5.7539	2.04548	2.66524	1.05414	1.08086	0.691469	1.48501	1.51553	2.51061
PPA39198	246	0	0	0.155157	0.449976	0.186624	0	0	0	0	0	0.392986	0
PPA39197	1290	20.3313	13.1474	18.7885	15.9748	22.3676	18.0716	35.7961	33.9347	35.0816	18.0216	14.726	18.9073
PPA39196	807	0.171202	0.421129	0	1.00589	0.0568892	0.795739	0.678504	0.225458	1.2332	0.681473	0.778668	0.706984
PPA29188	1491	23.4591	10.7346	14.7453	19.4389	28.451	20.7907	24.605	23.4782	25.8205	35.1074	29.0154	28.1569
PPA39194	516	14.1909	6.86853	14.2393	7.97312	8.54132	6.37335	0	4.72491	0.406037	9.49524	9.74241	7.64769
PPA29687	321	166.208	100.881	157.253	88.6242	90.7466	112.938	8.9553	21.0851	8.32186	144.535	149.379	200.843
PPA39195	516	24.2316	6.83716	10.1339	5.72062	7.51814	27.8315	0	0.352605	0	12.7895	8.1499	5.80487
PPA39192	420	5.20842	3.42933	4.40758	2.72342	3.93511	3.19691	6.51848	3.72552	2.99307	7.61834	5.86953	3.84885
PPA39193	2178	0.296027	0.111456	0	0.101647	0.0210788	0	0	0	0	0.183638	0.0443869	0.0654885
PPA29187	1065	1.9243	1.58035	0.734703	1.36852	0.862152	0.420251	1.28533	1.46922	1.47546	2.01859	1.72471	1.60714
PPA29186	954	6.61354	7.49796	4.86111	7.98683	7.86816	9.54614	10.3312	9.99358	11.9692	10.3764	9.06958	10.1169
PPA29185	1698	0.949275	1.57259	1.0003	1.22776	1.09502	1.30646	0.591193	0.364317	0.401015	1.03053	0.854016	0.112002
PPA29183	636	16.6545	18.3208	14.1032	23.8155	26.3114	30.0459	30.5631	26.7767	31.7073	27.3559	23.4086	26.1645
PPA32576	606	0.303983	0.801157	0.188954	0	0.265155	0.128445	0	0.120095	0	0.165001	0	0
PPA29178	1155	0.119619	0.140116	0	0.0319463	0.158994	0.134784	0	0	0	0.043286	0.083701	0
PPA29170	2220	1.03724	0.707111	0.739304	0.45707	0.6204	0.201607	0.739936	0.754003	0.23594	0.54049	0.696754	0.256998
PPA39190	816	5.67202	1.98326	2.4791	3.91137	6.1888	4.57869	4.52939	7.6702	6.2264	8.51636	8.64859	10.4295
PPA29168	1254	9.12621	7.34317	8.17249	5.59061	5.14378	5.55541	2.07406	2.61164	1.629	6.02017	3.97029	7.08999
PPA39191	987	0	0	0	0	0	0	0	0	0	0	0	0
PPA39189	1986	16.5802	9.86811	13.04	10.5343	11.1884	12.3459	18.3345	15.3178	15.5079	17.3952	14.0193	8.78595
PPA29161	1749	0.0263313	0	0	0	0.209993	0.0778823	0.0521777	0	0	0	0	0
PPA29157	5601	1.12235	0.861033	1.38337	0.612661	0.307376	0.597576	0.0651732	0.0779622	0.158979	0.214228	0.276164	0.127329
PPA34003	2409	8.67922	2.98946	3.72339	4.28868	7.20375	6.17145	6.44001	7.76416	7.06646	12.971	11.9991	7.46031
PPA34004	360	6.78008	6.06877	7.36869	7.99457	6.37634	4.05405	5.45018	3.0324	4.65589	13.0543	5.77362	12.0182
PPA29153	9111	0.093512	0.0248674	0.213654	0.0202492	0.0403114	0.0619388	0	0	0	0.0219494	0	0
PPA29149	4473	0.350059	0.198991	0.797849	0.111362	0.133428	0.0609059	0.0204021	0	0.02342	0.122949	0.0216129	0.042517
PPA39186	573	27.0855	13.5568	16.3533	21.057	16.2647	18.2029	62.2726	65.9191	67.096	52.1766	45.1317	34.9325
PPA39188	963	0.191291	0.0336103	0.0792705	0.402315	0	0.14145	0.56859	0.302296	0.0543912	0.311497	0.602334	0.394971
PPA39187	375	2.7018	0.690491	0.966941	2.75505	2.57094	2.28324	0.243357	0	0.558707	1.73317	1.1601	3.80357
PPA29145	3627	5.28846	3.72124	5.14599	3.26558	3.81631	4.27067	1.76127	1.88616	1.60299	3.91472	4.43792	3.48687
PPA29142	507	1.36253	0.446878	0.752835	0.727771	1.26772	0.844394	0.989986	1.93787	0.826489	0	0.38136	0.937765
PPA34002	657	0	0	0.145239	0	0	0	0	0	0	0	0.441437	0
PPA19537	426	16.9727	21.3879	23.1163	15.6773	12.1779	19.7792	13.6031	9.4816	10.2053	12.7922	12.368	10.1563
PPA19538	1095	0.252347	0.177352	0.0697146	0.0673936	0.12578	0.408737	0.208353	0.132927	0.43051	0.0913157	0	0.607877
PPA03384	8940	0.200904	0.117664	0.140891	0.0928641	0.136086	0.132777	0.571643	0.573918	0.345676	0.637525	0.308191	0.659456
PPA39185	552	0.750871	0.703625	0.691463	0	0	0	0.578633	0.263687	0.284667	0.452856	0.175135	0.51679
PPA11755	2832	6.91126	5.05159	6.63775	4.39727	4.65256	3.8754	6.50928	5.17821	5.937	2.93052	3.15763	3.67665
PPA34001	459	1.20401	1.30454	0.0831563	1.44698	0.600126	1.7806	1.49116	0.634228	1.82584	0.980301	1.15841	1.55375
PPA39182	414	48.1113	62.8963	54.4873	63.9031	61.0465	73.4665	50.038	44.0358	37.7026	40.9382	47.1698	43.64
PPA11763	339	9.84918	8.35425	6.81182	6.966	7.6516	6.37168	9.9604	4.61569	6.18038	9.58613	14.8291	9.25648
PPA33999	1893	59.2272	41.4202	52.2728	40.504	43.7027	33.6865	52.6196	59.5331	56.1695	65.8153	52.1675	65.6533
PPA34000	873	8.57237	6.93308	4.83121	6.361	8.91372	7.62329	18.189	23.2588	19.8595	16.8942	18.3826	15.1402
PPA11772	996	31.5346	16.1834	28.1475	18.6157	23.531	25.9069	70.8721	71.9374	65.6312	48.7906	30.0895	59.8127
PPA39181	3213	11.9971	8.85981	10.1094	8.91156	11.681	8.96964	11.9435	11.1669	12.3081	12.9773	9.67348	11.4385
PPA31225	858	25.4421	23.8978	22.6655	28.039	32.3454	19.7996	10.0512	10.6028	9.82865	9.67276	14.4223	10.4177
PPA11778	417	27.2786	26.8171	25.7662	27.4302	24.0007	34.6257	35.0153	33.3346	28.3875	30.6926	22.4879	21.093
PPA11779	2538	27.3998	15.8964	22.1147	11.9504	18.1251	14.3224	50.0521	42.3103	41.8948	42.8841	25.6542	28.0248
PPA39180	579	0.636316	0	0.230726	0.89218	0.555039	0.302478	0.0788072	0	0	0.690782	0.250452	0.492691
PPA39179	1080	0.191889	0.254738	0.282731	0.307483	0.510107	0.252252	0.0422494	0.10108	0	1.24988	0.805622	0.660343
PPA29033	654	13.6259	10.6652	9.9799	12.1019	16.5668	17.6742	20.2332	16.8034	18.4207	12.6135	8.94314	8.14221
PPA33998	216	12.153	14.9097	18.0241	11.1036	17.4287	10.2703	24.0822	20.553	25.9469	19.9056	26.8541	26.6338
PPA29024	903	1.58101	0.896089	1.05672	0.653785	0.991404	0.603394	0.656901	1.12834	0.98609	0.885853	1.01706	1.94812
PPA29020	909	7.32092	3.16902	2.8973	3.61268	6.2627	4.58121	14.5572	11.8894	13.887	10.2851	13.6663	9.46709
PPA29019	1503	11.6129	9.31378	11.0595	10.7036	9.80505	8.15665	2.61086	2.54213	2.30007	12.108	9.93761	11.5777
PPA29018	1905	3.51746	2.11531	3.70668	2.61482	2.7112	2.92147	2.39524	3.18999	1.67722	4.12035	3.40011	3.36931
PPA39173	390	0.8266	0.9959	1.5659	2.41256	1.76575	0.898128	0	0	0	0	1.11548	0.243819
PPA39172	498	0.693575	1.16988	2.18436	2.81551	0.645316	0.820579	0	0	0	0	0	0.190942
PPA39177	3579	0	0	0	0.0206192	0.0192412	0.0108742	0.0254984	0	0.0292701	0	0	0
PPA29011	654	0.140836	0.0494904	0.029181	0.451352	0.350991	0.119018	0.558158	0.278202	0.800898	0	0.591282	0.145397
PPA39176	2775	4.47257	3.14337	4.16761	2.9186	2.68013	3.00131	5.50841	4.39289	5.32281	4.16177	2.57799	3.73504
PPA29010	732	0.0629145	0.0884337	0.208572	0.0504071	0.0627181	0.212672	0	0	0	0	0	0
PPA39175	2274	15.8271	11.3298	14.158	11.845	12.1537	9.62704	16.2131	15.25	17.1601	26.6246	18.1743	25.0895
PPA29005	6537	13.8294	5.9292	9.74217	7.76117	9.5092	7.6266	6.12161	8.79522	7.73222	15.4185	7.87506	10.7425
PPA39174	1512	0.0609172	0.0428132	0	0	0	0.10296	0	0	0	0	0.0639383	0
PPA39178	459	2.90969	2.43279	1.99575	2.41163	4.80101	4.83307	14.5139	8.87919	13.2373	5.01043	8.63543	3.31466
PPA45099	390	0	0	0	0	0	0	0	0	0	0	0	0
PPA29001	1071	20.2317	11.6653	13.0793	12.575	6.94431	7.10424	7.83922	6.25168	6.40674	12.5105	11.6894	12.6963
PPA28999	5004	1.77164	0.659754	0.953456	0.825855	0.88076	0.579428	0.501522	0.552668	0.68038	1.03907	0.540945	1.25418
PPA39170	2736	0.00841619	0.0177449	0.0139506	0.0809167	0.0251697	0.0142247	0.0166774	0.0266	0.0957214	0.109639	0.0176671	0.0695097
PPA28993	2232	1.25863	0.797568	0.837934	0.429815	0.60678	0.680034	0.879061	0.782556	0.704016	1.50076	0.649695	0.340822
PPA39171	984	3.88459	4.68726	3.41346	3.69355	6.36856	4.52867	3.15325	4.40068	3.1406	8.02771	6.97551	6.47458
PPA39169	522	0	0	0	0	0	0	0	0	0	0	0	0
PPA28989	8433	4.00571	1.56787	4.10971	3.4369	3.35353	2.55213	0.167735	0.38404	0.335403	3.68755	1.02028	3.98038
PPA19330	1503	3.26327	3.29482	3.28866	4.00158	2.22981	2.39521	1.88225	1.08949	1.04548	2.6611	2.99093	4.33375
PPA38966	249	0	0	0	0	0	0	0	0	0	0	0	0
PPA30298	8025	0.0172162	0.0262161	0.0451842	0.0459788	0.0257437	0.0193988	0	0	0.00652695	0	0	0.0355474
PPA38967	1971	0.0116828	0	0.00968258	0.0748818	0.0116463	0	0	0	0	0	0	0
PPA30895	30093	0.0543281	0.0505512	0.0843459	0.0392362	0.0213583	0.0756573	0	0	0	0.0664545	0.0289128	0.0142193
PPA38968	336	0.137064	0	0	0	0	0	0	0	0.155889	0	0	0
PPA45064	225	0	0	0	0	0	0	0	0	0	0	0	0
PPA38969	453	0.101663	0.178624	0	0	0.202691	0.386612	0.100727	0.160657	0	0.88292	0.21341	0
PPA38965	324	0.0710701	0.249743	0	0	0.283393	0.06006	0.140831	0.449245	0	0.617226	0.149189	0.293486
PPA45065	552	0.041715	0	0.138293	0.133688	0	0.317274	0	0.0659218	0	0	0	0.0861316
PPA38970	114	0	0	1.50666	1.78017	0	0.341394	0	0	0	0	0	0
PPA38972	831	0	0	0	0	0.110492	0.187335	0	0	0	0	0	0
PPA38971	333	0.138299	0	0	0.443219	0	0.116874	0	0	0.314587	0.600545	0	0
PPA28974	1659	0	0	0	0	0.0553461	0.129026	0	0	0.12629	0	0	0
PPA28973	447	1.54542	0.289635	0	1.40328	0.667589	0.261201	1.42911	2.11658	1.40614	0	0.108137	0.850911
PPA28972	2067	2.7182	1.15875	1.70808	2.24923	2.05449	1.93935	4.17221	4.18991	3.87709	3.72486	3.55456	2.6222
PPA28968	1815	3.48889	4.02132	4.07974	3.19173	3.32623	2.58387	2.51402	1.66406	2.33756	4.71031	4.4742	3.51018
PPA45066	189	0.121834	0	0	0	0	0.72072	0	0	0	0	0	0
PPA28967	285	0	0	0.133925	0.129467	0	0	0.640412	0	0.36757	0	0.339209	0.667294
PPA28961	3417	3.24813	2.60487	4.34523	2.40803	2.44529	2.23809	4.55359	3.37585	3.52564	2.79459	2.3907	1.87841
PPA38973	4251	0	0	0	0	0	0.00457762	0	0	0	0	0.0454832	0
PPA38974	2325	14.123	7.39911	10.6626	6.99078	8.165	8.0265	21.1171	20.0491	21.2444	17.3317	6.63209	14.7849
PPA28957	795	44.1707	39.919	41.6255	45.2291	46.3427	33.7542	61.0688	55.5216	50.1387	37.7952	34.1705	36.1818
PPA38975	2547	7.55804	4.29523	4.83291	4.99072	5.36243	5.24878	8.07964	6.30054	6.84811	7.06648	7.09782	5.74941
PPA28952	1059	0.152207	0.213945	0.576676	0.470371	1.04044	0.532884	0.387785	0.412338	0.445145	0.660939	1.00417	0.448958
PPA38976	327	5.42219	7.52255	3.03482	7.61656	4.28209	7.67666	4.04664	5.34148	4.80539	4.43384	7.68667	7.99681
PPA38977	5481	11.6037	4.99881	8.30088	5.80634	7.04433	6.20245	15.1765	13.6964	12.4234	13.7827	7.33747	8.53566
PPA28949	900	6.11487	18.7008	10.6024	12.8733	14.436	18.854	6.38811	6.02438	6.28545	16.2763	16.2736	17.0633
PPA28948	825	9.40606	11.3186	13.9489	11.539	14.4407	12.2418	6.41577	6.48383	4.82519	2.90882	4.3943	2.99675
PPA38978	210	31.6891	15.6439	40.0772	23.6323	22.1896	22.2394	7.38761	12.8227	7.7321	19.522	23.2479	25.3572
PPA28946	1044	0.0441125	0.465039	0.292481	1.13097	0.395773	0.372786	0.131119	1.0108	0.150514	0.191553	0.648202	0.182163
PPA28947	1596	1.12537	0.486718	1.08814	0.774488	0.560926	0.670595	0.285898	0.3876	0.426644	0.250603	0.575444	0.148949
PPA38979	1410	10.4682	8.26385	9.05492	10.0226	9.45868	15.0293	11.0999	12.9038	11.4787	11.5237	11.7244	11.2286
PPA28937	195	30.1118	78.0952	71.8355	60.456	32.019	51.9917	0.70199	7.09116	2.68609	7.69159	8.18016	32.1841
PPA31150	2052	0.0448864	0.0552064	0	0.0899074	0.0671193	0.056899	0	0	0.153154	0.170549	0.0471124	0
PPA31123	975	4.51087	2.9545	3.21009	2.89507	3.83757	4.31102	7.95589	9.44244	11.1204	8.30692	11.5018	6.193
PPA28936	1224	24.701	17.6906	25.6953	14.0176	16.841	15.4849	17.3347	16.1134	19.1285	24.8343	24.4846	30.9973
PPA20485	1119	9.07487	6.3779	8.04989	6.28156	8.1029	6.90384	13.5787	16.7148	15.7745	17.0672	20.6913	22.3065
PPA20484	798	4.44375	5.67838	4.28083	6.03407	2.90531	6.97419	4.63155	4.0584	4.2008	6.01448	5.33043	5.42176
PPA38980	480	0	0	0	0	0	0.081081	0.380245	0	0.218245	0	0.704919	0.396206
PPA28934	1659	7.62005	9.89147	8.65066	8.36266	7.47173	8.50398	6.51848	5.04487	4.76745	6.8107	9.55675	8.02442
PPA28931	1692	2.50409	3.05112	3.62062	1.98447	3.06607	2.55319	1.672	1.31189	1.08348	2.74797	2.42829	2.21988
PPA28927	2088	2.12843	1.10059	1.54466	1.9527	2.96829	1.84529	5.81294	4.58346	4.5405	5.55504	4.07441	3.64327
PPA38981	3153	28.1608	15.6342	47.3992	18.8644	21.5715	15.8243	39.0737	34.0806	34.9856	21.8343	18.3507	36.371
PPA28926	2715	29.1417	8.89937	20.2934	8.40568	12.0988	10.5002	51.9318	51.762	55.2726	25.8171	14.5279	29.9978
PPA28925	1152	4.83721	5.21183	6.29519	7.14258	5.04129	4.76351	4.11932	3.09558	3.68288	2.64732	2.85324	0.8667
PPA33987	1002	9.9047	5.05529	5.33296	4.36369	8.68251	6.91374	14.7544	14.5628	14.6891	14.5695	17.8491	13.4757
PPA28923	4152	16.9095	10.3913	16.6529	9.16674	11.0462	9.15325	11.2645	8.77294	9.28487	10.8131	10.2449	11.2335
PPA28922	1266	4.07424	3.96275	4.31132	5.3336	3.55382	4.3192	5.40632	3.50667	4.71657	6.8714	5.4599	3.79306
PPA38988	1644	0.756352	0.58079	0.510774	0.336661	0.0558511	0.201223	5.85633	4.31619	3.85513	0.577805	1.3231	0.289201
PPA38982	348	13.8293	10.3239	5.53885	7.52804	13.1924	10.7922	25.8304	22.0633	31.3068	20.1131	20.6962	3.27894
PPA38983	954	1.68959	1.61155	1.62037	1.19899	0.697788	2.06017	1.72186	0.801012	1.75694	1.20534	1.52004	1.24593
PPA01894	579	1.27263	0.391308	0.955866	1.0515	1.98228	1.546	3.70394	3.07954	4.16135	4.83547	5.84389	4.43422
PPA38984	528	5.97473	6.74307	4.98796	5.73037	10.9122	8.18181	17.6295	14.6796	23.8085	25.8499	27.6475	16.1184
PPA38985	771	0.14933	0	0	0	0.148864	0	0.118364	0	0.135872	0.259379	0	0
PPA38986	315	0	0	0	0.0585683	0	0.123552	0	0	0	0	0	0
PPA33988	213	0	0	0	0	0	0	0	0	0	0	0	0
PPA33986	213	0	0.0759783	0	0	0	0	0	0	0	0	0	0
PPA38987	291	0	0.055613	0	0.0633986	0	0.066871	0	0.50019	0	0	0	0
PPA38994	1044	4.83031	2.3252	3.72913	3.42826	3.07823	2.34855	6.25	6.34365	4.21438	3.35218	2.59281	3.50665
PPA38995	354	3.90283	4.75444	3.93548	5.68063	7.32738	6.65139	2.32014	1.85028	4.43888	4.66058	4.36948	3.7606
PPA38991	219	1.15659	0.44338	2.44001	1.17939	1.15298	0.355424	0	0	0	0	0	0
PPA38996	519	0	0.561273	0	0	0	0	0	0	0	0	0	0
PPA15707	1341	0	0	0.256166	0.0550306	0.0684707	0	0	0	0	0	0	0
PPA38992	1221	16.1432	10.8419	11.2537	12.8886	18.7812	15.4432	18.461	23.842	22.6932	26.3284	24.7427	27.6468
PPA01821	768	35.5595	22.4839	33.3728	19.9624	22.895	18.5726	41.7081	37.3365	41.3983	14.582	20.1406	20.1198
PPA38993	2232	6.01459	5.05368	6.19045	4.10804	5.28619	4.32432	2.75984	2.64113	2.27632	2.79992	2.38222	2.25795
PPA45067	222	0	0	0	0	0	0	0	0	0	0	0	0
PPA38989	477	0.289644	0	0	0	0	0.163182	0	0	0	0	0	0
PPA33412	792	0	0	0	0	0	0	0	0	0	0	0	0
PPA01825	921	0	0	0	0	0	0	0	0	0	0.0542838	0	0
PPA01826	8715	16.5031	10.2875	17.8384	10.0575	13.2356	8.56305	6.72791	7.46984	7.9695	16.7971	10.7213	11.9639
PPA01828	552	0.16686	0.469083	0.55317	0.133688	0.124754	0.458284	0	0	0	0.362285	0.175135	0.51679
PPA38990	270	0	0.119877	1.69639	0.409978	0.595125	0.432432	2.02797	1.61728	1.16397	0.740672	0.716108	0.352183
PPA01830	1908	0.024137	0.0508911	0.100023	0.0773543	0.120308	0.0917898	0.263062	0.457721	0.164713	0.104812	0.25334	0.299023
PPA45068	339	0.679254	1.05025	1.4637	1.41497	0.270853	2.46831	3.9034	3.54228	3.55372	0.884873	0	0.420749
PPA01832	216	0	0.973999	0	1.452	1.9129	0.36036	0	0.336934	0	0	0.447568	1.32069
PPA39003	729	3.03232	1.37636	2.98439	2.1005	2.83393	2.16216	1.31443	1.04824	2.51476	1.92026	2.45333	2.28267
PPA38997	459	0.301003	0.282063	0	0.0803878	0.100021	1.52623	0	0.634228	0	0	0.10531	0.207166
PPA01835	1947	0.0709606	0.124679	0.156831	0.23689	0.153268	0.0499729	0.0468715	0.112138	0	0.0770344	0.0744797	0.0488389
PPA38998	507	4.17842	2.45783	4.89343	4.43941	4.07482	2.80185	2.87996	2.44028	3.82251	3.74719	4.29029	6.18925
PPA01841	756	23.2704	19.4158	28.1469	20.6453	18.0966	16.9884	14.8477	14.44	17.8753	15.3425	16.6879	14.0244
PPA39004	537	0	0	0	0	0	0	0	0	0	0	0	0
PPA38999	282	6.94067	2.75462	2.30095	8.04691	3.256	5.3824	11.6501	13.0329	9.84423	12.7648	6.51354	4.38355
PPA39000	1167	10.7734	8.11249	8.37292	7.9835	10.2677	11.1721	15.7181	17.867	16.921	19.0642	22.284	11.5704
PPA01845	1227	8.5013	7.37287	4.77498	7.74347	8.88634	11.3394	25.8083	22.1239	21.0881	13.0387	18.5549	12.0121
PPA01847	1197	10.4265	6.50309	5.32513	9.84872	11.8705	11.3961	21.3471	21.4624	23.8045	16.3727	20.0295	5.95798
PPA39001	306	0	0	0	0	0	0	0	0	0	0	0.31593	0
PPA01851	1362	5.73132	9.69577	4.84816	11.4324	6.32016	9.11537	3.45068	6.38541	6.84539	6.0567	7.4174	8.7619
PPA30270	1176	1.07693	1.67889	2.75879	3.27878	3.33782	2.71373	0.853611	0.340372	0.489937	1.14785	1.06868	0.323433
PPA39002	672	6.99025	2.43232	6.81585	4.72207	4.06491	5.00965	16.9073	16.4075	15.9007	7.66298	7.26498	18.6075
PPA39005	621	1.40904	0	0.092195	0.0891256	0.147857	1.15942	0	0	0	0.161016	0	0
PPA01855	411	1.2886	1.10252	0.650076	1.25687	2.56915	1.18366	1.33224	2.56758	1.78419	2.67615	1.76414	0.462722
PPA01856	621	0	0.0781806	0.0307317	0.0594171	0	0.595378	0	0.234389	0	0	0	0
PPA01857	909	28.7517	20.1001	32.6051	17.5357	18.7628	16.2483	22.89	23.2985	19.5916	16.6651	17.6546	30.7027
PPA01862	1425	70.6152	34.7062	44.932	42.0249	36.3089	34.7539	55.2356	42.0068	44.623	46.5571	33.6496	45.0757
PPA39006	396	394.943	553.831	400.772	490.529	533.409	508.943	428.063	427.018	440.193	428.243	524.631	548.445
PPA01867	1092	5.3982	2.62313	5.55754	2.2301	2.39638	3.54618	0.835703	0.766432	2.20643	1.51085	1.59354	2.0028
PPA01870	1986	6.38858	2.8928	4.6798	3.40926	3.1323	3.34122	4.18154	4.21422	3.8506	5.26134	4.25933	3.61493
PPA39009	2166	5.92146	2.68976	3.99133	3.07483	3.64564	3.22527	9.43766	8.66881	9.98727	9.90213	9.86385	4.89495
PPA01874	3558	1.69561	1.11892	1.64132	1.35334	1.58709	1.62436	2.24428	1.43183	1.86962	2.68384	1.68461	1.89751
PPA01877	1593	12.8215	10.0067	10.5305	6.55501	10.9803	10.2611	19.936	21.8836	19.3995	25.6724	26.8541	20.9817
PPA01878	1290	0.232052	0.47672	0.858057	0.529157	0.391477	0.512885	0	0.0564168	0	0.310049	0.48712	0.184282
PPA39007	2211	5.65513	5.02848	6.56861	7.25944	6.01123	7.12017	1.651	1.30019	1.89521	3.731	2.79836	3.39758
PPA01880	864	0	0	0.176707	0.448413	0	0.045045	0	0.2527	0	0.11573	0	0.110057
PPA01881	600	60.1765	27.8624	38.0733	26.997	30.4916	41.8702	99.396	84.1189	94.7183	52.0785	52.0432	53.4085
PPA39008	705	6.59772	2.02005	5.22452	3.40194	1.9536	3.22944	0.25889	0.412923	0.742961	0.850985	0.411381	1.07903
PPA01885	2034	1.48304	1.01842	1.29481	1.37869	0.722275	0.841903	1.346	1.05553	1.28758	0.639075	0.665411	0.631124
PPA01887	1863	13.2005	13.864	17.3429	15.1018	17.3362	17.8195	13.1524	11.4069	11.7241	10.9491	11.7276	10.9228
PPA39019	987	10.7318	8.39502	15.5073	15.6826	19.3034	9.89731	3.69843	4.60852	4.98845	4.15362	6.36662	6.1177
PPA39010	447	0.618167	0.579271	0.512332	0.0825459	0.205412	0.174134	3.98109	0.488441	1.99203	3.01985	4.32549	5.3182
PPA39014	1893	2.01925	0.872004	1.48199	0.682214	2.20696	1.1616	5.27883	5.28628	4.34414	3.53903	3.5238	1.73301
PPA39011	516	0	0	0	0.64357	0	0	0	0	0	0	0	0
PPA39015	264	12.7345	20.1066	17.8555	16.073	12.0861	19.6069	22.9875	9.51072	24.6021	8.14318	6.59145	4.86252
PPA33989	384	21.4676	30.0488	28.1793	25.4154	31.5629	25.6926	41.2328	38.4736	40.7845	22.6541	28.8262	20.0579
PPA45070	819	4.97647	3.57655	3.96135	4.93325	6.05402	4.91832	16.5469	11.863	12.4711	10.6828	8.20377	5.22469
PPA39016	342	0.134659	0	0.558022	0.647333	0.335597	0.512091	0	0	0	0.146185	0	0
PPA39020	462	1.49524	0.350289	0.702239	1.03826	0.546543	0.8424	0.19753	0.157527	0.453496	0.86572	0.209252	0.617463
PPA01892	471	70.1068	82.5318	75.5676	83.5885	63.1623	87.3403	160.914	150.732	147.239	104.767	95.9563	134.054
PPA39021	912	569.911	463.32	493.473	528.244	540.042	454.032	301.794	338.672	324.323	286.651	229.92	291.263
PPA01893	3063	36.1676	24.563	31.5207	26.3574	27.219	26.1302	59.6623	49.8966	54.5334	43.6623	34.8445	29.663
PPA01899	1515	3.4654	1.7305	1.02035	1.54655	1.42426	1.01472	2.89137	2.97836	2.8696	1.58401	0.638116	1.34945
PPA01901	1461	3.54621	3.42277	2.92601	4.73537	2.9538	1.75814	4.30996	3.73602	3.37002	2.53228	2.64681	2.34306
PPA39012	288	0.559677	0.112385	0.0662652	0.064059	0.239113	0.202703	0.158435	0.12635	0	0.173595	0	0
PPA45071	192	0	0	0	0	0	0	0	0	0	0	0	0
PPA39017	468	0	0	0	0	0	0	0.0974987	0	0	0	0	0
PPA39018	327	8.45017	7.86898	9.86318	5.86757	10.6701	6.12943	5.44204	4.22867	2.88323	11.161	5.765	7.26983
PPA39013	300	0	0	0	0	0	0	0	0	0	0	0	0
PPA01905	918	11.2625	11.0534	12.8476	13.8066	12.9277	11.8495	28.6799	19.6214	19.5707	13.2885	11.0049	10.2029
PPA01906	522	0	0.0310026	0.877442	0.282743	0.703596	0.223672	0.174825	0	0.301027	0	0.555601	0.182163
PPA01907	1203	1.32073	1.10311	1.80849	2.08567	2.17527	1.79551	0.606875	0.453726	0.13062	1.20521	0.883974	1.73896
PPA01914	714	19.2857	11.9449	17.6677	19.0433	20.2542	17.0611	33.1037	28.4383	25.7492	21.1465	26.9443	21.0422
PPA01915	1587	3.71445	1.6112	2.46521	0.73238	1.40303	1.29975	2.81769	4.31071	3.56453	3.21331	3.16766	3.50518
PPA45072	312	0	0	0	0	0	0	0	0	0	0	0	0
PPA01923	462	25.0204	17.6196	19.6627	20.7651	27.6253	29.3155	33.5801	27.2522	36.6198	23.5909	30.237	21.0967
PPA30588	1026	36.2906	23.3287	23.1021	32.6903	46.3347	50.5263	50.1212	53.4483	56.4118	52.7729	67.9832	37.9523
PPA01926	2298	25.5618	14.5566	21.9993	12.7891	17.1212	13.371	18.6449	16.9751	16.1376	15.6643	13.2097	13.5931
PPA01933	786	57.3031	39.6349	49.8962	49.033	69.2441	57.5118	55.15	51.7129	53.7782	58.5187	57.8695	43.008
PPA39022	534	0.0862423	0.424283	0.285908	0.138195	0.386879	0	1.19628	1.90803	1.47131	0.748994	0.905193	0.35614
PPA31527	618	4.21038	1.67595	2.84104	2.32851	2.45148	2.51902	10.1153	6.24145	6.4414	3.80224	4.53651	3.69279
PPA09804	1953	0	0.099437	0.0390873	0	0.0470145	0.0697471	0.0233637	0	0	0	0	0
PPA01929	576	4.51739	7.78263	4.60543	4.25993	6.33648	3.81757	3.72323	1.07398	0.636547	1.73595	4.11203	3.13663
PPA01930	1038	11.3581	3.16496	4.65158	7.16276	7.89486	10.1984	5.36299	5.53896	4.89474	0.963301	0.0931355	0.870278
PPA22420	1521	55.9847	37.176	43.6895	35.9276	46.4529	39.597	63.5691	58.471	64.7072	46.0509	45.0958	22.4126
PPA45073	1065	0	0.0303913	0.0179196	0.138584	0.193984	0	0.085689	0	0	0.281664	0	0.357143
PPA32326	162	64.2473	78.2196	69.976	68.1019	51.1524	55.015	44.7844	35.2657	37.5058	58.6365	54.6033	106.535
PPA01935	1659	76.0339	54.7835	86.4031	34.3292	42.4643	48.5372	52.3404	53.8485	49.1899	53.1596	39.6838	40.4087
PPA29260	306	0	0	0	0	0	0.127186	0.149116	0	0	0	0.31593	0
PPA08066	645	0.214202	1.55561	1.006	0.943902	2.5624	2.11188	1.27338	1.24117	0.974489	1.47273	0.974241	2.57994
PPA39024	3291	24.0552	8.85635	11.1978	16.7448	20.8065	22.3863	11.9238	13.169	12.462	6.21334	4.05381	4.75302
PPA09898	900	49.9424	29.5616	32.5707	14.5747	14.9206	15.3297	35.6416	31.9817	33.1732	18.5538	21.7518	23.561
PPA39027	1065	1.83781	1.62594	1.59484	1.47246	1.74586	1.66273	0.257067	0.478351	0.0491819	0.422496	0.862356	0.892858
PPA39034	384	284.356	157.451	143.232	281.924	326.927	300.101	547.909	844.43	815.008	596.429	689.184	976.894
PPA31805	468	3.64097	7.26177	6.03523	2.20757	3.23722	2.12058	3.89995	2.41037	1.45497	1.70924	0.103285	1.62546
PPA39023	501	8.18114	3.97316	7.6566	5.04494	7.01015	6.99142	8.37905	9.22432	6.6911	11.5758	7.23613	11.1981
PPA39028	471	5.47556	2.88621	3.36306	4.30868	6.48193	4.13152	5.23139	5.48537	6.89487	6.15654	5.95237	4.94626
PPA09889	372	105.044	56.9028	100.706	82.227	83.674	79.1979	108.063	80.5054	77.4417	52.4145	75.8844	85.5037
PPA39035	405	0	0.239754	0.376975	1.54881	0.340071	0.576576	0	0.359396	0.258661	0.493781	0.119351	0.234788
PPA05101	3654	3.63613	3.32614	3.1964	3.03949	2.82066	3.07815	8.92857	7.44906	7.79804	5.1172	4.53741	4.98347
PPA39029	555	3.15321	3.46995	2.44142	3.92249	3.14336	3.96201	9.12588	6.29429	6.22883	3.87351	5.57403	4.96863
PPA39030	399	5.02086	11.2351	12.6751	12.438	6.9037	8.92501	0.457437	1.2768	2.1004	5.38797	2.54407	1.54907
PPA39025	348	0.99253	1.11609	0.219361	0	0	0.111836	0	0.104566	0	0.28733	0	0
PPA09882	573	0	0.169459	0	0	0	0	0	0	0	0	0	0.16595
PPA39026	636	0.217233	0.203564	0.300069	0	0.43311	0	0	0.11443	0.0823565	0	0.0760021	0
PPA09881	264	0.174445	0	0	0	0	0	0.172839	0.41351	0	0	0	0
PPA39031	564	11.2276	8.72295	8.42555	7.68708	10.989	10.5233	18.9313	11.7425	18.0168	18.5266	20.0548	8.17701
PPA09879	1656	121.071	111.759	100.377	76.5589	80.7715	70.893	115.809	118.549	113.551	157.171	137.102	130.03
PPA09877	2382	0.44468	0.441612	0.296441	0.472456	0.318014	0.751582	0.632145	0.702723	0.769629	0.16791	0.953759	0.23952
PPA39032	198	0.930372	0.0817342	0	0.745414	0	0	0	0.183782	0	0	0	0
PPA09873	3099	0.743037	0.459547	0.387969	0.107158	0.177772	0.376756	0.235582	0.457943	0.456349	0.241991	0.311954	0.245471
PPA39033	579	2.02826	1.59318	2.40615	1.94368	1.66512	1.84848	3.2311	1.57119	3.43764	3.10852	1.75317	2.05288
PPA09872	1101	2.69795	0.587952	1.6987	3.13348	4.64934	1.71441	10.8582	7.23811	7.75453	7.62872	6.84888	2.46144
PPA09871	549	7.00448	7.63478	7.36956	9.2077	9.7422	6.06114	17.6201	7.42359	12.403	5.19077	4.40231	2.77127
PPA30293	423	1.25204	2.06596	0.541401	1.4829	2.33347	1.93214	1.29445	1.37641	2.22888	0.945538	2.97109	2.02318
PPA39038	1524	0.0604375	0	0	0.169479	0.075311	0	0.119762	0	0.206216	0.131221	0	0.0935919
PPA09868	1050	0.526325	0.570271	0.745199	0.562255	0	0.0741312	0.173826	0.415872	0.848037	0.428532	0.184142	0.271684
PPA09867	1068	0.883984	0.0303059	0.661163	0.12092	0	0.346189	0.0854483	0.0340719	0	0.983055	0.452597	0.17807
PPA09865	417	1.98792	3.72567	2.28829	1.85817	2.2019	2.14661	6.23711	5.06128	5.65238	1.19893	3.01384	3.64851
PPA09864	579	26.7651	29.2083	31.2799	25.5546	25.7696	32.7013	7.80191	8.35875	6.24203	20.0327	27.5498	26.1947
PPA39041	1788	17.9912	10.5445	11.8477	10.2976	10.797	11.3513	31.0576	26.9049	28.5915	21.7541	18.7077	11.6203
PPA09858	684	2.08722	3.02847	2.17629	2.31961	3.22173	4.26742	24.1489	22.7164	22.2839	1.09639	1.1307	2.71088
PPA09860	177	169.773	88.14	116.124	151.866	170.929	237.691	154.934	139.182	135.238	105.357	102.136	139.948
PPA39036	3741	24.387	10.153	18.0845	11.6533	14.3214	12.5204	22.4915	25.1736	24.6422	25.4721	16.4484	15.1365
PPA39042	5568	8.94518	6.82155	10.9852	7.06085	7.05382	7.37767	16.6849	12.9139	11.5801	5.26172	3.61141	2.852
PPA39043	384	156.33	79.189	82.7983	132.554	172.281	142.044	247.159	379.145	394.341	233.572	285.996	386.919
PPA09846	363	0.380607	1.2483	0	1.11812	1.07502	0.107215	0	0.501224	0.288588	0.413185	0.266321	1.57172
PPA39044	273	0	0.355679	0.629155	0.270315	0	0	0	0	0	0	0	0
PPA09845	2361	18.2575	12.5505	18.7206	14.8155	15.5365	13.4263	20.9497	16.6763	18.8129	15.4581	16.1534	17.3183
PPA39045	402	31.5615	18.5988	24.9711	14.1351	14.1041	13.7475	13.9612	16.022	21.3684	24.0027	30.6617	30.632
PPA16815	1620	31.8536	23.2261	25.7521	20.3167	22.8981	23.4835	24.4202	30.9081	31.0716	56.2602	50.426	43.0543
PPA31203	540	8.0167	3.05686	6.92692	4.16811	5.39863	5.98198	23.6597	17.7901	19.9815	19.4426	20.051	10.5655
PPA39046	402	0.572804	0	1.6141	0.550717	0.114203	0.193626	0.227012	0.633637	0.521182	0.746199	1.20242	0.354811
PPA45074	405	0	0	0	0	0	0	0.112665	0	0	0.493781	0	0
PPA39048	126	0	0	0	0	0	0	0	0	0	0	0	0
PPA28815	744	35.0972	33.3021	30.2169	41.0143	41.3433	54.0627	38.7604	31.2044	31.0471	25.1321	35.7982	23.1333
PPA28764	1380	3.35389	4.32729	4.35621	5.97587	6.40406	4.72385	4.1331	3.66525	4.28899	3.29679	3.74789	2.58395
PPA17454	3846	16.5366	10.9152	12.3706	11.2104	14.0558	11.6018	22.874	21.3167	24.0103	24.8157	26.343	15.3661
PPA39050	240	0.479723	0.606877	1.27229	0.691838	0.19129	2.35135	0.190122	0.30324	0	1.66651	3.02108	0.792411
PPA39051	873	0.764919	0.87127	0.896288	1.20457	1.60394	1.82781	0.78401	0.708603	0.299993	1.0881	0.553692	0.490151
PPA39049	672	27.0701	19.2178	18.488	19.8492	27.1564	23.4556	23.0863	17.8695	20.8112	21.3522	13.5229	13.8672
PPA39055	519	0.931716	0.686	0.183857	0	0.619205	0.674894	0.175836	0.140227	0.100922	0.866971	0.0931355	0.366433
PPA28775	627	20.2723	17.4997	20.728	19.2729	17.9026	17.2249	11.935	9.22779	11.4448	22.0873	24.2843	30.559
PPA28781	1479	1.29224	0.941021	1.16132	1.34719	1.64517	1.1973	0.185109	0.0492074	0.389565	1.21693	1.24193	0.64293
PPA39056	879	0	0.0184111	0	0.0419773	0	0	0	0	0.178767	0	0.0549913	0.0540895
PPA33992	315	0.146201	0.822013	3.51395	2.75271	0.145745	2.10038	1.88312	4.0432	4.65589	0.317431	0.920711	3.92432
PPA28784	1059	0.130463	0.213945	0.883035	0.487792	0.433519	0.698262	0.818657	1.95861	2.07734	0.23605	0.547732	1.79583
PPA28786	603	7.10276	7.72937	5.47528	7.22051	4.07324	8.19685	7.56706	6.81914	6.6885	16.4993	16.0323	22.156
PPA39052	192	2.99827	0	0	0	1.79334	1.01351	0.712959	0	0	0	0.503514	0
PPA39057	255	1.53511	8.44074	5.53821	6.36671	7.92166	9.38632	2.86302	0.428104	1.84866	6.27393	5.30763	7.83089
PPA28789	666	3.04257	5.73465	3.89711	6.8145	5.82487	5.81446	7.46787	8.46887	10.7746	5.70517	7.76591	9.06633
PPA39053	786	8.96459	11.5919	8.35245	16.5243	8.70297	13.1958	14.9776	12.037	14.3942	11.7037	15.805	14.336
PPA29685	531	3.98956	1.58481	6.97244	3.57862	2.03178	2.45534	0.515586	0	0.493209	0.28246	0.364123	0
PPA28793	753	162.043	94.7146	149.304	107.215	115.323	85.7973	139.433	110.52	124.513	61.0833	59.3143	63.3297
PPA39058	636	42.9035	26.2344	30.697	36.1148	34.5766	38.6129	46.1316	38.7919	39.8606	15.486	21.5846	17.1938
PPA28795	2091	6.25498	7.3216	7.10074	7.56136	6.24643	5.87227	5.3027	4.26364	5.18527	5.23624	4.87765	2.34199
PPA28800	1170	33.0049	24.4964	30.4371	23.1953	19.0309	23.2515	70.043	49.8869	51.0805	27.7752	16.8561	22.6751
PPA39063	594	1.35679	0.844587	0.257029	1.18024	1.31391	1.17936	1.07544	0.306303	0.793618	1.26251	0.651008	0
PPA39060	438	0.578296	2.88197	1.78644	2.19029	0.628899	1.15513	0.833413	1.16311	1.31545	0.456578	2.20718	0
PPA39061	468	0.688833	0.829917	0.530121	0.709577	0.147146	0.99792	0.779989	0.233262	0.447682	0.961449	0.516424	0.812729
PPA45075	609	1.13432	1.64757	1.69221	4.69556	2.63848	1.59766	0.749251	0	0.344031	0.574659	1.90492	1.5614
PPA28803	1023	479.487	383.165	429.986	418.412	412.267	331.476	167.531	191.513	189.751	318.494	301.033	393.463
PPA28806	807	71.7908	51.8389	61.8409	50.7976	63.2893	64.3826	63.3836	66.014	60.2323	61.3945	56.5433	43.3028
PPA28807	501	32.6786	18.8968	28.9122	21.395	26.0246	28.3152	52.0047	41.5457	55.2016	40.2158	25.6641	24.1045
PPA32144	306	16.3294	16.1305	23.3253	18.9313	19.8792	19.3323	33.7001	23.7836	20.0272	10.7833	14.8487	14.916
PPA28809	3318	23.8734	14.9055	22.1156	13.1945	16.5831	12.7384	31.7398	32.7807	32.567	31.4166	16.9574	37.2132
PPA39062	2340	32.3259	14.8071	28.9038	16.6593	16.9512	16.948	59.9032	50.8822	55.8707	32.262	20.0992	19.8103
PPA39064	1728	36.3257	21.8869	27.5774	26.4137	33.0507	28.8513	41.5101	32.8932	37.3441	27.7463	29.5674	24.9279
PPA28812	1272	40.8217	25.6618	31.4322	36.927	36.7782	32.9832	56.5345	42.4823	47.5609	41.6628	42.4092	34.7241
PPA45077	1338	11.5822	4.39056	7.10315	3.14378	3.20818	3.81044	14.63	16.8346	18.36	11.4339	3.90167	11.4775
PPA45076	243	0	0.932375	0	0.151844	0	0.32032	0	0.149748	0	0	0.198919	0
PPA33993	945	0.365503	0.65076	0.444292	0.390455	0.29149	0.453024	0.0965701	0.385067	0.387991	0.317431	1.27877	0.100624
PPA39065	210	2.74127	3.31374	1.90844	4.39262	4.04442	1.66795	0.217283	0.693121	0	0.476146	3.45267	0.67921
PPA39066	366	3.71195	1.59181	2.03358	3.22606	3.26134	2.92423	0.249341	0.994231	0.858668	2.59539	1.98104	1.81865
PPA39069	843	2.02132	2.76442	2.33178	2.64808	2.94083	2.21602	0.866038	0.776986	1.18054	3.38047	1.60551	3.32756
PPA29765	384	18.7692	21.2828	15.0588	29.0187	14.7652	24.4257	13.9027	16.2044	13.6403	8.46275	15.3572	17.334
PPA28819	588	0.274127	0.6055	0.324564	0.690269	0.117116	0.728075	1.78482	0.680744	0	1.10534	0.90427	0.727724
PPA39068	924	0.0249207	0.105087	0	0.179698	0.149057	0	0	0	0	0	0	0
PPA39070	1104	11.6594	3.37154	3.26716	9.70912	15.4488	15.2115	6.03432	6.32849	6.64223	1.35857	0.963244	0.689053
PPA39071	1341	0	0	0	0.192607	0	0.0580446	0	0.0271356	0	0	0	0.141819
PPA28828	1599	4.75223	1.9837	1.94544	1.78836	2.44047	2.39744	10.1874	10.5366	11.0392	6.40966	5.53204	3.89515
PPA28829	456	24.3396	18.1353	16.2385	13.3513	12.9876	19.6728	55.1355	42.5334	52.0342	44.2941	51.6234	40.3504
PPA39073	1722	15.525	9.52958	11.7698	10.478	15.3699	11.7751	10.5462	10.7983	11.6803	11.9327	9.15097	9.66355
PPA28839	1560	15.6759	8.75562	16.9557	13.1627	18.5404	14.8316	22.3467	19.3607	21.388	10.2875	6.56892	7.61934
PPA28840	1524	38.4081	17.8612	25.2956	15.701	20.5599	20.3405	39.8808	48.614	48.1857	42.5157	35.5869	37.5303
PPA39072	1323	1.60125	1.89601	1.57233	1.03192	0.884879	0.92664	0.206936	0.412572	0.197954	0.944734	0.767259	1.32967
PPA39075	1248	22.2333	20.4108	24.3448	21.169	24.1136	21.9231	30.2733	26.3003	30.5962	19.6696	14.9118	16.6102
[truncated: 27,601 more rows]
