# Supplementary material for: Microbiota succession influences nematode physiology in a beetle microcosm ecosystem
Source: Nat Commun. 2024 Jun 15;15:5137. doi: 10.1038/s41467-024-49513-5 (PMC11180206; doi:10.1038/s41467-024-49513-5)
Supplement: Supplementary file 8 — Source Data [file 41467_2024_49513_MOESM8_ESM.xlsx]

## Sheet: Fig.1cd_earlystage
	bin	len	gc	total	contro	ps312	tu1539	index	0
0	1	1.85917	50.0504	11.5527	0.0604689	0.0960718	0.0172398	1	Brucella
1	10	7.60925	37.8927	8.192	0.0616668	0.0392741	0.0129119	10	Dysgonomonas
2	100	0.301588	60.7419	134.376	0.879416	0.249135	0.658462	100	Stenotrophomonas
3	101	3.71046	67.9994	48.882	0.406848	0.0982876	0.157208	101	Achromobacter
4	102	4.15754	40.8348	29.6531	0.0996454	0.177723	0.138493	102	Dysgonomonas
5	103	3.72982	65.3906	16.9781	0.0272556	0.0265435	0.161924	103	Achromobacter
6	104	2.9369	64.7118	12.7787	0.0785406	0.0259118	0.0771291	104	Brevundimonas
7	105	0.353259	69.1971	116.867	0.518912	0.210092	0.891033	105	Achromobacter
8	106	3.81244	51.4653	175.047	0.127515	2.50661	0.199754	106	Morganella
9	107	4.87055	40.4099	2123.66	12.903	6.84501	9.69031	107	Chryseobacterium
10	108	4.68436	58.946	355.771	0.438505	0.316221	3.65226	108	Klebsiella
11	109	1.02737	40.9573	5.95744	0.000910042	0.0495424	0.0405212	109	multiple
12	11	0.301144	60.6151	37.2355	0.137803	0.0184159	0.311497	11	Burkholderia
13	110	0.323689	40.7149	5.9912	0.000710685	0.0498048	0.0407499	110	Flavobacterium
14	111	0.553648	63.1788	49.755	0.332248	0.136762	0.216069	111	Achromobacter
15	112	3.94724	56.354	9.75655	0.128489	0.0117337	0.000750178	112	Tumebacillus
16	113	0.254809	60.99	110.215	0.0329943	0.573165	0.832195	113	Achromobacter
17	114	3.0734	71.1439	50.7559	0.039799	0.469493	0.245156	114	Leucobacter
18	115	0.554156	57.5002	25.2853	0.0198784	0.258453	0.100276	115	Comamonas
19	116	0.339787	55.8485	7.21354	0.0106686	0.0586396	0.0402678	116	Ochrobactrum
20	117	1.95094	29.262	6.85507	0.0549096	0.0346182	0.00638695	117	Fusobacterium
21	118	0.237326	42.3052	5.97783	0.000587699	0.0493205	0.0412232	118	multiple
22	119	0.85058	35.265	5.92835	0.0270896	0.0516709	0.0115948	119	Elizabethkingia
23	12	1.23739	53.8791	50.7044	0.389898	0.160194	0.113735	12	Citrobacter
24	120	9.16073	44.1912	31.9803	0.106275	0.240303	0.117864	120	Lacrimispora
25	121	0.57386	40.3419	23.3132	0.144308	0.0355168	0.150773	121	multiple
26	122	2.56855	66.7351	37.3897	0.339327	0.0581513	0.116561	122	Delftia
27	123	0.356883	38.8058	5.75495	0.00100042	0.048516	0.0383413	123	multiple
28	124	0.840329	40.0642	5.78112	0.000957789	0.049303	0.038338	124	multiple
29	125	3.17544	53.0123	16.8561	0.0734221	0.076256	0.0734425	125	multiple
30	126	0.321148	60.7471	52.8532	0.477572	0.0987832	0.152275	126	multiple
31	127	1.46238	48.4736	6.74879	0.00196245	0.0549804	0.0472477	127	Microbacterium
32	128	1.98047	55.6792	32.3183	0.328089	0.0477315	0.0598766	128	Enterobacter
33	129	3.52111	68.0944	14.4171	0.0126898	0.0688307	0.135809	129	Microbacterium
34	13	3.57714	53.9515	9.2702	0.0110574	0.034908	0.0684222	13	Advenella
35	130	0.440434	56.7553	118.468	0.437948	0.439902	0.69391	130	Klebsiella
36	131	3.91419	54.3786	59.7548	0.552273	0.165504	0.0572554	131	Citrobacter
37	132	0.631474	40.4254	172.756	0.721022	0.678774	1.02537	132	Sphingobacterium
38	133	5.13972	65.5423	363.519	0.194222	2.15359	3.0331	133	Achromobacter
39	134	0.576154	43.2298	29.1182	0.0122511	0.194522	0.230165	134	multiple
40	135	4.03676	68.9714	10.2817	0.0475299	0.0358942	0.0672852	135	Bosea
41	136	4.76494	65.7233	11.4188	0.0829055	0.0353586	0.0413638	136	Bordetella
42	137	0.582222	38.2219	119.326	0.34426	0.781097	0.604613	137	Sphingobacterium
43	138	0.477916	42.1577	5.97347	0.000677928	0.0490627	0.0413427	138	multiple
44	139	1.98198	64.213	10.8005	0.0406011	0.0402758	0.0796045	139	Pseudaminobacter
45	14	0.664807	38.3758	42.071	0.186096	0.181964	0.252021	14	Lysinibacillus
46	140	1.20281	44.0533	19.544	0.0979102	0.0783374	0.103681	140	Sphingobacterium
47	141	4.16371	39.3214	466.888	3.63922	1.60161	1.40702	141	Acinetobacter
48	142	2.19748	41.9535	7.14992	0.0144484	0.0687074	0.0132588	142	Kineothrix
49	143	1.04051	55.897	121.704	0.483139	0.639846	0.460681	143	Citrobacter
50	144	0.216728	55.4361	7.37318	0.0559428	0.018357	0.024063	144	Pseudomonas
51	145	2.06975	61.1188	39.4436	0.351278	0.0769718	0.110241	145	Pseudomonas
52	146	0.802164	67.876	19.4882	0.0354478	0.10689	0.119016	146	Leucobacter
53	147	0.599007	61.6487	21.929	0.262743	0.016487	0.0138042	147	Comamonas
54	148	1.13137	58.3253	7.92791	0.0135802	0.0619584	0.0442637	148	Ochrobactrum
55	149	0.38875	40.5555	9.78285	0.101813	0.0243344	0.00871627	149	multiple
56	15	1.17906	37.6974	7.95954	0.00346616	0.0345738	0.0725037	15	Sphingobacterium
57	150	0.62199	55.5763	127.773	0.146994	0.952917	0.527897	150	Enterobacter
58	151	3.14847	40.2827	157.154	1.27802	0.256692	0.620897	151	Flavobacterium
59	152	4.14544	50.1897	548.452	0.619719	5.03844	2.7594	152	Pseudochrobactrum
60	153	3.4974	44.5964	17.3412	0.00129359	0.0441164	0.212522	153	Acinetobacter
61	154	5.73878	58.3814	86.6438	0.0868031	0.323857	0.723289	154	Pseudomonas
62	155	4.22234	38.9751	161.509	0.401714	0.627275	1.15353	155	Acinetobacter
63	156	5.49222	42.4816	37.18	0.234517	0.0786374	0.208704	156	Paenibacillus
64	157	3.8188	35.7824	3267.25	19.8329	15.1902	12.0575	157	Myroides
65	158	5.1538	62.4561	231.577	1.03458	0.537709	1.47963	158	Comamonas
66	159	5.46462	40.1818	295.021	1.07185	1.45251	1.66415	159	Sphingobacterium
67	16	3.43781	63.8036	10.7354	0.13343	0.00315386	0.00673547	16	Achromobacter
68	160	4.72189	63.1516	26.2995	0.294202	0.0269135	0.0321152	160	Comamonas
69	161	4.14175	64.7341	247.302	0.825608	0.884958	1.67427	161	Comamonas
70	162	4.28862	41.9166	409.27	4.79998	0.63352	0.401901	162	Providencia
71	163	4.70589	42.4536	23.1655	0.0313065	0.0448223	0.217243	163	Dysgonomonas
72	17	1.19587	62.5828	39.3717	0.120588	0.118364	0.289047	17	Bordetella
73	18	1.26771	61.0384	8.53954	0.0645023	0.0252768	0.0226382	18	Pseudomonas
74	19	4.44774	36.6557	686.568	2.71513	3.25073	3.941	19	Lysinibacillus
75	2	0.277353	40.6014	7.09186	0.000836722	0.0570014	0.049856	2	multiple
76	20	4.5499	54.2439	10.4636	0.0576781	0.072802	0.0126474	20	Serratia
77	21	4.45661	37.0773	9.46808	0.0293704	0.0764902	0.0193063	21	Dysgonomonas
78	22	4.00283	70.2843	54.8703	0.052569	0.370269	0.405334	22	Microbacterium
79	23	4.66043	60.1269	1218.03	2.58505	9.11637	3.38603	23	Serratia
80	24	2.82648	67.9439	33.6993	0.0723761	0.133011	0.246172	24	Achromobacter
81	25	4.4028	56.3644	217.886	0.0556612	1.89863	0.569256	25	Enterobacter
82	26	2.55424	54.5375	45.2807	0.0946603	0.1405	0.379905	26	Herminiimonas
83	27	4.47793	54.9138	17.0777	0.0908266	0.0877831	0.059328	27	Advenella
84	28	1.34315	40.0952	23.7276	0.081349	0.124547	0.143564	28	Sphingobacterium
85	29	1.90049	67.8683	23.9085	0.0791019	0.0893881	0.174871	29	Stenotrophomonas
86	3	0.691121	55.51	24.5896	0.122891	0.177513	0.049014	3	Comamonas
87	30	1.8286	41.1657	13.6351	0.0928214	0.0523525	0.0435515	30	Dysgonomonas
88	31	1.05553	38.9436	17.1345	0.00560567	0.114113	0.0923158	31	Lysinibacillus
89	32	0.87113	64.7824	17.9268	0.0244492	0.178378	0.0714119	32	Achromobacter
90	33	0.275653	42.0112	111.588	0.334117	0.690898	0.580192	33	Sphingobacterium
91	34	0.42952	58.7577	63.379	0.0493144	0.0883363	0.64115	34	Stenotrophomonas
92	35	4.50122	38.2337	143.066	0.68617	0.545422	0.695267	35	Acinetobacter
93	36	1.05495	63.009	46.7227	0.331538	0.121328	0.187508	36	Stenotrophomonas
94	37	0.693904	55.8425	12.0771	0.0395062	0.0664389	0.0699952	37	Brucella
95	38	1.39427	60.2657	27.9433	0.212852	0.0505797	0.111344	38	multiple
96	39	4.06118	40.034	126.783	0.545847	0.507218	0.756967	39	Sphingobacterium
97	4	0.43339	44.6101	13.3335	0.0519103	0.0802514	0.0587191	4	Lacrimispora
98	40	4.24131	64.2598	8.25038	0.0683931	0.0174716	0.0284086	40	Pandoraea
99	41	0.201837	52.9887	90.6598	0.000189709	1.36489	0.0614495	41	Alcaligenes
100	42	0.350805	40.9799	6.32627	0.000742011	0.0490687	0.0459255	42	multiple
101	43	0.498404	57.7734	1353.79	5.79884	7.52958	4.09523	43	Enterobacter
102	44	3.64311	30.4805	49.9315	0.300654	0.440019	0.0158345	44	Tissierella
103	45	2.78752	43.8422	6.53332	0.0148993	0.0502249	0.0350827	45	Niabella
104	46	4.36637	36.0927	14.6911	0.0803193	0.134042	0.00684527	46	Anaerocolumna
105	47	3.75965	38.6592	17.9476	0.114107	0.0663764	0.0668518	47	Acinetobacter
106	48	6.32492	65.1538	217.26	0.416122	1.03811	1.29164	48	Achromobacter
107	49	19.0434	29.8013	12.973	0.112339	0.0105072	0.0646356	49	multiple
108	5	0.633862	55.1589	81.163	0.397083	0.38472	0.275352	5	Citrobacter
109	50	0.588537	54.9684	30.3936	0.269764	0.0456301	0.102832	50	Pseudomonas
110	51	1.4987	49.6189	7.74543	0.00439181	0.0566556	0.0584424	51	Pseudochrobactrum
111	52	0.317137	61.0302	34.5492	0.022488	0.129397	0.312558	52	Achromobacter
112	53	9.13572	54.0667	125.541	0.181062	0.0635216	1.67572	53	Cohnella
113	54	0.823216	41.1387	12.5902	0.0519348	0.0774917	0.0524396	54	Lacrimispora
114	55	4.19105	55.3429	59.4928	0.301632	0.275863	0.229292	55	Klebsiella
115	56	1.13032	52.8758	83.4479	0.265315	0.440105	0.375906	56	Citrobacter
116	57	0.249808	43.0486	60.0785	0.252715	0.264653	0.341321	57	Sphingobacterium
117	58	3.87664	56.419	98.1575	0.00890423	0.18985	1.25502	58	Alcaligenes
118	59	2.52728	36.9492	14.1836	0.135291	0.00132348	0.0593793	59	Flavobacterium
119	6	0.612899	36.8564	68.0785	0.272781	0.321524	0.383864	6	Sphingobacterium
120	60	1.14457	37.628	17.8683	0.0458774	0.108698	0.111861	60	Sphingobacterium
121	61	0.229446	40.5956	188.1	0.763406	0.732284	1.14241	61	Sphingobacterium
122	62	4.10838	62	83.0683	0.507089	0.292175	0.363625	62	Pusillimonas
123	63	4.58345	61.7303	454.123	2.31893	1.55184	2.26841	63	Comamonas
124	64	4.02874	58.7188	14.9192	0.0783327	0.0479087	0.0863156	64	Pseudomonas
125	65	0.204709	61.8841	213.1	0.259729	1.08664	1.32788	65	Achromobacter
126	66	3.91102	61.1568	8.64894	0.000882289	0.0158762	0.0989045	66	Diaphorobacter
127	67	3.44449	56.8809	114.976	0.00121076	1.29729	0.498204	67	Alcaligenes
128	68	3.08238	69.5364	14.9652	0.0124998	0.0843797	0.121725	68	Microbacterium
129	69	5.2615	42.3933	16.9096	0.0417447	0.0860843	0.122721	69	Sphingobacterium
130	7	3.22911	70.3818	97.9968	0.055794	0.530057	0.84387	7	Leucobacter
131	70	2.00085	39.5936	9.50267	0.0183713	0.089874	0.00926764	70	multiple
132	71	0.274939	42.3686	87.9274	0.181299	0.0266742	1.07379	71	Providencia
133	72	22.4607	40.0781	18.9884	0.157994	0.0909613	0.0290231	72	multiple
134	73	3.59482	33.2991	303.103	1.01095	2.11986	1.14488	73	Empedobacter
135	74	4.3434	66.3234	128.719	0.825258	0.249449	0.627779	74	Stenotrophomonas
136	75	5.63097	63.0112	251.1	2.34692	0.250073	0.862874	75	Pseudomonas
137	76	3.71816	64.6066	104.953	0.332603	0.373942	0.744383	76	Diaphorobacter
138	77	0.870497	41.267	19.2082	0.0500629	0.113034	0.12169	77	Sphingobacterium
139	78	3.87424	68.5042	428.119	2.45221	0.984383	2.26031	78	Achromobacter
140	79	3.22931	38.0602	7.62699	0.00564304	0.059765	0.046181	79	Dysgonomonas
141	8	1.86282	43.6834	85.3813	0.293519	0.068522	0.874766	8	Providencia
142	80	1.19447	66.8768	43.3133	0.19513	0.0859937	0.316054	80	Stenotrophomonas
143	81	1.27138	35.216	13.8624	0.0049161	0.0698782	0.088618	81	Lysinibacillus
144	82	7.15333	65.7689	127.002	0.57533	0.13923	0.905291	82	Burkholderia
145	83	4.74464	54.8259	198.214	0.437491	1.42311	0.50676	83	Enterobacter
146	84	0.572334	43.2918	64.0423	0.28531	0.219682	0.406294	84	Sphingobacterium
147	85	1.79573	66.7317	115.463	0.116559	0.188047	1.18341	85	Stenotrophomonas
148	86	3.20034	64.5408	11.3184	0.0727178	0.0299776	0.0481654	86	Stenotrophomonas
149	87	4.01182	37.8339	231.567	1.54493	1.59464	0.26984	87	Lysinibacillus
150	88	3.12879	65.311	29.9843	0.179795	0.0418221	0.19637	88	Stenotrophomonas
151	89	5.66647	67.3058	69.6344	0.614215	0.168825	0.187986	89	Delftia
152	9	3.47295	56.4531	8.25364	0.047519	0.046023	0.0168383	9	Enterobacillus
153	90	0.617197	55.4959	110.898	0.47289	0.658612	0.256405	90	Enterobacter
154	91	0.505296	37.3616	71.1777	0.321495	0.253267	0.443006	91	Sphingobacterium
155	92	0.556182	39.5981	65.733	0.273274	0.30041	0.368437	92	Sphingobacterium
156	93	2.90664	56.4155	117.487	0.534217	0.590277	0.574487	93	Brucella
157	94	0.645421	59.6768	30.1124	0.0971478	0.224098	0.115091	94	Comamonas
158	95	0.726674	68.3414	12.4857	0.00960113	0.153869	0.030571	95	Achromobacter
159	96	4.2357	60.3758	1228.09	7.28684	4.94802	3.91055	96	Serratia
160	97	4.23552	38.5077	14.6505	0.115051	0.04157	0.0449812	97	Dysgonomonas
161	98	0.275691	42.0386	51.5801	0.260696	0.238477	0.231107	98	multiple
162	99	3.67413	68.3799	64.8399	0.381719	0.233685	0.329253	99	Achromobacter

## Sheet: Fig.1cd_latestage
	bin	len	gc	total	contro	ps312	tu1539	index	0
0	1	5.71095	61.6666	10.7524	0.000425603	0.110139	0.0618549	1	Rhodococcus
1	10	1.53729	57.4551	25.4727	0.0379048	0.190328	0.151693	10	Brucella
2	100	3.12768	68.514	39.4458	7.47495e-05	0.271202	0.360897	100	Microbacterium
3	101	3.03915	50.4165	64.5254	0	0.949922	0.12863	101	Parapedobacter
4	102	0.558154	56.0945	19.8492	0.0500175	0.107498	0.156042	102	Brucella
5	103	1.02577	49.0209	19.8157	0.000224771	0.287998	0.0483798	103	multiple
6	104	0.293815	52.346	25.6403	0	0.307426	0.115311	104	multiple
7	105	3.47749	63.6153	14.0228	7.9062e-05	0.109999	0.109533	105	Steroidobacter
8	106	0.302229	61.1619	17.8923	5.05112e-05	0.176496	0.110461	106	Leucobacter
9	107	2.75326	62.6221	31.448	0.0014411	0.237766	0.251646	107	multiple
10	108	3.19562	42.5286	98.8198	2.97113e-05	0.811519	0.811152	108	Sphingobacterium
11	109	2.6372	42.0954	15.3138	0	0.221632	0.0322898	109	Aequorivita
12	11	0.813964	63.6389	9.82431	2.37118e-06	0.0924669	0.0679516	11	Devosia
13	110	3.61532	35.83	438.872	5.03703	1.23391e-05	3.27769e-06	110	Myroides
14	111	3.49186	67.5054	10.5671	0.000949126	0.0615764	0.105817	111	Mycobacterium
15	112	3.9884	39.992	8.8523	1.82389e-05	0.00662497	0.129622	112	Sphingobacterium
16	113	2.98727	67.395	38.469	0	0.461604	0.172824	113	Paludisphaera
17	114	3.29787	47.0451	101.623	0	0.260031	1.35362	114	Gemmatimonas
18	115	6.03873	62.4959	45.6038	0.0152401	0.334379	0.36288	115	Rhodococcus
19	116	0.246123	71.2885	111.912	0.00330393	0.446999	1.30785	116	Microbacterium
20	117	3.71843	68.5353	15.6806	0.01014	0.0767373	0.159652	117	Microbacterium
21	118	3.15394	34.6554	144.734	0	1.83228	0.577751	118	multiple
22	119	3.10223	41.8072	21.8148	8.9994e-05	0.140779	0.19876	119	Sphingobacterium
23	12	7.24075	64.7889	8.38222	0.000122685	0.0715308	0.0628099	12	Mesorhizobium
24	120	0.403434	50.9628	21.9806	0	0.00265412	0.340762	120	Parapedobacter
25	121	2.8121	63.8213	24.8089	0.256455	0.00116485	0.000598588	121	Castellaniella
26	122	4.04227	48.8411	172.792	0	1.4049	1.37618	122	Lacihabitans
27	123	3.2583	49.2476	14.26	0	0.124446	0.107296	123	Lacihabitans
28	124	2.81609	71.5572	54.6276	3.34033e-06	0.420063	0.436417	124	Leucobacter
29	125	4.5953	68.1187	8.68023	2.54923e-05	0.100184	0.0244821	125	Rhodococcus
30	126	3.077	60.1481	103.316	1.10159	0.152659	0.0738709	126	Serratia
31	127	0.865948	46.591	33.0894	0.000301148	0.458936	0.0850318	127	multiple
32	128	5.40516	55.144	23.486	0	0.204477	0.175947	128	Victivallis
33	129	0.229693	60.7278	12.8644	0	0.0629857	0.137123	129	multiple
34	13	0.359813	54.3232	43.3657	0.170973	0.177453	0.259369	13	Brucella
35	130	2.37935	50.2152	9.35984	0.137385	3.27842e-05	1.43916e-05	130	Pseudochrobactrum
36	131	4.77919	48.5708	11.0361	8.87523e-06	0.1436	0.0395926	131	Parapedobacter
37	132	3.68367	36.03	64.316	0.000152961	0.559949	0.456464	132	Sphingobacterium
38	133	3.3178	70.7472	236.551	0.00566438	0.93586	2.77407	133	Microbacterium
39	134	2.61128	56.3009	107.98	0.0208075	0.798546	0.840964	134	Brucella
40	135	6.40126	65.7765	152.015	1.4836	0.0169517	0.0505746	135	Delftia
41	136	6.44084	50.3174	24.1259	0	0.15052	0.229578	136	Dyadobacter
42	137	0.278177	35.105	170.411	1.99408	6.34843e-05	0.00039806	137	Myroides
43	138	1.2507	53.1772	26.042	0.0668559	0.140156	0.203874	138	Brucella
44	139	88.8428	42.765	35.1101	2.75028e-07	0.355972	0.225894	139	multiple
45	14	5.58393	68.0134	115.759	0.798202	0.29969	0.204618	14	Achromobacter
46	140	6.14361	39.6452	27.671	0.0765005	0.142762	0.192092	140	Sphingobacterium
47	141	0.23471	67.0261	8.74095	0	0.00139774	0.137212	141	multiple
48	142	5.1946	40.7642	11.8272	0.00114758	0.0789188	0.105491	142	Sphingobacterium
49	143	3.73757	60.3502	11.028	7.34727e-05	0.10056	0.0721807	143	Pusillimonas
50	144	1.10945	67.5901	24.8855	0.272384	0.000689698	0.00136046	144	Stenotrophomonas
51	145	4.15957	43.0762	82.4897	0.000112124	0.382645	0.888569	145	Sphingobacterium
52	146	3.1637	39.9912	270.113	0.00980997	2.19639	1.98073	146	Sphingobacterium
53	147	4.60025	60.1774	189.489	1.65561	0.574947	0.270124	147	Serratia
54	148	3.48653	53.8236	7.47484	0	0.000144958	0.116768	148	Lujinxingia
55	149	2.97772	64.7583	11.6937	1.95234e-06	0.183943	0.0167357	149	Microbacterium
56	15	3.44107	54.7816	6.96682	2.38898e-06	0.085432	0.0300002	15	Dyadobacter
57	150	2.68379	65.5906	12.3395	2.56928e-05	0.162525	0.0446258	150	multiple
58	151	2.43487	39.9849	17.9693	0.000136104	0.256974	0.0373749	151	Moheibacter
59	152	2.62014	36.6466	9.73292	0	0.132955	0	152	Wohlfahrtiimonas
60	153	2.80746	65.5862	307.73	2.77527e-05	3.44303	1.34705	153	Leucobacter
61	154	2.13777	68.4558	15.4557	2.3962e-05	0.172214	0.0717159	154	Microbacterium
62	155	2.36033	70.3181	30.7639	2.92e-06	0.214247	0.264092	155	Leucobacter
63	156	1.98462	65.0993	38.2844	0	0.44389	0.185097	156	multiple
64	157	2.96086	69.6234	19.8436	0.076409	0.0390826	0.166288	157	Stenotrophomonas
65	158	1.81343	45.3894	5.84594	6.58136e-05	0.000439021	0.0896299	158	Paenibacillus
66	159	3.33582	48.0588	177.546	0	2.96702	0.00498458	159	Taibaiella
67	16	3.03659	38.5595	8.47906	0.110591	0.00257628	0.00134895	16	Lysinibacillus
68	160	2.57988	52.7285	8.14652	8.93831e-07	0.0103391	0.119247	160	Parapedobacter
69	161	0.236164	61.2252	32.605	0.000671911	0.219892	0.276726	161	multiple
70	162	2.41291	54.8471	79.5156	4.56079e-05	0.458444	0.762267	162	Aeromicrobium
71	163	3.55205	62.9924	49.4053	0.000755915	0.401961	0.345008	163	Pusillimonas
72	164	0.373161	63.191	82.6987	0	0.461023	0.81473	164	Aquamicrobium
73	165	2.89575	44.0343	17.1438	0.00142203	0.129456	0.14298	165	Lacrimispora
74	166	0.566494	53.5585	8.40659	0.0839489	0.00151756	0.001941	166	Brucella
75	167	6.71789	69.0416	22.1731	0.230343	0.00568116	0.00502641	167	Achromobacter
76	168	0.36713	49.6679	21.2159	0	0.186031	0.157575	168	Victivallis
77	169	2.15485	69.6873	41.2887	1.16423e-05	0.340815	0.305931	169	Leucobacter
78	17	4.52956	52.5125	67.8127	0	0.830505	0.289951	17	Thalassoglobus
79	170	4.17704	52.4087	53.5151	0	0.643914	0.238739	170	Thalassoglobus
80	171	0.906486	32.2528	5.83338	0	0.0763081	0.0207221	171	multiple
81	172	3.83218	62.9978	23.7315	0	0.291332	0.0996447	172	Paludisphaera
82	173	21.7964	40.3071	32.3958	0	0.331849	0.205232	173	multiple
83	174	4.44101	50.4755	204.974	3.45549e-07	1.71478	1.60118	174	Parapedobacter
84	175	3.41368	68.2906	13.1462	0	0.0898738	0.116314	175	Nocardioides
85	176	3.95577	69.0597	16.0416	0.0042558	0.109774	0.1333	176	Bordetella
86	177	2.86945	49.8127	49.8461	4.24591e-07	0.00431874	0.767311	177	Parapedobacter
87	178	1.13459	63.0459	5.64076	1.58296e-06	0.0478017	0.043648	178	multiple
88	179	0.297422	50.3555	60.9589	0.00375583	0.356293	0.591233	179	Brucella
89	18	2.60766	41.2028	8.6933	0.00537483	0.00010139	0.13344	18	Flavobacterium
90	180	1.00185	54.9963	19.4183	0.00244756	0.100717	0.202702	180	multiple
91	181	4.26793	54.5665	7.23804	4.68447e-06	0.0366173	0.0785694	181	multiple
92	182	0.95125	36.9547	108.584	1.40751	0	0	182	Proteus
93	183	4.02995	70.4241	144.958	0.0326067	0.280678	1.9457	183	Microbacterium
94	184	2.06866	43.6658	88.2348	7.57e-06	0.825606	0.569429	184	Sphingobacterium
95	185	2.31179	63.7482	7.66287	1.0118e-05	0.0968551	0.0312101	185	Shinella
96	186	3.36437	53.8494	8.65616	0.106639	0.000268805	0.000396366	186	Advenella
97	187	3.60107	36.1808	24.1782	0.000101161	0.0966948	0.286743	187	Sphingobacterium
98	188	2.16377	69.9428	19.463	0	0.136174	0.17526	188	Conexibacter
99	189	4.35359	66.4837	16.6509	0.000103999	0.194229	0.0598906	189	Gordonia
100	19	2.27949	63.9325	15.9886	2.52232e-05	0.13756	0.120754	19	Devosia
101	190	5.14384	36.4185	16.471	0.0631854	0.0843124	0.0622385	190	Lysinibacillus
102	191	0.220948	55.6352	61.9159	0	0.794734	0.0761606	191	multiple
103	192	3.06085	56.7581	1308.27	13.8657	4.32326e-05	0.0335477	192	Alcaligenes
104	193	1.50436	35.1659	115.799	1.40412e-06	0.624622	1.14601	193	Flavobacterium
105	194	0.59407	53.9662	21.0568	0.00131934	0.200097	0.122604	194	multiple
106	195	2.85952	66.6485	8.57042	6.16417e-05	0.0288173	0.106514	195	Nocardioides
107	196	0.422874	36.6231	7.20431	0.000847471	0.0327187	0.0777881	196	Sphingobacterium
108	197	3.47854	55.2482	110.518	0.000443321	0.957252	0.748103	197	Victivallis
109	198	0.201344	42.8596	54.2444	0	0.39165	0.447316	198	Sphingobacterium
110	199	2.30644	36.8374	6.80039	0.0652029	0.000157555	0.000230582	199	Lysinibacillus
111	2	2.81121	30.3724	39.9785	0.433476	5.2457e-05	4.82888e-05	2	Empedobacter
112	20	2.08258	36.2101	13.278	1.90448e-05	0.196772	0.0236466	20	Flavobacterium
113	200	3.39716	37.8796	54.436	0.00131749	4.31202e-06	0.849438	200	Flavobacterium
114	201	3.6305	69.9012	18.431	2.16438e-06	0.239906	0.0677832	201	Nocardioides
115	202	1.44037	53.1462	7.74079	0.00106638	0.104207	0.0190724	202	Brucella
116	203	2.72793	54.1807	8.12883	0.0849083	0.000132469	0.000237263	203	Herminiimonas
117	204	6.37083	63.6919	12.7271	2.1038e-06	0.0934057	0.110149	204	multiple
118	205	4.28812	54.1299	12.3224	0.0330744	0.117098	0.0283649	205	Citrobacter
119	206	3.37459	33.7464	108.951	1.32517	0.000105229	0.000539556	206	Myroides
120	207	3.8658	59.9503	41.4895	0.00515641	0.497239	0.186664	207	Stenotrophomonas
121	208	2.55872	60.6101	12.7087	8.26075e-06	0.124924	0.0587999	208	Leucobacter
122	209	3.34034	68.2206	18.4075	5.96507e-05	0.137372	0.157104	209	Microbacterium
123	21	0.89588	38.8095	48.3114	0	0.42282	0.327394	21	Moheibacter
124	210	4.01528	35.6714	421.791	4.47225	0	5.51462e-07	210	Myroides
125	211	2.49486	66.1606	23.3335	9.42189e-06	0.170681	0.187569	211	Camelimonas
126	212	0.780349	58.0835	9.03551	0.000477921	0.0620129	0.0792184	212	multiple
127	213	0.310536	56.2684	44.5901	0.162973	0.192074	0.277186	213	Brucella
128	214	4.60158	65.0002	22.6019	0.00636204	0.171559	0.18334	214	Achromobacter
129	215	2.3712	46.6687	15.4782	0	0.15085	0.0777801	215	Taibaiella
130	216	3.06674	67.8574	135.637	0	1.03793	1.13241	216	Sphingopyxis
131	217	0.414812	62.1466	51.7939	0	0.256366	0.568365	217	Sphingopyxis
132	218	0.612419	62.7815	79.6929	0	0.658319	0.620884	218	Sphingopyxis
133	219	2.87328	62.7687	92.1058	8.3844e-06	0.684421	0.707121	219	Aquamicrobium
134	22	6.75371	50.1496	9.11498	0	0.105326	0.043756	22	Dyadobacter
135	220	3.08166	69.6518	13.7637	7.61579e-05	0.153336	0.0755679	220	Leucobacter
136	221	0.320003	56.2311	5.95498	0.0789345	0.000409678	0.000411427	221	Advenella
137	222	1.8754	64.1448	146.288	4.49714e-05	0.855569	1.41379	222	Aquamicrobium
138	223	0.4702	35.139	54.9211	0	0.798383	0.115652	223	multiple
139	224	0.906001	49.5437	9.03734	0.0893693	0	1.90781e-06	224	Paenochrobactrum
140	225	3.60225	51.4958	34.4106	0.397388	0.000114801	0.00014539	225	Pseudochrobactrum
141	226	3.20351	67.6196	70.0379	0.685571	0.0292597	0.136976	226	Stenotrophomonas
142	227	4.6676	37.042	20.5109	1.69023e-05	0.0797911	0.239691	227	Pedobacter
143	228	4.56857	57.2423	16.2324	0	0.280328	0.000118171	228	Lujinxingia
144	229	4.06393	55.6567	126.671	5.24368e-05	1.55732	0.259065	229	Pusillimonas
145	23	4.04392	41.2306	26.36	0.308946	0.000275014	0.000117027	23	Providencia
146	230	3.70674	45.1061	12.0052	0	0.151498	0.0461242	230	Niabella
147	231	0.59289	62.6201	5.68086	1.82527e-05	0.000461666	0.0883649	231	multiple
148	232	1.83825	60.9092	33.0297	0.0021334	0.23835	0.284502	232	Stenotrophomonas
149	233	1.86424	64.4667	6.68358	3.67627e-05	0.0714367	0.0380308	233	Afipia
150	234	0.448866	41.0396	24.9314	0	0.285861	0.130203	234	multiple
151	235	1.45114	63.9787	13.9255	0.000401338	0.0936603	0.128352	235	Bosea
152	236	3.68202	63.4635	12.2412	1.83413e-05	0.127096	0.053356	236	Paracoccus
153	237	3.04151	35.948	28.6535	0.328571	0	8.44465e-07	237	Myroides
154	238	0.673704	64.6635	7.87926	3.33436e-06	0.0860831	0.0419799	238	Sphingopyxis
155	239	0.944357	65.8566	6.39971	3.87778e-06	0.053111	0.0499497	239	multiple
156	24	6.02741	47.8598	9.81251	0	0.104429	0.0562932	24	Parapedobacter
157	240	2.72669	51.8355	14.1171	0.189447	1.55776e-06	8.29198e-07	240	Morganella
158	241	1.22897	40.2719	8.83836	8.62365e-05	0.0775067	0.0631731	241	multiple
159	242	7.08508	32.6739	6.34173	0.0684947	3.65138e-06	8.31953e-06	242	multiple
160	243	3.26535	70.17	23.4574	3.30487e-05	0.192603	0.172279	243	Paracoccus
161	244	3.22788	41.7117	22.6399	0	0.150848	0.196165	244	Sphingobacterium
162	245	4.05015	36.4688	8.62715	8.51961e-06	0.0576967	0.0755023	245	Pedobacter
163	246	4.28504	43.2132	7.85907	0	0.0566539	0.0698413	246	Taibaiella
164	247	8.67857	53.9376	13.1353	0.139849	3.53922e-05	0.000985371	247	Cohnella
165	248	0.41446	59.0538	5.8708	0	0.05478	0.0364411	248	Bradyrhizobium
166	249	3.18235	53.6207	779.994	0.0195802	5.75112	6.58927	249	Brucella
167	25	2.01057	50.2283	15.4436	0.000806964	0.0726074	0.171258	25	multiple
168	250	2.59359	67.4911	12.1243	0.132911	0.000646618	0.00088655	250	Leucobacter
169	251	3.32961	65.1009	13.7199	7.38667e-06	0.0547999	0.1631	251	Devosia
170	252	0.402227	64.5653	6.20695	0	0.0745883	0.0117314	252	multiple
171	253	0.384602	50.8303	5.85403	0	0.0795554	0.000572232	253	Paenibacillus
172	254	2.42374	51.0594	23.6276	0	0.23214	0.153241	254	Dyadobacter
173	255	0.2241	43.3481	7.705	0.0619854	0.00867883	0.0242636	255	Sphingobacterium
174	256	3.77333	59.2964	9.03133	0.0887845	0.000243658	0.000463475	256	Comamonas
175	257	0.877916	66.7527	9.78539	0.00497346	0.0572284	0.0899193	257	Patulibacter
176	258	1.29564	38.6442	124.898	0	1.47931	0.520886	258	Moheibacter
177	259	2.16854	49.5504	8.04328	0	0.0805675	0.0518955	259	Taibaiella
178	26	2.41341	63.1134	12.4937	3.89552e-05	0.0859623	0.110606	26	Devosia
179	260	2.44499	64.2634	8.84887	0.103259	0.00275451	0.0146624	260	Achromobacter
180	261	0.567241	60.1928	6.35264	0.000201397	0.0425051	0.0550544	261	Pusillimonas
181	262	0.789242	59.0554	10.1053	0.00297488	0.119563	0.0313804	262	Rhodococcus
182	263	4.15633	37.0996	38.9755	0.405747	0.000422313	0.000813301	263	Elizabethkingia
183	264	6.92878	63.71	64.2864	0.667221	3.04805e-05	3.0204e-05	264	Pseudomonas
184	265	2.8811	52.1487	162.569	1.78394	0.00296266	0.00350323	265	Pseudochrobactrum
185	266	2.63351	61.7342	11.3994	3.0267e-05	0.11095	0.0729593	266	Aeromicrobium
186	267	6.58083	66.0866	86.4301	0.834414	0.0632367	0.0525785	267	Achromobacter
187	268	1.83971	66.2838	7.37214	0	0.0711774	0.0483025	268	multiple
188	269	1.87904	45.844	5.92176	0.0610665	1.75022e-05	1.25305e-05	269	Cohnella
189	27	2.04934	38.2344	37.6054	0	0.482392	0.074674	27	Moheibacter
190	270	0.650576	44.2484	7.54582	0.000445239	0.0582672	0.0548327	270	Rhizobium
191	271	1.53459	66.2735	63.9817	7.80995e-05	0.615947	0.40772	271	Kaistia
192	272	1.62934	48.7352	6.53128	1.35567e-06	0.0916649	0.0149414	272	Lacihabitans
193	273	0.936035	58.8392	5.83798	0	0.0797443	7.17753e-06	273	Ruficoccus
194	274	4.57303	62.1146	38.8263	0.000873406	0.422439	0.152927	274	multiple
195	275	2.36067	34.2767	174.375	2.44298e-06	2.63237	0.343985	275	Flavobacterium
196	276	4.00322	37.5612	14.6563	0.0832919	0.0364172	0.0682184	276	Dysgonomonas
197	277	3.28753	66.5759	23.0226	0.228959	0.00118878	0.000727443	277	Stenotrophomonas
198	278	2.24047	71.0604	21.9346	0.00152013	0.0858484	0.257327	278	Leucobacter
199	279	3.46718	57.7341	232.391	1.76615e-05	1.4656	2.24842	279	multiple
200	28	4.29609	42.4103	22.3689	3.3839e-05	0.280908	0.0353057	28	Sphingobacterium
201	280	0.910213	54.8483	16.2458	0.00291116	0.106975	0.142435	280	Brucella
202	281	2.3801	69.1845	83.7191	0.00030456	0.583829	0.71253	281	multiple
203	282	3.18896	65.1265	10.6217	9.71181e-06	0.0525	0.114807	282	Bradyrhizobium
204	283	2.85092	67.0702	27.8983	3.46964e-05	0.290707	0.154008	283	Leucobacter
205	284	2.50284	67.3318	35.7473	0.000117195	0.273276	0.289264	284	Camelimonas
206	285	4.67204	39.9415	14.1253	0.132815	0.0105061	0.0119159	285	Dysgonomonas
207	286	2.60655	70.3479	41.4199	8.01221e-05	0.232737	0.420026	286	Protaetiibacter
208	287	0.591466	61.3183	12.0492	0.000245102	0.115165	0.0694993	287	multiple
209	288	3.2502	63.2968	109.641	0.000822344	0.643379	1.07128	288	Paracandidimonas
210	289	3.99068	44.6747	7.6985	0	0.0915325	0.0354394	289	Taibaiella
211	29	3.36695	56.6276	1809.05	21.8839	2.05881e-05	0.0248947	29	Alcaligenes
212	290	1.47831	63.0707	44.8008	0	0.494923	0.245849	290	multiple
213	291	2.15239	64.497	15.1077	3.51673e-06	0.110296	0.124015	291	multiple
214	292	2.37231	71.6952	11.6211	2.42488e-06	0.117482	0.0564832	292	Microbacterium
215	293	3.45351	61.769	17.5106	0	0.153703	0.131179	293	multiple
216	294	2.18793	63.1271	8.28417	0.00557006	0.0507327	0.0713621	294	Diaphorobacter
217	295	0.687275	63.783	7.72128	0.0812296	0.00236807	0.00251033	295	Comamonas
218	296	1.88958	63.4057	28.7922	0	0.361071	0.115656	296	multiple
219	297	0.648367	62.4028	66.6891	0.081196	0.318886	0.623989	297	Achromobacter
220	298	2.3166	48.6574	385.36	0	2.95669	3.08855	298	Parapedobacter
221	299	0.595647	48.1979	6.72659	0	0.0424089	0.0652787	299	multiple
222	3	2.39363	35.6457	6.65821	0.0827064	6.83591e-06	5.65762e-06	3	Entomomonas
223	30	5.75156	57.8005	13.0528	0.121305	0.000487968	0.000550276	30	Achromobacter
224	300	1.75629	40.8476	5.7176	0.043347	0.0245058	0.00294046	300	Paenibacillus
225	301	0.23249	65.1403	5.93961	0	0.0489508	0.0464484	301	Hyphomicrobium
226	302	0.945591	40.1303	13.8833	0.000123208	0.0874845	0.13343	302	Pedobacter
227	31	5.06088	42.717	67.27	0.665445	0.00902557	0.0271382	31	Paenibacillus
228	32	2.92963	64.5302	13.5383	0	0.166314	0.0584272	32	Sphingopyxis
229	33	0.277551	54.3847	29.368	0.00633197	0.209388	0.248973	33	Brucella
230	34	3.36374	68.445	121.663	0.265324	0.828004	0.687113	34	Achromobacter
231	35	0.299225	65.7372	73.5734	0	0.835642	0.37812	35	multiple
232	36	0.433748	39.7326	22.306	0	0.305179	0.0122136	36	Moheibacter
233	37	1.12613	53.2592	5.93781	2.85014e-05	0.0810163	6.84269e-05	37	Cohnella
234	38	3.59131	64.2101	9.02374	6.62511e-05	0.000942891	0.138636	38	Solimonas
235	39	0.413159	51.2604	275.559	0.0056551	1.91956	2.43851	39	Brucella
236	4	4.60339	57.9936	28.856	0.000153916	0.156341	0.297428	4	Pigmentiphaga
237	40	2.11989	67.0903	14.0749	0	0.14013	0.0783001	40	Conexibacter
238	41	1.26955	70.7203	262.329	1.34398e-05	2.21729	1.90426	41	Leucobacter
239	42	2.24835	38.7004	7.99743	0.0351201	0.0217351	0.0593754	42	Acinetobacter
240	43	4.46884	71.3055	13.0916	0.000137109	0.0618398	0.144035	43	Tsukamurella
241	44	3.47114	62.9297	33.7605	5.30377e-05	0.275426	0.236322	44	Mesorhizobium
242	45	1.28329	59.0019	6.20977	0.0789944	3.95779e-05	3.76164e-05	45	Advenella
243	46	3.23768	61.9957	9.05103	0.106855	0.000685075	0.000311062	46	Pusillimonas
244	47	0.516546	38.6561	6.26275	0.00094043	0.0284101	0.0674334	47	Sphingobacterium
245	48	5.23089	64.7586	26.632	0.242687	0.0222454	0.0393214	48	Pseudomonas
246	49	1.98078	67.8927	6.85589	0	0.00837687	0.103362	49	multiple
247	5	6.15601	54.542	23.5293	0	0.173473	0.205717	5	Victivallis
248	50	2.85217	69.7292	13.695	0.000104138	0.0538111	0.158015	50	Leucobacter
249	51	0.524531	54.7537	30.6444	0.0849978	0.151763	0.203231	51	Brucella
250	52	2.45231	34.2287	20.4217	2.39838e-05	0.0575332	0.266286	52	Flavobacterium
251	53	0.227063	46.2041	21.9146	0	0.126551	0.223907	53	Dyadobacter
252	54	0.267925	49.8617	31.5398	0	0.0241108	0.462693	54	Parapedobacter
253	55	4.19005	68.3019	20.8738	0	0.283268	0.00211922	55	Vulgatibacter
254	56	0.774562	62.7594	43.538	0.000119584	0.272008	0.406099	56	Aquamicrobium
255	57	0.467852	64.4797	44.3349	0.478371	0.00287665	0.00302157	57	Brevundimonas
256	58	0.294978	65.6464	9.78047	0.10352	0.000308089	0.000148774	58	Stenotrophomonas
257	59	3.17093	63.1102	6.63391	0.000209326	0.0224081	0.0823563	59	Ottowia
258	6	0.887027	51.9986	96.8519	1.06292	0	3.19344e-06	6	Pseudochrobactrum
259	60	0.921407	39.7709	7.05649	0.0793212	0.000934254	0.00201056	60	Sphingobacterium
260	61	3.58244	57.0893	2684.83	27.345	1.37059e-05	0.333081	61	Alcaligenes
261	62	0.806573	40.8533	9.16863	0.0828374	0.00717983	0.0177877	62	Sphingobacterium
262	63	2.62559	68.4626	991.546	0.637998	5.28186	9.41554	63	Brevundimonas
263	64	2.67084	34.2208	34.3428	5.07343e-05	0.188834	0.350192	64	Flavobacterium
264	65	4.29172	62.0551	12.1227	0.0644147	0.0292649	0.0649209	65	Comamonas
265	66	4.73516	43.9582	490.826	0	4.00477	3.71253	66	Dyadobacter
266	67	2.86154	37.3149	509.453	0.000830081	3.78651	3.83487	67	Flavobacterium
267	68	0.60151	41.518	7.59359	0.11144	2.43994e-05	0	68	Providencia
268	69	5.57658	64.1406	22.6056	0.209426	2.38292e-05	1.49506e-05	69	Pandoraea
269	7	3.09424	60.9331	17.8715	0.000328129	0.144269	0.14292	7	Mesorhizobium
270	70	2.99669	50.1334	44.7703	0	0.270887	0.44152	70	Parapedobacter
271	71	5.37446	40.9617	60.61	0.0183175	0.354272	0.551721	71	Sphingobacterium
272	72	0.982119	67.0901	16.7143	0.183211	0.00184446	0.00216581	72	Achromobacter
273	73	11.0619	62.8866	6.17972	2.29727e-07	0.0506141	0.0473586	73	multiple
274	74	2.83397	58.2896	6.30667	0	0.0812052	0.0233429	74	multiple
275	75	0.557383	65.8511	33.996	2.69826e-05	0.321787	0.224573	75	Kaistia
276	76	3.19279	70.6573	46.1289	0.00229319	0.205716	0.520367	76	Leucobacter
277	77	2.31974	64.1005	6.52578	0.000128733	0.0900585	0.0179578	77	Dokdonella
278	78	4.11521	66.4597	7.12323	0.0663293	0.010138	0.00974196	78	Burkholderia
279	79	3.78635	67.0304	27.1817	6.09749e-05	0.154651	0.268864	79	Phenylobacterium
280	8	3.12291	34.2757	20.1851	0.00022771	0.316906	0.0208387	8	multiple
281	80	2.46958	70.2122	6.80976	1.77211e-05	0.0539945	0.0495146	80	Roseococcus
282	81	1.34125	68.7278	7.46954	0.000374218	0.0813632	0.0393563	81	Luteimonas
283	82	2.65598	57.2375	17.668	0.027858	0.0830879	0.158123	82	Ochrobactrum
284	83	2.30508	44.8234	7.51563	0.0836	0.0145429	0.0139463	83	Paenibacillus
285	84	3.8539	57.1895	30.5471	0	0.279924	0.223159	84	multiple
286	85	3.59177	32.0998	421.196	0.154515	3.11597	3.20647	85	Empedobacter
287	86	0.813499	29.5404	6.50279	0.000311367	0.0628031	0.0374347	86	multiple
288	87	1.56569	52.6547	6.33821	0	0.0746306	0.0305637	87	Taibaiella
289	88	2.62294	54.7637	7.62688	0.0154571	0.0687631	0.0254867	88	Citrobacter
290	89	2.07681	43.5191	15.0962	0.000943778	0.134609	0.0991599	89	multiple
291	9	2.00576	68.468	7.63777	1.02371e-05	0.0642514	0.0583554	9	Devosia
292	90	3.73505	60.8808	88.871	0.0707324	0.233892	1.05281	90	Pusillimonas
293	91	5.18489	48.7603	181.802	0	1.26189	1.64067	91	Parapedobacter
294	92	1.83775	69.0606	42.0456	6.85926e-05	0.212405	0.460569	92	Microbacterium
295	93	7.25706	57.3987	9.08115	0	0.00164569	0.140522	93	multiple
296	94	0.812739	64.7584	8.86383	0.0956487	0.000328278	0.00042828	94	Comamonas
297	95	1.91516	65.1702	10.9668	0	0.0852201	0.0796196	95	Leucobacter
298	96	3.11913	39.5823	13.3188	0.000100434	0.0869633	0.126544	96	multiple
299	97	3.41455	38.2672	200.471	2.60051	5.81153e-05	2.06995e-05	97	Proteus
300	98	3.44742	66.1754	10.9293	0.000706798	0.0494685	0.122306	98	Shinella
301	99	4.98496	35.0082	10.2196	0.000132158	0.0889564	0.0715428	99	Bacillus

## Sheet: Fig.3
Figure 3b
Source data have been submitted to Zenodo
Figure 3c
wt_others(50ul)	67	20	64	54	33	28
wt_dauer(50ul)	19.6	0.6	12.6	33.4	21	19
tu_others(50ul)	77	75	84	20	48	94
tu_dauer(50ul)	29.4	96.6	96.6	135.6	85.6	67.8

## Sheet: Supplementary Fig.5
total	day1	day2	day3	nematode strain
125	39	54	32	tu1539
178	50	115	13	tu1539
153	53	75	25	tu1539
19	7	1	11	tu1539
154	54	89	11	tu1539
181	52	98	31	tu1539
184	59	112	13	tu1539
261	40	101	120	tu1539
174	59	104	11	tu1539
164	61	90	13	tu1539
180	35	72	73	tu1539
125	53	35	37	tu1539
157	70	87	0	tu1539
128	24	61	43	tu1539
125	44	69	12	tu1539
287	64	123	100	PS312
246	78	124	44	PS312
191	80	108	3	PS312
140	48	88	4	PS312
259	88	97	74	PS312
215	90	125	0	PS312
233	110	114	9	PS312
191	85	102	4	PS312
174	46	80	48	PS312
198	38	63	97	PS312
163	59	69	35	PS312
270	78	123	69	PS312
191	84	90	17	PS312
266	78	132	56	PS312
214	95	105	14	PS312
